# Supplementary material for: Identification and characterization of small RNAs expressed by Leptospira borgpetersenii serovar Hardjo and their conservation in the genus Leptospira
Source: BMC Microbiol. 2026 Apr 18;26:516. doi: 10.1186/s12866-026-05052-1 (PMC13224635; doi:10.1186/s12866-026-05052-1)
Supplement: Supplementary file 3 — Supplementary Material 3: Supplementary Table 1: Detailed description of novel sRNAs. Table includes newly annotated name, whether the sRNA appeared on the minus (MI) or plus (PL) strand, start and ending coordinates, length of the sRNA, whether a TATA box was present (and if so its coordinates), the experimental conditions the sRNA was expressed in (JB197 29˚C, JB197 37˚C, HB203 29˚C, HB203 37˚C), whether it was possible the sRNA could be a UTR, its description (antisense (as), intergenic (igr), or on the 3’ or 5’ end), and its sequence. Coordinates of sRNAs found first in the HB203 transcriptomes (names beginning with “HB_C”) are specific to the HB203 genome so for column H (labelled expressed conditions), both refers to expression by HB203 at both 29 °C and 37 °C. All other sRNA genomic coordinates are given relative to the JB197 genome. Candidate sRNAs had to meet requirements of at least 250 reads in a minimum of two replicates under at least one condition. [file 12866_2026_5052_MOESM3_ESM.xlsx]

## Sheet: Sheet1
Name	Strand	Start	End	Length	sed(length)	TATA	Expression conditions	possibleUTR	Description	Comment	Sequence
HB_C1_N1130	MI	18196	18076	121	121	no	both	no	as		CCTTTCGCTCTCGACATTGTCGGAATCTAAAATGAGAACGCGAGGATTTAAACCGGATAAATCGGCAATTAGATTGGAAACAAACGTCTTCCCACTACCCGGACCTCCCGTAATAAATAAG
HB_C1_N1135	MI	93003	92702	302	302	no	both	no	as		CGTATGAAGTTCCACGTCGATTGGTTCGAAAATCTTACCGGGCTTCCAAATTTCTTTATTGATGTTTAAAATCGAATGAATCATCGAAATCTGCTTGGAATAATCCACGTCGTCGAAAAGTTCTGAATACGAATGTTGGGCTTTATTAAACGAAGAAATCGAATCGACATCGACCATAAATTCTGTCTCTTTATATTTCCGGGTTACGAAATCGACCAAAACACCGTTTTTAAATTCGAAGGACTCTAGGGGAAGAATTCTGGCTGAGAAATAAATTCTCTGAGTTCGAACCGTTGCCGTTT
HB_C1_N1140	PL	116879	117243	365	365	116869	both	no	as		GACAAATTTTGATCTGATAATTTTCCTTCTTTTTCTTGGCGGTCTGCTTCAAAAGCGACCTCCAGTTGACGCATTGAGTTCTTTGAAAATTTAATAAATTCTTTTTCGTCGTTTCGAATTTGAAACTGCCCTTTCAGGGTTAATTCGTCGTGGGCTCTAAATTTTTTAATTTTCTTTTCCACCTCCGAGTCCATAAAACCTAATTTTCTCAGAGTTTCTCCCGCTAATTCAAGTGCGGAAGCGAAGGTATCTCTGCGAATGATTTGAATTCCGAGTTCCATCAATTTAAAAACGTGTTCTCGATTTCGCGCTCTTGAGATAATCGTTAAATTCGGGAAATGTTTTTTTATTAACTCGGCGACTTT
HB_C1_N1145	PL	248272	248564	293	293	no	both	no	as		GTATTTTTGAGATGGTTTCTAATAAAATTGTGCGCAAATCTCAAGTGTAGCGGAAAAGCTAGATAGCGCTCCAGAAATTTTTACGAGAAATCGACTGCAATCAATTGATAAGTCCGTAATAAAAGTAGATTCGTATTTTTGTTAAACTCAAGCCGAACGCCTCTCTACGGATCGGTGTTTAGGTTGTTTGACAGGATTGGATAAATTTTAAGAAAAAACTGAGAAGAATTCCAACTTTCCAAAATAGGCTTTTTTTGAGGAGTTGGACGAAAATGAGTAATGACGGATTGTGA
HB_C1_N1150	MI	329942	329737	206	206	329963	both	no	igr		CAGCGTAATAAAATGCGAAAGCGATTATTATGTTGCGACCTGAAACGACGCCCCCTTAAAAAGCCGTTTCACTGAGTTTAGGCAACAATACTTTAGTTAAAGCGTGGTCGCAAACCGCCATTTTATCTGTGAAATTCGCGAGCTGCGACAACCCGTCTGGAGTCGTAACACTTTAGTTTCTTATTCGCCCAAACTTTTTTAGGCCG
HB_C1_N1155	MI	394036	393890	147	147	394055	both	yes	igr,5		CACAAAACAAAATTATAAGCTTGCTAAGACTCGTTCAAGAAGAGATCCTATATAAGGGTCTATCAAAAAACATACCGACCGATCTTTAGGGACTCCCACGTTTTATTATGAATTTATGGAATGACTACAATCGATTTCTTTTCAGGC
HB_C1_N1160	PL	443435	443720	286	286	443413	both	no	as		CTTTATCATTGTTATCTGTTGAATTACAAAGCGGAACATTGATAAAGGTTTCAAAAGTACGAACCGTTCAGAGGACAGAAGACAGACGAACTTTGCTTCGCTCGTTCTAGACAGAGGACAGAAACGGAGGAGATATTACATCACGGATTTAGAATGCAGTTTACGGAGACAGAAAAGCAAACTGCATTAGCAAAGCCTACTGTCCTCTGAACGGTTCCCACTTTCTTTTTAACAACAAAACATCGATCCACGACCGCGAAAGCGATCGAAGTGGAAATCCTGCAAC
HB_C1_N1165	PL	518828	519674	847	847	no	both	no	as		ACTCGCGATGTTCACGAAAGCTGCACGTAGAACGGACATGTAGTTAATTCCACTATGAGAAAAAAACTTTCGGTCTTCTACCAAAAGAACGATTTTTTTCAGGTTTTCAGGATAAGCGTCCCATTCTAGATTACTCGTTTTTTTCGCGAAAATTTCAGAAACCTTTTTCCCGTCCCGATCGTAGATCACAGAGGGCTGATGATTGTAAAAAAGCGAAATCATTTCCTTAAGTTCCGATTCTCGAGTGATCACTCCCACCCAGAAAAGTATCATCCCGACAAGAAGCAAAGAAATGATCACACCCGCGGAAAGTAAGACCACATTCGGAAGTTGGAAACGACGATCGCCGATTTGTTCTCTCAGTCTCTCGGCGAGAGTTTTGATCCGGGGTTGTCCATT…
HB_C1_N1170	MI	535037	534889	149	149	no	both	no	as		AGTAGGTCCATTTGAAAACCGATAAACTGTCCAAGGAACATGATCTGCGGTTACTTCTCGCGTTCTAGTACGAACTTATGAAATGATTGCACTGATTCCTTTTCAAGTTTTGGGACAAGTTCATAATATTTTTTAGAAGTTTGTCGGGT
HB_C1_N1175	MI	551601	551448	154	154	no	both	yes	igr,5		CGAAAAGAATAACGTGAGTTTGGTATAACAAATGCGAAAGTGATTATTATGCTGCGATCCATAGAACAACACTTTAGTTTGAAAACTCAGGTGAAGCGCTTTTTACGAAAGTGTTTCAGGTCGCGAGCCATTTTAGCTATGAAATTTGCGAGCA
HB_C1_N1180	PL	602836	603021	186	186	no	both	no	igr		TCCCACCGCCTCTCCCCTCCATCCAAAACGTGGGTGGGGCCGAGCCTGTTTTACGGTGGATTTGTCGGAATTCCGACAGATTTATCTTCAGATCCAAATACTTGTGGGTAAGGTTATGATAGGGAACGAGACGGCTTGAGTTACCAGTTTGATCTTTCTGATAAAACAGAATTAAGTTTTGGGAAC
HB_C1_N1185	PL	716086	716326	241	241	716062	both	no	igr		CTCTTTGTTCCGGTACGACTGGACGATTCTTTGAAACACATTGCAATCCGACATCTTGGAGGTGCGCTAAGAACTAGAAAATGCCCATTGAGTTCGGGTTGTTGGGGCTAAGAGCCCGTCTCAAAACCTGAAGAAAAATATCTCTCAACGATCCGGCAAGTTTTTAAAAAACGTGAGAGTTCCCACAGAAACCGTCGTATTGAAGGTTTTCTCCCGTCGTTTAAGATTGTAATAGCTCCTA
HB_C1_N1190	PL	826836	827067	232	232	no	both	no	as		ATTCTTTTAACTTCCTGAAATATTCCGAAGAACTCTACCGAGGATTTCAGGATCGAGCAAAAGAGCGAATACAATTCCGCACAAGGCACCCCAAAGATGAGCGTCGTGATTGATTCCGTCCGAGTGCCCGCTTTTTGAGGAAAAATACGCGTAAACTAAATATAAGACCGCGTAAATCGCTCCCGGAATCGGGATCGGTATGAACATCATGTAAAGGGATAGATTCGGGTAA
HB_C1_N1195	PL	1007095	1007783	689	689	no	both	no	as		GCGGGTACGAGTTGGAATAAAGCAACGTAATTATCGAGTTTGAATTCCCGCAAGTCTTTACGACTCTAAATGTGTTGAACCAAACAAAGTGCGTTCGACCTTTTATCTAAAAGGATTGAGGGGAGCTCTGCACTTTAGTTTCACATTCGGGACTGTCTTATGTTCAAGAATCATACGAATTTAAGGATCGGTTTCGCATTAGTTATGCCAAATTCCCGTTAAAGTTCAAAAATTAGGCTGTTTGACGAACAAAATGAGGAAGAGTAAAAAAGCCTAACGCCTAATCATTGACATCTAAAACTCTAACCACTAAAATAACCGGCGCTTTGGAGTGGATTTATAAACGGAATAAAAACAAAAGGAACTTTAGGACTTAGAAAACTTTTTTTTACGTTTCCC…
HB_C1_N1200	PL	1280284	1280825	542	542	no	both	no	as		TCCGGATAATCGTGGTAGTTCTTGAAGATGGCTTTAAGTTTTGTACAGTGGATTTCTTCTAAACGGAGGATTTGTATCGAAATTCCGAGAAGTTATCTGTTATCTCGAAAACGCGTTTGAATGATCGGAATCGAGATTTTAAATAAAGATAAAATTTTTTTGAGACGATTTTTCTAGTAACGTTATTTGCAATTTGGAGAATCGACCAAAATAAAAGGCATCGATGTAAGAACTCCGTTTGATTTCAATTCCCGGTCTTTGAGATAAAAACCGCAAACGGAAACGTAACTTCCTACTTGGACGCTCGAGATTAAAGAAGTTGAATCTGAATCTAAGGCAACCGGTTTGCCGGAAAAGTGGACTAAAAAACGAATCGAATTTCCTTTATACAATATCTCC…
HB_C1_N1205	MI	1552894	1552707	188	188	no	both	yes	3		CGTTGGAGTTTCTACCACGAACTTGTTCCTAAAACATTTCAACAAAGTTTATAAGTAGAAGTTCATTCAAAATCAATCGAAAGGCCTCTGAATCCGAGGCCCAAAAAGGATAAGAGCTTTTTCGAATTATTTAACACTATAAACTCCGCTACTTTTTTACTTGATATTGGTATTCAACGTGAGTTCGG
HB_C1_N1210	PL	1700281	1700672	392	392	no	both	no	as		AACCCTAAAATTCCGATTCCATTATTTTGAATGTATTCCTTGGAAAGATCGTCAGCTCCTGTCACTTTGAACGAATTTGGTTTGGATTTTTGGGCGAGTTGTAAAAGGCGCAGGGAATTGGAACTGTTATCGGCCCCGATTACGAGCATGGCGTCTATATGATTCATCATCGAAGAGACCGCTTCCTGTCTTTCCGTTGTCGCATAACAGATATCGTCTTTAACAGGATGTTCTACGAACGGAAATGTCTTCGATATTTGATCTACGATATTCTTCGTATCGGCGATGGAAAGAGTCGTTTGCATCAGATAGGTAAGCGGTTTGTTTAGATCGATTTTATCTTTTAGTGCAATTACGTCATTCGGTGATTCGACAAGAAACATTTCGGCTTC
HB_C1_N1215	PL	1728548	1729239	692	692	1728534	both	no	as		GGCTTCGTAGAGCGTAACCGTTCCATAGACCTGAACTTCCTTTCCATCAGAGAGGGGCTTTCCGGAATAATTCTTGTTCGAGTAGTTGAAAAAAGTGCATCGCATTAGCGAACTTGAATCTTTAAGGGAGAAATAAATATGTCCCGAACTGGCTTTGCTATAATTGGAAATTTCTCCTCGAACCCAAATATTCTTTAAATCTTTGGATCCTGTGATTAGGTTCTTAAGGATTCTCGTGACTTCCGAAACGGTAAGCGGTTTGGAATCTTCCAATGTTTACTACCGATGTCCCTTGCTTAAGATTAATTCCTTGCGATACAGTTTCCAAAAATCCCAAAGAATGACAACTAATGTGACTACGACCGGACCCAGCACTAATCCCATGATTCCGAATTCTTT…
HB_C1_N1220	PL	1740782	1740936	155	155	1740623	both	no	as		TCATCAATCATTGCAATTCCGAAGCCTGCGCTTTCTTTCTCGTTTAAAAATTCGGGACGAAAGAAATCCGCAGAATTACCGCGGTCAAAGAGTTCTTTGTGTTTGAGTCTGGATTCTTGAATTCTTTGAAAATCCAAATGATGAATGGGGGAATC
HB_C1_N1225	MI	1884174	1883883	292	292	no	both	no	as		GTGAGAAATACTCATCTTCAAATGAACTTCTTCCAATTGGAAGAGCTATGTATGGTAATGGAAGATTCGATAGAAATATGGATTCGATGTTCTAAGATGGACTTGATATATATTGCCGTTAGTAAAATTTGTTTTAACGTAAGGATCTTATCTTTTTTAAAATATTCTTTTGATAAATCGGGGTTTTGCCTGGGTGGATGGAATAAAAAAGTCCTATATCCGGAAACATGTTGGATAATTCCACCCCGCTCACCAGATCCGTAAGCCAAGAATAAATCAAATCCAAAGCCGT
HB_C1_N1230	MI	1930391	1930271	121	121	1930411	both	no	as		CTTTCGTTAAAACCTTTTAATGCGCCAAGGATGGAAGCAAATACAATTTGTTTTGCAAGTTTGTCCTTAGGTAAAAGGGTTAGACGAATCGCTGCAATTACATCCGAATACGAAAGAGGGG
HB_C1_N1235	MI	1943015	1942749	267	267	no	both	yes	as,3		TCTACATGCAAAAGTTTTGTCGTTTTAACGACAATTCTTGTAAGAACGTAAAAAACGAGCCCGCCGCCGAACAGGACGATTTGAGGAATACGAATTGCTTCTATAAGATTGCCGACCGGTTCGTTAAAATAAACCGCGACTAAATCGAAAACGCTGAAGATGACAAGAATTCCGAAGAGGCTCGGATATTCTCTTTTGATTACATTGCGAACGGAAAAAGGAAGAGCCGGTTTTTTATAACCGCCGAACTTCGGAATAAATGCGGGA
HB_C1_N1240	MI	1974255	1973941	315	315	1974627	both	no	as		TTACCCTCATTCGCAGATGGAGAACTCCCCTTCCCCTAGAAATCCAAAGAGAACTTCGCTACTTCAAGGGTTGGGTGGATTACATGAACGGAGACTTTGCCGCTTCCCTCAACGAATGGGTCGGCTTTGAAGACGAAGACGAGTACAACCATTCCACCTTGCTTATGGGTAAAGCAAACGCTTTCTTTTATACGGGCCAATATAAGGCAAGCCTTGGAAACTACCTCAAGGTCCAAGACGATATGGAAGAAAGGCTTTTGAATATGGGCCTCCCAAAATCGGATGACCCATATCACCAAGAAGTCTATCAGACAT
HB_C1_N1245	MI	1997944	1997625	320	320	no	both	no	as		AACCGATTTGATCGGAAGAGGTGCTTACTAGAAAGCTGTTTCTCTCACAGTAAGTGAGGTTAATTCTGGCAAATAATTCAACTAATCTTCCGCCGGTCCAATCGTTGGGGTTGGTCGGATAACTTGGCAACGGAAGAATTTTGACAGAGGATTGGGAACGAGGAGGAACGGTTCCAAAATCGTAAACAACTGGAAGTCCAGGATACTTCGGGGTAGTATTCGGGTCACAAGCGGAATTATCGTAGATCGCCGCCGTAACGGGAACGTCTCTTTGGTTATCGACTCGTATGAGGGTGTTCATTTTTAAAGTAGAACCGAGT
HB_C1_N1250	PL	2194619	2194771	153	153	2194578	both	no	as		AGAAAGTGTTCGAAGAGTGGTCTCCTTGGATCGATTCTATTTTTCTGGTTTTAAAGAAGGGAACTATCTTGCGATCTGATTCGTAAGCTGCTTTAGAAGCGGTAGAACCGAGCAGCGCCGCATCCAATACGTTTAACAAATACAGAAGGGCGA
HB_C1_N1255	PL	2237069	2237309	241	241	no	both	no	as		AACGATTTTTGCAATCAATTTAAGAGGTAAAGGTCGATCGATCGGAAACTGAATTGCACCCTTTGAAGTTTTATACCCGATTAATTCGTTTTGAAACGCCTTGATCCCACTCGAAGTCGGATAAAACCCAATATGCTTTTTATACGCGGCAAAATAGACTAAATTACCGTGAAATACAAATGCAGGTATTTGGTAGCTGATCTTTTCTTCGGCTTGAGGCGCCGATTTTCGAATAACGGAT
HB_C1_N1260	MI	2505123	2504728	396	396	2505142	both	yes	igr,3,5		TCGGTCTTGATTGCGTGAATGTGCTGCCGACGTTCTTTGTTGTTATCCGTTCGGCAAACGCAGACGAACTCTTCTGTCTTTTGGGGCCGATTTACGCAAACCGACTTGTAATACTAAGAGCTTATTACTATACGGCGCTGGTTACTTTCTAACGGTTTTCGTTTCTATAAAAAATAAGCGAACGGAGTGGTTTGTTTGCGACGGACTCTAAATTTCGAATACTTATTTTTATAGAGAGTGATATTTTGAAGTGCGCTAACGATCATTAAATTTTGAAATTCTGCGGTACGGCATATGGCCACAAAATACCAAAGTGAGTCGTGGATCTTATATTTTTTTGGTTTTCCAAAACGCCTGTATCGGAGTAGGAGATGCTATAAGAATTCAAGTGAAGGG
HB_C1_N1265	MI	2618487	2618043	445	445	no	both	yes	as,5		GAGTTTTGTCTCGATCGTTCATCTTAAGATATGCAAGCGGGTTGAACGTGCTTCCGTTTCCGTGAAGTTCAAAATGTAAATGGGAAACTCCTGTTCCTGATTCTCCGATTCTTGCAATCGATTGTCCTTGTTTTATGGAGAATTGGTGGTCTAGAAATTTTACGGAAAAGATTCCATCATTTAGAAGATGAAGTGCTTGTCTTAGATTTTCTAGTTCTTTCTTGACGCCTTCTAAATTGAATAGATGAGCGAATTTGGCCCGTAATCCGGAAGAAGAACGAAGTATTAGGTTGAGTCCGTACCCTGTAGGAGATTCGGAGACGGATTCCACAATCCCGTCAAAAGGAGCGATAGCCGGAAAACCGTTGAGATGAAAGGTTTTAAAATCGGCTCCCATGT…
HB_C1_N1270	MI	2619501	2619298	204	204	no	both	YES	as,3		CTTTACGATCAGGTTCAAATTCGTACGGAAATATTTGACCATCTAAAAAAATTTCGGCTCCACCCACATAACCTGAACCGATGTCGGATATAGAATACATTCTTTCTATCACTGCAGATGGTCGGACCTCCGGCGTAAATCTATGACGGGAAATTAAAAATGGATGATCGATTCTGGGTTTGGAACGATCTTCTAAAACGGCAA
HB_C1_N1275	MI	2694519	2694201	319	319	no	both	no	as		CAGATTAACAAAATCGCTTCAAACGTCCATTTCAATGCAGCAGAAACGGATAGAGAATTAATTTTTCAACAACTCTAATGTTCACTTGGGGAGAACATTGTAAGGGTTTTTGAAAACCGACTTCTTGAAGCTTTTCATCAATATCGTGGCTGTGATAACATAACACGGTCCAACTCGGATATAAAGGGATTCCGAAGTGAGGTATGAAAGTAAAACAAAGAGCTCATCTCAAAACTATCTTCTGTAGGAGTGGCATTGTCGCGATACTGTATAGTCCACTGAATGTGGAACTTCCACGTTTTTTAGAAACTTGCCGGAT
HB_C1_N1280	PL	2750674	2750863	190	190	no	both	no	as		CTTGAATCTTGGGAATTTAGAACTTGTCCCAAAACCTTGGCATCGTAATAAGAACTCCGACAAGAGTGCACGAACAATAAAATCTGTTCGAAAACCCGTAAATGTTCAAAGAGCCATGATCCGTGGGAACTCCTACACTCAGAGGACTGAAGACAGTTTTGGGACAAGTTCTTAGTTATGATGGGCGAGA
HB_C1_N1285	MI	2793626	2793470	157	157	2793654	both	yes	igr,3,5		CAAAACTGTCTTCTGTAGGAGCGACACTGTCATCAGTCCTTTGAACGTAGGAGTTCCCGTGGAAACAGTCGCATTGACGGTTTTTTCCTGTCGTTTAAGATTGTAATAGCTCCTACATTTCTAAGGATTTAAGACGGGCTCTAAGTGGAAGAGAGTG
HB_C1_N1290	MI	2887378	2886921	458	458	2887416	both	no	as		CAGATTTAACTTAGAACCATCTCAAACATGGTTCAATAAATGTATGATCGAAAAACGGCTTGGATTAGATATTTGTCCGAAAAGGAAATCTTATTGTTTCAGACCGTATCTTGCTTTTACAAGATGAATCTTTTTTTCCATTTCCGACCAAAGTGATTCTTTGTTCGGATGAAAAGAAGCGAAAACTCCCTGGCGGATTAGATCCACGATTTCATCCAAAGAAAAATCCAAGAATCTCCATAATTTATAATATTCGTATGTAAGATTTACGTTGAATATTTCCGGATCGTCCGTGTTGATGCTGAGAGGAAGTCCCTGATCATAATAATAACGAATGGGGTGGTTCTGTTCTTTTCGGACGTATTTTCCGGTGAACACATTAGACGTCACACAAATTTC…
HB_C1_N1295	MI	2889009	2888856	154	154	no	both	no	as		TATCAGTATAAAGCATGTCCGTCGTGAGAGCCGTCTTGAACGCAATGGATTTATCTCTGAATTCGTTCGGATCTAAATAACGAAAAAGAATTAGAAATGGAATTAAGACTACTCGATTGAAAAAAGAAACCTTTTGACCGGAAAGAACGGCAGC
HB_C1_N1300	MI	2889898	2889747	152	152	no	both	no	igr		GTATGACTGGGGTCATGCATGCTTTCTCCGTATGCAGAAATGCAGAATAAAATGCGGTGTAGTTTAAAACCGATTGTTGGATGCGGGAGATAATGAGATTTTCGCCGGAATATGAAAGTGGAAATAACATTGAAAAGAAGTTGGTTGGGGAA
HB_C1_N1305	PL	2906337	2906740	404	404	no	both	no	as,igr		TCTGGAATCAACTGTGACAAAAGTGGGATAGAATACCTAAGTAATGTGGGTTGGCAAATGCGAAAGTGATTGGTGGAAATTCCGTTGGAACAATTTTGCTACGATCCATAGATTTGTATGATATTTTTGAGTCGATGAAATCAAGAAGGCCTGTTGAGGAGACGAAAGCATCTCGCTCTTTATGAATCGCTCGATGGATCTCTGAAGAACTTGAAGCATAATGCTCTATCCCCACAATTACTTGGCTCTGAAGAAATCCGTCGGAATTCCGACAAATCCTCCGTGAAACCTCTGCATTGAGTTTTTCAGAGCGCCCACTTTAGTTTTTTTGGGTGGAGGGAAAACTAAAGCCGCATTGTTCCCTAAGGGTCGCAAAGCGAGGAGGCGGGAAAACTCGGG…
HB_C1_N1310	MI	3180329	3180175	155	155	3180734	both	no	as		CCGTGGGCGCCTACGCAAGAATTCCAAAAAGAGTCCGACTTGCGAAACTAACTCTAACGTTGACTCGTCATCATTCGTTTTTCCGGGCTAGGGTTGATACAAAGTGCACCCAGCTTTCTTACCGAGATGTTTCGAGGCGAAAAGAAATTTCCCGT
HB_C1_N1315	MI	3217772	3217633	140	140	no	both	no	as		TGAAGAAGGTATAGGGGAACTCAAGCTGCCACGCCACTCTCTCAAAATTGTCTTCTGTAGGAGTGGCATTGCCGCGACCTGTCATCTCCCCTGAATGCAGTAGTTCCCACGGCTTACGTCGTCTTAGATCGTTTATAGGC
HB_C1_N1320	MI	3246432	3246280	153	153	no	both	no	igr		GTTTTTGCCTTAAAGTTCAAATTTTTTATCAAAAAACAAAGTTAACGTATCGTGGAGTTAAGAAAAGTGCGGGGTGGATTTAAAATCGACTGTGATCTGTCCTACTCATCTCTACATAATAGAGCGTCTAAAATTCTTCATCAAACGCGGGAT
HB_C1_N1325	PL	3368471	3368610	140	140	no	both	no	as		TCCCACCGCCTCTCCCCTCCACCCAAAATCAGGGTGGGACGTAAGTTTCACAGAGGATTTGTAGTAATTCCGACAGATTTATCTTCAGATCCAAGTATTTGTGGGTAAGGTTATGGCTCCCTACGGGTCGCTCGGGTAAC
HB_C1_N1330	PL	3568330	3568554	225	225	no	both	no	as		AGATCTTTTATTGATTCCTTTGATGGAAAAGTTTAGAGGCTTTATTTTACTCTGGTCCAGGTGGATTCTTTTCCGATCATCATAAAACCTACTTTATAACCGCCTTTCAAATCAAGAGTATCTGCGGTTCTTAAAGTAAGTCTACCGTCGTAAGTTTTACCTCCTTTCGGATCGTAAACTCTTCCTCCGGTCCAAACTTGTTCGCCTTCATAGGAAAAGCCGGTG
HB_C2_N1080	PL	37276	37467	192	192	no	both	yes	5		TCTCCCGAGTCTTTTTTCCCGATCATTCTTTAGAAAACAAGATGCCGAGATATTGCGAACGGTTTTTCCCAAATGTAGATGGGATCGATTGTTTTTGAAGAAGATTTTCGTACGAGCGACGGCTCAAACGCTTGTGATGATTTAGATATGTTAAAAGTGTTGTGTTCGGTGAGATGTTTTTGTGATGTGAGA
HB_C2_N1085	PL	99435	99637	203	203	no	both	yes	5		GTCTTAACAAGTTCGGGTTGCGATACGCCACACTCCTATTCGCGATCGACTTTGTTGAGTCGTCACACATGGGTTTGCGGTGGCCGATTTAGATTCATCTATGGATCGGGGTCGAACCCCAAGAGAGCGATCAATCTGCCACCGGCCTTCTTGACTCCGTCGAGTCAAGAATATCACTTTTCGAACTGTCTTACATCCAAGAA
HB_C2_N1090	MI	101568	101351	218	218	no	both	no	as		TCAACACTCGAAGCAGAGTTTTCTCATTCGGTTTTTTGAGGAAGGGGCGAACCAAATTCTCGCCTAAAACAGAAGCGGAAGCAAGTATCGCTCCACTTGCTGTACTCATTACCGCGGACAACAAAGCTCCGAAAAACAGGATCTGCGTAAAAAGCCCGGTGTGTGCGAGAACCGTTTGCGGAAGAATCATCTACGCGTCTTCTTTCGCTATCTGGGGA
HB_C2_N1095	MI	105286	105079	208	208	23670	both	yes	3,as		ATTTAAAGACATATTCGAAAGGATAAAATTCGAGTCCGTTTTGACTTGAAACCCGTTTCAAAACCTGAAAATGTAGGAGCTCTTACAAATTTCCTTTGAGGTTTTGAGACAGGTTCCAAAGCAACTCACCCGATTGAAGAAACACAAGCGTTCGCGGATCGAATTCCGTCCATTGCGGCGGATACAATTCCTCCCGCATAACCCGCAC
HB_C2_N1100	MI	221212	221063	150	150	221225	both	yes	3, as		TTTCGAATGCCGATGCTCGTAAGTCTTTCGTCACGAAAAACTTGGCGTGACATAGGGGACAACTGTGGTTTCCGAAATTTTGTATTTTCAAAAGATGAAAACAAATCGGACAATTAATGAGTGTGGGAGTATTTTCGGAGAAAGCGGAGG
HB_C2_N1105	MI	258731	258542	190	190	258758	both	yes	igr,5		GGTCTAGTGAATGATAGTTGTTACAAACAATTGACCTGTGAGGTGGCTGAGCAATAGCCCGGGTTTTACTTGCAATACAGCCGTAATCGGGGCATTGCAATCCAATCAGACCGCTGACCTTTCTGAGTTTCGAGAACTGGTCATTCTTGGGCTTCCGATCTCGGCAGATGGATGTCGATGAAACGATGCA
HB_C2_N1110	MI	259170	258837	334	334	259177	both	yes	3		GTTTATTTTAGTAGTTGTTTGTGCTGAACAGTGTATCACTCTAAAATTGTAGGAACTCCATATGGCACGACGAACAGGTCTTTCGAAAATCCGAAATCACTTAAAACGTAGCATAGAGTTACTTCCACTTTACACTGAGAGCCTATCCTAAAAAAAACTATCTTCTGTGAGAGCGCGCGACGCTCTACCAACAATCCTCTGAATGTGAGAGCTCCTACAGAAACCGTCGCATTGTCGGTTTTTTCCTGTCGTTCAAAATTGTAATAGCTCCTACATTTTTGTTACACTCGATGCATCGCTTCTATTGACGTTTGATAGGATTTGATAGACGGGC
HB_C2_N1115	MI	279617	279434	184	184	no	both	yes	5		CTTATGTTCTGAGAGACGCTCGTTTTGATGAGTTTACGCAGAGATGACTGAAATACCGAGATGTTACGGTAAACGTAATTCTGTGGGAAGTTTCCACGTTCGAGTGGTTCAAGGACTAAGGGACTAGATGGGATAGAAATCGGCTCCAAACTTTAAAAAAATAAAATAAAATTTACAGTCAGGG
HB_C2_N1120	MI	296165	295885	281	281	no	both	no	as		TTTCGTCGTTCCGTCTAACGGTTCTACAAACTTCGATTCCGTCTATGTCCGGAAGAGAAAGATCTAAGATAACCATGTCTGGATGATTTGCTTTGTAGAATTTGAGACCTTCTTCTCCGCTCGTTTGCAGAGTGGTCGAGTAGTGCGCCGAATCCAAAGATTTACGGATTAAATTTCCGATGTCCGGATCGTCTTCTATGACTAAAATTGTTTTCATTACCAGGCTCCCGTAAGAGAATTAGAGGGTAAATTTACCTTATCTGCAACAGATAAAACCGATG
JB_C1_N100	PL	159274	159559	286	286	no	all	no	as		TTTTGTATTCGGATCGTCACTGTGATTCATAAATTTGGAATTATCCGAACAGTAGAACCATTTTCCGGCGGTTTGATAGGAATAAATGCGAAACATTTCTTGAACGGATAACGGAAGGGAATTTAGTTCTTGATCAGTTAAAACCCAGACCGTCTTAGGATGATATTTCCAAATCAATTCGCCTTTTTGAATGTCTCGGCCGGCAAAAAGACCGAAACCGCCGATTGAGGAATCGGCGATGTATGTGGGTACTAATAGCATTGGAAAGAACGTAATTTAGCCGGGA
JB_C1_N1000	PL	3177043	3177504	462	462	no	all	no	as		AAAGCGTGATGCTGAAATCCGTCGTCCAAAATTACGATCGAATTTTCCTTCATTTTCAATTCTTCCTTAAAACGGAGATAAGTGGAATGTCTATCTCTTCCGATCCAAACCTCGGCAAACGGAAGATGTTTTTTTAAAAGAAGAGGTTCGTCTCCAGCCTCCCTTGGAGAGGATCGTCGTGAAACTCTATGTCCATGTTTGGATCCCGTCGCACCGTAACCTCTGGACAAAAGAACGATCTTTTTTTCGGGAAATTTTTTATGGATCAGTTTTGCGAGATAAATCGAAAACGGGGTCTTTCCGGTTCCGCCCATGGAAATATTTCCGACGCTGATAACAAAAGCTCCGGAAAGTTTTTTCTTTTCGGTAAGCTTTTGATCGAATAAAAAGAGAATACGA…
JB_C1_N1005	MI	3201571	3201284	288	288	3201586	all	yes	as,5		GAACCTTTATCATTGTTATCTGTTGAATTACAAAGCGGAACATTGATAAAGGTTTCAAAAGTACGAACCGTTCAGAGGACAGAAGACAGACGAACTTTGCTTCGCTCGTTCTAGACAGAGGACAGAAACGGAGGAGATATTACATCACGGATTTAGAATGCAGTTTACGGAGACAGAAAAGCAAACTGCATTAGCAAAGCCTACTGTCCTCTGAACGGTTCCCACTTTCTTTTTAACAACAAAACATCGATCCACGACCGCGAAAGCGATCGAAGTGGAAATCCTGCA
JB_C1_N1010	MI	3202933	3202468	466	466	3202974	all	no	as		CCCACCCAAAACTTTTCGTTTGATAACTTTGGAGGTAGGAGTTGGAAATGTAACGACCCTACCACAAGGAGAATCCTTGTTTAAGGCCAGATGAGGCCTCCAATGATTGTAGTAATCAACGTATTCCTGCGCAACGCGGTGCGCATGATGTAAAGAAAAGATCGGGATATGATTGAGACATTCCCTCCGTAAAGAACCGAACCACCGTTCCATGATGCCGTTGCACCAAGGGGAAGCGGGAGGTGTGTGAAGGAATTGAATTCCCAATTCCTGCAAACCATTGAGAATTATTTGACCCGAGAACAAAACGTCATTGTCGCTTAACAAAGTTTGAAACCTGATACAAAGAGACTTAGTCTCCTCGATTTGGCGTAAAACCCAAACTCTGGTCGGGTGTTC…
JB_C1_N1015	MI	3229092	3228708	385	385	no	all	no	as		GTCCAGCTTTTTAGTGTGTTCTTGAAAAAACGAACCTTTTAGGTATCTTTCAGAGCTGTTACGATTTCCTGAGTCGCTTTTTTACCGTCTTGGAAATACATAAGGGCGTTATCTTGGATAAAGAGCGGGTTGGGAACTCCCGCAAACCCCGGGCTTAGACTTCGCTTAATAACGATGACAGTTTTTGCTTTGTCCACGTCCAAAATCGGCATTCCCGCGATCGGGCTACTCGGATCCGTTTTAGCAAGGGGATTTACCACGTCGTTGGCGCCGTTGACGATCACCACATCGACTTGTTCGAAAGAAGGATTGATCTCGTCCATTTCTTTCATCTTGTCGTAAGGGATGTCGGCTTCCGCCAAGAGAACGTTCATGTGACCGGGCA
JB_C1_N1020	MI	3301442	3301291	152	152	3301478	all	yes	as,3		AATGAAGGAATTCTCATGAGAGTGTTCCAACAATAAAGTTGGCTCAAAAGTTCGTAAATCACTAAAGGGGTGTGATCTGTAGGAATTCCTACATTCTGAAGACTAATTGACTGTGTTGTGGCAATGCCGCTCCACAGAAGACAGTTTGGGGA
JB_C1_N1025	MI	3303805	3303428	378	378	no	all	no	as,5		CTGGATGAAAATAATTTCAAATAAGGTTCGATCATTGGTTCGAGAGTTTGAGAAAGAGTCGTTCTGGGATTGAACATCGTAAGTAAGGCGCCTAAAATTTGGAGAGAAGGATTAAATCGTTTTACGGTATTCTTATGAGCTTCCAAGATCGCTTCGATTCCATCGAGAGAAAATTTAGAAACCTGCAAAGGAACGAGCAAACCGGTAGAAGCGACGAACGCGTTGAGAGTAATCATGGAAAGATTCGGAGGGCAATCGATGATCGCATAATCGAACTCGTTTTTGATGAATTCCAAAGAATCTCTGAGATGAAAAAATCCGTCGATTTTCCCTGAGAGCATCACATCTACTTCTGCGAGGGAGGGATGAGAAGGGGCG
JB_C1_N1030	PL	3310938	3311176	239	239	no	all	no	3		GCAGGTTCTTCTCTTTAACTCAAAATTTTAAAGGAGATTAGAATATGGTAGAAACAGGATTTTGGCGCTTTTGGGCCAGAAGATTTGAGCTTTTCTTGATTTCAATCGGATTCAAGAAGAAGCCTAGAAGATCAATCCATTACTACTTAGGAAGACTCTGACTTTCTATCACTAAGCAGTAATGGCAAATAAACGTTCCGAGCGAATGCTCAAACTCTCAGCCCTTTTTAATGGGCTAT
JB_C1_N1035	MI	3311181	3310724	458	458	no	all	no	igr		AAAAAATAGCCCATTAAAAAGGGCTGAGAGTTTGAGCATTCGCTCGGAACGTTTATTTGCCATTACTGCTTAGTGATAGAAAGTCAGAGTCTTCCTAAGTAGTAATGGATTGATCTTCTAGGCTTCTTCTTGAATCCGATTGAAATCAAGAAAAGCTCAAATCTTCTGGCCCAAAAGCGCCAAAATCCTGTTTCTACCATATTCTAATCTCCTTTAAAATTTTGAGTTAAAGAGAAGAACCTGCATATGGTAGACATAAATACTTTAGCAACGAAGCCTTATAAGTGCCAAAATGGGCAAGTAGAAAAATTTTTCAGAAGTAATTTTTATTTTTACCGGTCGCGCTTTTTTTCACATATGCACATAACTGGAAACGATGGATTTTAGAATGGGAATCCG…
JB_C1_N1040	MI	3311493	3311284	210	210	no	all	no	3		GCCTAAAAAAGTTTGGGCGAATAAGAAACTAAAGTGTTACGACTCCAGACGGGTTGTCGCAGCTCGCGAATTTCACAGATAAAATGGCGGTTTGCGACCACGCTTTAACTAAAGTATTGTTGCCTAAACTCAGTGAAACGGCTTTTTAAGGGGGCGTCGTTTCAGGTCGCAACATAATAATCGCTTTCGCATTTTATTACGCTGAACTCA
JB_C1_N1045	MI	3392879	3392595	285	285	no	all	yes	igr, 3		ATTTTTGAGATGGTTTCTAATAAAATTGTGCGCAAATCTCAAGTGTAGCGGAAAAGCTAGATAGCGCTCCAGAAATTTTTACGAGAAATCGACTGCAATCAATTGATAAGTCCGTAATAAAAGTAGATTCGTATTTTTGTTAAACTCAAGCCGAACGCCTCTCTACGGATCGGTGTTCAGGTTGTTTGACAGGATTGGATAAATTTTAAGAAAAAACTGAGAAGAATTCCAACTTTCCAAAATAGGCTTTTTTTGAGGAGTTGGACGAAAATGAGTAATGACGGA
JB_C1_N105	MI	179801	179665	137	137	no	JB29, JB37,HB37	no	as		AATTCGCGGTATCCCTATCGTTCAAAGGTCTGTCCTTTGGAAAAGGTCCGAGACTTCCGAAAGTTCTCAAATACTGAACGTTTTTTTGCGAAGCGAAAGAGAGTTTTTCCTTGGTTAAATTGATAACGGAAACGGTA
JB_C1_N1050	MI	3423419	3423264	156	156	no	all	no	igr		TAATAAGCGTATCGACTTTTTTGAAAAATCAACAAACTTCCGAGATATTTAGAACTTGTCCCAAACCCTGAGAAAAGAAATCGGCCCCAAAAATTCGTAATAAAGCGAAAACGTAGGAGTTTCCACGGATCATGGCTCTTTGATAATTTACGGGCT
JB_C1_N1055	MI	3423703	3423476	228	228	3423725	all	no	as		TTATTCCTGACTTTTTCTCTTTTTTGGGTTCTTTTGGGAATTGTTCTGAATACTGTTTTCGGACTTGCTTCGTTTTATCTTCCTGATTAAAAGTCCGTCCAGCCCCAGTTTTTTCCGTAAGAAAAACTGGGGCCGGATAGAAGCAAGGCGCTTTATTCCGAACTTACTGAATGAGTGTAACTGATTTCTTTTGGTATTGTGAGACAAACTTTAAAGTCATAGCGTCTA
JB_C1_N1060	MI	3432450	3431605	846	846	3432457	all	no	as		AGCTGAGATAGTTACCGCTCTACTCGCAGCTCCGCAACCGATTGTCAGAAATGAATTGCTGGATTTGAAATTCCTTGAGATCTTCTTCTAAAACCGATCGAACATTATGCGGAATCGGAATGCTGGATTTTTTTACATGATCAAAAGCCACCTGAACCGTCCTCGCGACGGCAAAAACTTCTTTTGTATTCATTTCCAAAATTTTCGATTCAAAATCCCAGGAACTACTTCCGATTCGTGTAACGCAGGTCTGCACTTCCACGGCATGATGCATCTCGATGGATTTTTTAAGATCGATTTCGATTCTCGCCAAAATAAAAGGAACGTCGAAAACGTCTTTCACGTTAAAACGACGTTTGCAATAATCCACTCTTCCAATCTCAAGATAAGAAACAAAAA…
JB_C1_N1065	MI	3435484	3435289	196	196	3435514	all	no	igr, 3		ATTCATTCCATCGATATGGTAAACCGTCCGAGCGTTCCTGCATTTCAATAGTTTGTAAAGACAAGGTTTTAAAGTAGGAAATGTGGTCCGGACTTCTCAACTTCGGCCAACAAAAGGTTTCCACAAATTTCATTCTATTCAACGCAGTGTTTTTTTACGCCGAGTAGTATATTATCCCATACCGAGAAGGAGCCGT
JB_C1_N1070	PL	3489272	3489527	256	256	no	all	yes	igr,3,5		CCTTTTTGTGTGCTGAAAAACTCAATATCACGGTTCTTTGAGCTCGTAATTTTTTCTGCCGAGCACACATAGGGACGAGTTGCTTGAGAGTTCTGTACTATAGATAGATTTTTTGAGCTATTGATTTTCATAGCAGCCGTCAAGGGGAGATGCTCGGATTCTTGTGTAGATTCTTTCTTGAAAAGGTTTGGAATCTGTCCCAAAACTAGAACAGAACTTTGCAGTTTGATCTTTCCGACAAAGTAAACCGGGGTTT
JB_C1_N1075	MI	3489533	3489408	126	126	no	all	no	igr		GTCCCAAAACCCCGGTTTACTTTGTCGGAAAGATCAAACTGCAAAGTTCTGTTCTAGTTTTGGGACAGATTCCAAACCTTTTCAAGAAAGAATCTACACAAGAATCCGAGCATCTCCCCTTGACGG
JB_C1_N110	MI	190757	190581	177	177	no	all	yes	5		TTCAAAATAGTAAGAAAAAGATCTTCATGAAAAAAATTTCGTTACGATTTCTTCTTTTTCGTCTAATGGAATCACTGTAAGCATGATCCCCAAAAGACTGAAATGGAAGGGACTGTGTCGAAATAAAAGAATTCGCTTAACAAAACGGACTTACTACTCAAATGTATGAAAATGGTA
JB_C1_N115	PL	193813	194449	637	637	no	all	no	as		AGACATGAAGTAGATTAGATATTTTTATCCCTGATACCGTAATTGATGAAAAACAGTATCAGGGAAATTTATTTGGAATTATTGTTGTGGAGCGGAAGTCGCAAAACGGAAAGTGACCCTTCTGTTTTTAGCGTCTTTGGCATCGAGTCCGGAAACAGGTTCTGAGGAGCCGGCGCCTTTCGCAATAATACGATTTGCGGGGATTCCTTGTTTGATCAAAGCCTGTTTAACGGCATTTGCACGAAGTTCGGAATAGAAAATATTTCCCTTTTTAGCTCCTTCAGCTTGCTCGGGTCCGACGGCATCGGTGTGTCCGGTAATTTCAAGAGCGTAGCTATCGGGAAGTTTTCCAAGACCTTCTTTGATCACTGGAACGTTTACCTTAGACCATCCACTGAA…
JB_C1_N120	PL	200444	200587	144	144	no	all	no	as		GCCCATTTCGAACGATTCTTTCGGGTGGTCCAAAATGAAGTCTAGGGTTGCAAAAAAACTCTTTCGATCGAAGTAAAAAAGTCCGCCGTTACTTCTAAGACAATGGCCTTTGAGAACGTCCGATTTTCCATTAACGAGTGCCGG
JB_C1_N125	MI	207035	206807	229	229	no	JB29, JB37,HB37	no	as		GCAAATCTTTCTCTCACAGTGTCTACATTTCCGAACACCAGACCGAAACTTCTTAATTGGCGAATTGGAGCTGATTGCCGATCCGGAGGAAGATTAGAACCGGAACGAAACCCCATCAATTCCTGGGAAAAAATGCTCATAGGAGCAAAAAAACAACCCACAACGGTAGTTTTGACAAATGAATTCAGGAATTTCATGAGATTTCTACTCAATCGGTAGGACCCGTGGT
JB_C1_N130	PL	214316	214436	121	121	no	all	no	igr		CTATACTATTCTTAATTTTGTTTGAGCAGTATAAAACCAGGGTTTCTCGGGAAAAAGTTCCGATTCGTGCTTTAAAACAGTATGTCCATCGTTAGTTTTTGAATTATTTTGAAGCCGGGAA
JB_C1_N135	MI	217038	216837	202	202	no	all	no	igr	identified in L. interrogans as NC80	TAAGCTTTGAAAGCGTTTAGAGCTTAACGTTAGTAACGCGGAGGAAGAGTCAATGGTTGCAAAAAAGAAAGCAGCTAAAAAGGCAGCTAAGAAAAAAGTTGCTAAGAAAAAAGCAGCTAAAAAGAAAGTTGCAAGGAAGAAATAAGTAAATCTAGCAACAGATTTTCATTCTAAGAAGGAATGAAATTTTAAAACCCGCTTC
JB_C1_N140	MI	226584	226327	258	258	no	all	yes	igr,5		GTTTGTTTTAACCCGAATCCTCTTTGGAAAAAATACCGATTAGGATCCTGTCGACTACATATAACACGAACATCTGAAAATTTTAAATTCAAAGACGAAAAACATATCTTACGAATCGAGAAATCATACTACGAATTGTACGAATCTGCCGATAGTTTTATAAGACATAAGAACCGATCCTGAAGACTATAACTTTACGGTTCTTATCGTTTGAATTGACATTTGATTTTTAAAACGTGCCATAATTTTCAAAGGAGG
JB_C1_N145	PL	238502	238882	381	381	238485	all	no	as		TTGCTCTGAGCTCAGATTTATTAGAAATTAATAGTAAGGAGATTTATGAAATTCTAATTAGTTTGTATGCCCTTGCTCGACTCGAATCGCTTTCGGAAACGTAGGACAAGCGCTAACACACTGACCGCAACCTGTACAGTTTTTTGAGAAGGAAGGTTTGTTTCCCTTAAAACTTACGACGTTCTCCACGGGACAACTGTCCTTACAATTGGAACAAGTGAGTTCTCCAGTTTTAAAGTTGATACAGAACTCGAAAAATCTTTTTGCTTGGCCGAATTTGGGAGGACCGCTCAAAGGAAGCAGGGCCTCGTCCTTACACGCGTTGATACAGGGCCAATCTTTACAAAGCATACAAGCGTTGAGATTGACATCCATTCGAGG
JB_C1_N150	PL	258856	259098	243	243	no	JB29, JB37,HB37	no	as		TCGTTCTTCTCCTGTCTTCCGTGAAAAATGCTCCGGGCTCTACGTAAACTACTTCTTGTTTGTAGTCTTGAATGAAGGTTCCGGCTGTAAGAAGATGTTCTGGCATTCCCGAGTTTGCGGTAAATGAACCGTAGAGTTCGATTTCCGAGGCTTTCTTTCCTTCTAAATTCGTTTGATAGGAAATGGAGATTTGACGAATGTAAAAAGAGCCGATTTCTTTTTCGGGATTTTTTTGTAAAACGG
JB_C1_N155	PL	282717	283050	334	334	no	all	no	as		ACTACTTTTTGATTAGAAAGTCACTGATGACTTTCTCTTCGGTAAGATATTTCTTGTTGAGATAGGAAATTGCGAGGTTGATAAACCTTGGAATTTCTTTTCCGGCTTCCAACAGATCCAATTTCGTCTGAGTCAACTCGTCGATCGTAGATAAAGCTAATTTACGCTGACTTTGATGTGATTCGAATTCGTCTTCGATTTGAAAGGTCATTCTGATCCTTTGCCTTTATGAAAGGATAGCGTAACTCCGAAAAAAAGCAAGCCATTCTACTTTGACATGAGTTAACAAATGCAATTGTAGTGGAGTTCCGAATAAGGTATTAGAACCGGCTAT
JB_C1_N160	MI	290943	290767	177	177	290969	all	no	igr		TACGGGGCCGCTTATGTTTTTGGAGCGGTTTTTTAATTGGAGTTCCGTCTGCGATCGCCGGTTCTCCTCTTACGAAAGATTCTCAATCCATTTCGTAAGAAATAGGCGCAAAAAAGAGAATCAGCCCGAAAGAATGGGAAGAAAAATACATGTGAAAATAGGCAAACAAAATGCACC
JB_C1_N165	MI	292333	292001	333	333	no	JB29, JB37	no	igr		TAAAATCCGTTTAAACTATCAGAAGGATGCAATCTGTGAGAACTCTACTCAGAAGACTGATGACAGTGTCGCGGCTATGCCATGCCGCTCCTACAGAAGACAGTTTTGGGACAAACTCTTATGTTATATAAATCTTAATCACTAGTAACTAAATCGCCGGGCGCTATCGATTAAAATCCAAAAAGATATATCCGGCGGAATTTTCTAGCGCTAAAGGAAGGAACCAAAATAGGAAAAGACCTGCCGAACCGGTCATTGAATTCCTAAAGCATCCATATAAATTCTTTTTTCCGATTGCGTTTATCAAAACGATCTTGAATTCTTTCTGAGCGG
JB_C1_N170	PL	321786	322016	231	231	no	all	yes	5		CTCGTATTCTGAACCAAAGGAATTCCGGAAAGTTGAGACAACTGTTTGGATGACCAATCGAAGGATTGGGTAAGTATCGAACGAACGCTTTCTAAAGTCCCTATCGAAGTATCTTTTGCGAACTGAACTAGAGATTTACTCAAGTCCAAACCTGGTTGTGTGGGTTTATAAGGCATGCTGAAACAACTCCTTTTATTGCCTGCGAAGTATAACTCGGAAATCTTTTAGGGT
JB_C1_N175	PL	331902	332420	519	519	331872	all	no	3		CGCGAGCGCCAATAGAAGCGAGACGTTGAGTTTCCCGAGCGACCCGTCGGGAGCGAGATGCTTTCGTTTCTTCGAGCGCGACACTTTAATTTTCTGCTTTATTAGAAAGATCAAACTGGATAGGTTTCTTATCAAAGTAGAGCATAAAAACAGGTCGGCAAAATCGGTTGAAAATTTTGAAAAATACGCCATTCTTTAAACTGGAAAAAAGACGTTCAAACCGATTTTACAAACCCGGAGTTTTAGAAAAATCTAATGGAGTGGTTTGTTTGCGATTTGTAAAACGAGGGATTTTTTAAAGAATCTATCCCAAAACCTTAAAATGGGGGAACTGTCTTTAGGGATTAGATGTTAGGTTTTTTGAGATCAGTAGATAGGAATGAGGTGTTAGGGTTTTAC…
JB_C1_N180	PL	374521	374712	192	192	no	all	no	igr		GCGCTTGGCATTGTCGTCAATCTCAGCTACTTCTTCACTTGCATGTTTGGAATGACTTGAGAAATTGATAATTCGAGCTTCATATGGGGTGGTACTACCGTCGTTAGTTTTCGGCAATAGATCTCCCCACTTCTCATAACCGAGGAATGTCGATGTCTTTTCTAATATGTTTCTTAAAAAGTTGAAGTGGTA
JB_C1_N185	PL	419053	419187	135	135	no	all	no	as		ACCGAATTTGGAATATATTTTCTCTTCTCGACTGTTGGGAGAGGTTCTATTTACTCCGCAGTCTTCGCCACAAGGAGGAAGTGGGTTGTTTAAATTCACAAGAATAATGTAGCTTAGGGGTCAAAAAACGCCAAT
JB_C1_N190	MI	432709	432509	201	201	no	all	no	igr		TATAAAAATGAGAGTCACATTCAAAGATTTAAAAAGCTGATTCTTTGATGGGTTTCTTGGTCTTTGATGTAGATTCCAGCGACGAAACAAGCAGGAATTGCAACAATCTGAAACTTCTTGAATCAATATGACGGTTCCTTCGAGACTAGAATTGTCTCAAGATGGGATTACTCTAGTAGATTTTGTTTTTGAATGCGACCA
JB_C1_N195	MI	521514	521362	153	153	no	all	yes	igr,3		AACTTGAAAAGAAATCAGCACAATCATTTCATAAGCTCGTAATAGAGCGTGAGAATTCCCGCAGATCATGTTCCTTGGACAGTTTATCGGTTTTCAAATGGACCTATTGTTGGAACACTTTTGTAGGAGTTCCCACATCCGAAGTTTTGGGAC
JB_C1_N200	PL	521879	522148	270	270	no	all	yes	igr, 5		TGGTATTCTGAGTAGTAGGAACAATTTGAAATCTGGTTCAGTGTAAGATCCTGCGCCTGCACCCCAGGATTATTGAGACTTATAACGTTTTGAAAATGGATCGCTTCTTTTAATGTGTCGACTCATTCGAATTTAAGTTTTCTAAGCGGGACATAAGGAAACCCAAGTGAAAGGCTTTTCTATCGATCGGCGTTTCGGGTTAACAGGCCGTATAGGTCTTAATGACTATCCTTAGAAAACCTAGGAACTCCCGCAAAATTGAATCCAGAA
JB_C1_N205	MI	523113	522965	149	149	no	JB29, JB37,HB37	no	as		GAAAGTTGTTGTTCTTCGTCCCTAAAATTCGCGTAAAGATTCTTAAATCCGTCTATATACAAAGTAACTTCGGAATTATCCGGGTTCATAGCGGAAGATAATAGTTCCGCAATTCTTGTAAAATCCTCGGGTCCATCTCTTCGAACCAT
JB_C1_N210	MI	529088	528962	127	127	529111	all	no	as		CGCCGGAATAAATCGGAAGAGTATGACTAACGTGATCCGGAATTCCTTGGATTACGTCTCCGATGAACGCCTTCTGTTTTTTATTCAGTACCAACCCGAAAGCGCCTTGATTGTCATGCTCCACCAT
JB_C1_N215	MI	589851	589663	189	189	589862	all	yes	as, 3		AGACTCAAAGTTGTTCGGATTTACAGCGCGTCCTAAAATCCGCAGAGCGAACGCGTTTTAGTTTTCTACTTTGTCAGAAAGATCAAACTATCCAAAACGTAAGAACTTGTCCCAAAACCGCGGATGTAGGGACTCCTACGAGAGTGTTCCAACGATAAAATCCGTTAGAAAATCCATAAATCACCGATC
JB_C1_N220	MI	599366	599213	154	154	no	all	no	as		AGAGAGCAAAACAAATTCTAAGAATTCATTTGGTGTAAAATCTGCAATCCTCGTAAAGTCAAAAGTGGATCGATTTTATCGAAGATTCCCGGATGAGCGGCGTCGATGACAGTCACCAACCCTCCGGTTCCGATTACACGATAATCCTGGCCTT
JB_C1_N225	MI	600509	600265	245	245	no	all	no	as		CATTTTTAATGGAAGTGAACGAAACCATTTTTGAAAGTTTACATTGTTCGAATCCACAATGTAGACAAAACGATGCGGCCTCGGTGGCATATCCACGATTCCAAAAAGAAGAATTCAATTTCCAACCGATTTCCACGGCAGGAGTAAACGAAGCATAAAAAGTGACATTCAAAAATCCGGTGAAACCGACCCATTCTTTTGTTTGTTTCGTCTCTAACGCCCAAAGCCCGTATCCAAATTCCGCA
JB_C1_N230	PL	603268	603605	338	338	603254	all	no	as		TCTAATTTTCACTACAAGAAGCGATGTTTCCATTTAAGCCGTTTTAATACACGGTTTCCATTCTCCGATTTAGAGTGTGGAAACGAACAAAAGGACGGAAATTAGAAGACAAAGGGGGGAATAATATGCAGTGTCGTTTTTCGCGAATTTCGTACCTCGAATCTTTTTGAAAAAGCCGAGGAGTCGGAAATCTCCGATTGCTCTGAGTAAAAACACCGCAGATAAAAAATACGTTCCGTATTGAAAAACGTATCTGGAAATTCCGAACGAAACTTGTATTCTGAGGCCGATCGGAAATAAGGCTGCTAATAATAAAAGGGTCCCTACTATCGCGGTGG
JB_C1_N235	PL	627083	627668	586	586	no	all	no	as		ACGGGAGAAGTAATTTTGGAGAACGGATTCGTTCCTAAGATGTATTCTCTCAAGTCGGATAAGTTTTGAACCGCCGCGAGATACTGATCTCTATACCAAAATGCGCTGGCAGGATCTTGCTTTTGTTCTTGTGTTGATTTGCGAATTTTTCCCATCACTAAGTGAGCGAAGTTTTTTCCCCAGGAAAATTGGTAGATACCGCCCCAAGGGCTCGTAAAATCGTAAAAAGGAGAAACAAGAATCAAAGCATGTACTTTTTCCGGATATTTGGCCGCTAAATACGTGCAGATCAATCCACCCATACTTGTTCCGATTAGAATCGTTTTTTTACCGAGTTTTTCAAATTCTAAAAATGCCGTTTCGGAATCTTGTATAATTTCCGCAAAGGTAGTGTCTCTA…
JB_C1_N240	MI	631126	631019	108	108	631148	all	yes	igr, 5		GCACGAATCCAACACTCGACCCCATAAAGGTGTTTGAGTTTTTTAGGATTATTTTCACCAAAAGGTCCTGATACGTTTTCGAGGATCAATTTAGATTCATTGAGGGAA
JB_C1_N245	PL	666352	666502	151	151	no	all	yes	igr,3		CTCCGTTTGAGTAAGACAAAGTAACGTCCCTTCTATACTTGAAAAACGAGGGTTTAGATGCGAGTATTAACCACAAAACAAGAAAACCAACAGAAGGAACTAAGAGTCGGTCCAAAAACTATCTTTTGTGGGAACGACATTGGCGGCACAC
JB_C1_N250	PL	677876	678227	352	352	no	all	no	as		CTGGACAAAAAATCCATTCAATCAAATAAAATCGGAAAAAAATGATTTAAGAGATGGAAATTGAAAAAGGAGGCGCTCGACCGAGCTGGATTTGAACGAAATTAGAAAGAGGAATAAGAACTTTGGAAGGAACTAATTTTTCTTTTTGAAAAATCGAAAAAAAATTCTGAGTTAGGAAACTCGGATTCCAGATAGAATGTGTTTCTCTTTGGAACCGACAGATCGGACAAGCGGGAGACTGTTTAGAATCTTGATATGCGGAGTAAGATGATTGAGAAAAGGTTCGAGTCTCTTTTTCTGCGTGAATATGAAACCCCGTTCCCACGAAAAGAACAAGCGCAAGAAATCCGGA
JB_C1_N255	PL	680376	680602	227	227	no	all	no	as		TTTCTCATGACCATGATTCATTCAAACTTAATTTGAAAGATTTGGTTCGCTCCGAAGTCCGTGGTAAGAAGTCTTTGATTGGGACAATCTATCTTGACCACGCCGAGTGCGGCGAACGTATGAGGAATCGTGAAAACGTTGAGGTCTGGGTCGACGATTCGGATTTTGTTGGAGCTTGTATCTGACACGAACATATAGCCGCTATTGTCGAGAGAAATAAAAGCGGG
JB_C1_N260	MI	707572	707388	185	185	no	JB29, JB37	no	as		TACCGGAATCCTAAATTTAAGACCGAAGTCGTAAAATCGGTTGGATACTCCCGATCGGTCTTCTCCTACCTGACTGATGATGGAATAGTCTGGATATTTTTCTAAGTTAGCAAGATTGAGTTCCGTCTTTGCCTTTTCGATTTCTTCTTTGGCTGCCATTAAAATCAGGTTTTGTGAAAGCGCTT
JB_C1_N265	MI	713234	712938	297	297	no	all	no	as		GGTCTTATCAAAAACGATTGTGTCTACTTTATGAGCGATTTCTAATGCTTCTGCCGTTCGAAACAAAATTCCTAGAGTGGCCGCTTTTCCCGAGCCTGTTAGGATGGAAATCGGAGTTGCTAAGCCTAGGGCACAAGGACAAGCAATTACGAGAACCGCTATCGCCTTTTCCAGTGCTCCGGAAAAATGAGAGGGCTCTATCCAAAAATACCACAAAAACAACGTAAGAATCGAAATTAAAACGACTACTGGAACAAAAATTCCGGAAATTTGATCCGCGATTCTTTGGATCGGAGC
JB_C1_N270	PL	720343	720471	129	129	no	all	yes	igr,5		CTTTCTTGAAACCCGCGGCCCCGGGAAGTCTGTTCGAAAGTTGATCTTGGAAAATTTATTTATGTTTTTAGAATGAGTTTTCCTTTTACGAAATAAGTCAGCGAGAACTTGCATTAAATATTACTCGGA
JB_C1_N275	MI	726760	726360	401	401	no	all	no	igr		TCCCGAGTTTTCCCGCCTCCTCGCTTTGCGACCCTTAGGGAACAATGCGGCTTTAGTTTTCCCTCCACCCAAAAAAACTAAAGTGGGCGCTCTGAAAAACTCAATGCAGAGGTTTCACGGAGGATTTGTCGGAATTCCGACGGATTTCTTCAGAGCCAAGTAATTGTGGGGATAGAGCATTATGCTTCAAGTTCTTCAGAGATCCATCGAGCGATTCATAAAGAGCGAGATGCTTTCGTCTCCTCAACAGGCCTTCTTGATTTCATCGACTCAAAAATATCATACAAATCTATGGATCGTAGCAAAATTGTTCCAACGGAATTTCCACCAATCACTTTCGCATTTGCCAACCCACATTACTTAGGTATTCTATCCCACTTTTGTCACAGTTGATTCCAG…
JB_C1_N280	MI	727296	727178	119	119	no	all	no	as		TCGTTGTAATCGGACGAATTTTGATCCGAGAAATCGATTTCCCGGGAAAAGTATTCTCTCAGGTTGGAAATTCCTGCACGTAAAAGCATCTCCTGGATCACGGAACAAACAAAGGGGGT
JB_C1_N285	MI	770532	770400	133	133	no	all	yes	as,3		TCGGAAGTTCTATAACGAAAAACCCTATAGGTTAAAAAAAATAGAATCATTAATCCGAAAAAGAAAAAACCTCGAATGATCCAAGTGGAAACGGGAGGTTCTCCGATCGAATAACCGAAATTTTCATTCTCAC
JB_C1_N290	MI	781428	781112	317	317	no	all	yes	as,3		TTTCAGAAAAAAATTTCCGGCCGGCAGATTTCAAGAACACGGTATTTTCCGATGTCTTAGCGGTCAAAGTATCGAATCCACTGCCACGAAAACTCAGTTGGATAATAAGATCTTTCGAAGAGTGATCTGCAACACGCACTAAAAACGGGCATTACATCACAAATAAGAGTTTGTAAGGTAAAAAAATGGAACATAGTTCATTAGAGAAATCTAAACTTAACGTGAGTTCTGCGGCTCAGCTTTGCTACACAAAGAGCCTGCGAGAACTCAACCTCGCTTCTACGGGCGCTCGGTAATGCTACGCTATCTACGGCTAT
JB_C1_N295	PL	789892	790154	263	263	no	all	no	as		CGGAACGGTTTTGCGAGCCAAGAAGAGCTTGAAAATCAGATAGAAAGTCGCTAATGTTCCACCCGAGAGATGATCGATGGGTCTGAATTCTCCGGATCGGTCCTTCATTTTAATCGATTCTTTTTTGTCGATGGATTCGAAGGAGATTTCCCGTTTCGGAAGTACAAAGTTGATTTCCTTGCCGACTTCGGAAGATACGAACGAGAACTGGGCGGATTGATCCTTGGAGATTTCTTCGACGAGTTCCTGGGCGAATATTGCGG
JB_C1_N300	MI	799073	798938	136	136	no	all	no	3		GAGCTTATCTTGCAGGCCAAAAGATTTTTTATTTTCCTTACAGCTTGTTACAAATCTCAAACACCTCCCTATGGAAAGGTGTTCCAAAACGACAACAAAATCAGATTCCCAATACTGTCGAATGCACACCGGGTAA
JB_C1_N305	PL	800834	801014	181	181	800826	all	yes	igr,3		ACCTGTCGAGCGCCAATGGAAGCGAGACGTTTTAGTTACCAAATTGATCTTTCTGAGAAAACGAAAAACTCAAGCCGCGTTTGCTTCGCGGGTTTTGGGACGCGCTGTAAATAGAGTCTTCAAGTTCTGCTTCTAAGCGTCGGTTTGCGCTAAAACCGACTGTGCTTTTTTACTACTCGGA
JB_C1_N310	MI	803307	803161	147	147	no	all	no	as		CAAACACAGAACCGAACGGGTGAGAAAGAAAAGATAGCCCAAGAAAAATTCCAGAAAACAAAGCTTCAACTTTCCCGACGGGTCTTGGATGTTCATCCAAAGCGGTGCGAACCAAAAGAAATAAACTTGCTAATGCGAAAAACAGAC
JB_C1_N315	PL	807351	807658	308	308	no	all	no	as		TAAATTCAGTCGAGCGCTAATAGAAGCGAGGCTCTTTAGTTTCTATAAGTCCTAAAATTAGGTTTACAGAAATCAAGCCGCTTGACGAACGAAATGAGGAGTAAAAGACCTAAATGCTGATGAAGTCGAACATTGTTGTAAAGAAAAACATCCAAATTTAAATCCCGAACGTATGAAAAAAATACCGTAAAAGTTCGTTTCGAAAGTTAGAATGTCGGTCTTCACCAAAAAAGCCGACAATTCTGGATGCGGCGCAATTTTGTGAGAACTTCTGTATCTTTGTAAAAATTGGCCGTTAGTTTTTGGGG
JB_C1_N320	MI	808677	808519	159	159	no	all	yes	3		AGAGCCTTTTCTAAAACCGTCCTAAAGTAGTGAACTTTCCATAAGAACCTCGGATTCATAATGCGAAACTTTTATGAAAGAATTCAACTGTGGAACGGATTGGAAGAACATAACCACGTTGGACCCTTCTAGTAAACGAAGGTTCCACTCGAGAGAAGC
JB_C1_N325	MI	828541	828206	336	336	828541	all	yes	as,3		TATCCGTATTTTTAAATATACTAATGTAAATTCTTCCGAAATGTTCCGGCCAAAATCCGAACCGAAAAACAAATGAATACGACGGATCGAGAAAATTACACCGGATTTTTTTCAAAGAACCGCTAAGAGTCTGTCCCAAAACGTAGGAACAATTGCAGCGATCCACGGAGATTCTGATAAGATCGAATGGTTTTGGGACACGCTCTAAGTAAACGCTTCTTTGAAATCGATTCGGAATCCGACAAGTCAAGAAATTTCGGTCGTAGGCGACACACGGACCTTCGATCGAAAAGTCGTTTTTGACGCGGCTTTAAATCAGATACGAATATAAACCGG
JB_C1_N330	PL	865536	865764	229	229	865520	all	no	as,igr		GCCTAACTTTATCTTAATGAGGCACGAAGTCAGAATCTATGGTTCTTCATCGAGCCGCCTATCGAAAACGAAAAGTTTTTCCCGACATACATCGATTTGTTGTTCACACCAGAAAGTCAAAATAGCAGGCGACGTTTTGAGACAAGATTTAACCTAACGTAGTGCGACATCAAGGTGGAGATTCGGCCTTTCGAACCTCCTTATATCGAACTCACGTTAAAATATGTCA
JB_C1_N335	MI	882299	882108	192	192	882101	all	yes	as,3		TCTTGAATCTTGGGAATTTAGAACTTGTCCCAAAACCTTGGCATCGTAATAAGAACTCCGACAAGAGTGCACGAACAATAAAATCTGTTCGAAAACCCGTAAATGTTCAAAGAGCCATGATCCGTGGGAACTCCTACACTCAGAGGACTGAAGACAGTTTTGGGACAAGTTCTTAGTTATGATGGGCGAGAC
JB_C1_N340	MI	885105	885015	91	91	no	all	no	igr		TCCTGTCTTTTTGATTTTGAGCGTGTCCCAAAGCCATTCGATCTTATCGGAATCCTCGCGGATCGCTGCAATTGTTCCTACGTTTTGGGAC
JB_C1_N345	PL	902728	902894	167	167	902706	all	no	as		CCTTTTTCGGAACTTTGATGTTTTTAACTCCGATCGAACGGATGAGAGAAAATTCATTTTCACCAAGGAAACATTCGGGAGAATAGAGTACGTTTTGAAACCGAACCTTGCCCGATTTTTGCGCCCTGGAAATTTCACGGTACCCTTCGATAAAAAAAAGACCCGAA
JB_C1_N350	PL	922131	922278	148	148	no	all	yes	as,3		GGAATGGAAAACGTAACTTGCTCCCAATTTTTCGGATCTCATTCGAATGTTGCTCATTCCGATTCCGGAGACTTCTTCCGGATTGATCTCGAATTTTTTCCCGTCGTCTGTCACTTTTAGAACCAGATTTTTTCCCTCTTTTTTCCAG
JB_C1_N355	PL	940482	940765	284	284	no	all	yes	igr,3,5		TTATGTATGTTTTACGAAAATTACAATAGAATCCTAACCACATTCTATCTAATATATATGTCTTCTGTTTAAAACTTTGGTGAGCGGGCCTTTCCGAAGTCTATTTCTTATAGAAAAGAGGAGATTGAATACCGAGAGGGCGGTTTTGGGGAAACTAAGAATATTCGAAAGAATTTGAATGGCTTTCGATAAAAACTTACAGCGCGTCCCAAAACTTGCGGAGATGATCCTTAGAAAGCGACACACTTTAGTTTTCTGCTTTATTAGAAAGATCGAGCTGGCAA
JB_C1_N360	PL	954674	954945	272	272	no	all	no	as		TCACATCTCTTTCGTAATTACGATTCTCCCCTTATTTTCAGGGGATGTGGCGCAATTTCCCGTACAGGTGATTGTATATCCGCCCGAGAAAGTGGAGAATGACGTAAGGAATAAGGATCGTCTTAGGTTTCCGGCCATTGCCGTGTCTGTGCATATAACTTGGCCGACTCCGCGTGTGGTGATGCAGACGGGAGGATTCGTATCAAAAGGAGTTCTGTAATCGTACGGAATCAGGGCGAGTTTATTTTGATAATCGGAAAATTGAATGGACG
JB_C1_N365	MI	998518	998322	197	197	no	all	no	as		TCAGGATATCTAGGGCGGTTTGCCGCAACAATGGATGGATCTGAAACTCGGAAGCCTCCGGAAAACCGGAACCGGTCGGAACTCCAGATACCGTTGGATCTGTCGGCTCTGACTTAAATTTATCGGCTCCGACCCACTGACTGAAGGCCCAGATCATTCTTTGGAAAATTTCATCAATCCGTTTTTGATATCCGGCT
JB_C1_N370	MI	1045669	1045308	362	362	no	all	no	as		GTTGGAATAAAGCAACGTAATTATCGAGTTTGAATTCCCGCAAGTCTTTACGACTCTAAATGTGTTGAACCAAACAAAGTGCGTTCGACCTTTTATCTAAAAGGATTGAGGGGAGCTCTGCACTTTAGTTTCACATTCGGGACTGTCTTATGTTCAAGAATCATACGAATTTAAGGATCGGTTTCGCATTAGTTATGCCAAATTCCCGTTAAAGTTCAAAAATTAGGCTGTTTGACGAACAAAATGAGGAAGAGTAAAAAAGCCTAACGCCTAATCATTGACATCTAAAACTCTAACCACTAAAATAACCGGCGCTTTGGAGTGGATTTATAAACGGAATAAAAACAAAAGGAACTTTAGGA
JB_C1_N375	MI	1058192	1057847	346	346	no	all	no	igr		TTCAACGAAAGACAGAACTGTGTGATGGAAAGGGTCATTGAATCGAGTTCATTTCGAACTATAGCCAATCGGTGATACCTTTCGAATTTCATTCTGTATTTTTCTGATTTTTCGGAGTCTTCATTCAGTGAGTAAAAATTTAGAACTTGTCCCAAAACCTTGGAATCGTAAAAACTCCGACAAGAGTGCACGAACAATAAAATCTGTTCGAAAGCCCGTAAATGATCAAAGAGCCATGATCGTGGGAACTCCTACATTCAGAGGACTGAGGACAGTCGCGGCAATGCCGCTCCTACAGAAGACAGTTTTGGGACAAGTTCTTATATAGACCTTCGGATTACGAGCT
JB_C1_N380	PL	1077554	1077763	210	210	no	all	yes	igr, 5		CTGATTCGGAGAATTGATTTTAGAATGAGCAGGAAAATGTATTTAGAACTTGTCCCAAAACCTCGGATGTAGGAAAACTTCTACGGGAGCGCTCCAACAATAGGTCCATTTGAAAACCGATAAACTGTCCAAGGAACATGATCTGCGGGAATTCTCACGCTCTATTACGAACTTATGAAACGGTTGTGCTGATTTCTTTTCAAATTTGGG
JB_C1_N385	PL	1109581	1109732	152	152	no	all	yes	igr,3		CTCAAGTAGATGTTTCACCGTAGATTGATCATTGGGTAATAACCCTAGGTTTTGAGACCGGCTCTAAGTTCATCTGATGCTTAGGGAGTGGAAGTCGAAAGTTTAGCAATCGCTGGATTCGATTGAGATTTTATCGGTATGAAACACCGGGT
JB_C1_N390	PL	1138827	1138979	153	153	no	all	yes	igr, 3		TCAAAACCTTAGGAATGTAGGAGCTATTACAATCTTAAACGACGGGAGAAAACCTTCAATACGACGGTTTCTGTGGAAACTCTCACATTCAGAGGACTGAGGACAGAGTCGCGGCAATGCCGCTCCCACAGAAGACAGTTTTGAGACCGGCTC
JB_C1_N395	PL	1142188	1142349	162	162	no	JB29, JB37,HB37	no	as		TAAGATTTGTTTTTCCCCACTCTGAAAGCGGTTCGGAAAATTTGTACTTTGGAGTGAAGATTTGAAAAAAAATCAAATTATTTCGAAAAAAGATCCAAACACAAAGGTTTTTGTCCAGGGAAAGCGTTAAGATAGCACAATGAAGGCGGAGGAGAACAGGAT
JB_C1_N400	PL	1154742	1154890	149	149	no	all	yes	3		TCTAAGGATCGCTCTGAAAAACTCAATGCAGAGCTTTCCTATGGGTCGCTGCTCTGCAGGTTTTGCGAAACTTCAAAATCAGATTAAGCTTTTATAAAACACCGATAACTTGATTTTGCATCGATCCCTTTCTCATTGGTTATGCCGAC
JB_C1_N405	PL	1165817	1165990	174	174	1165802	all	no	as		CTTTTCACAAAACTAAGGGATTCCCACAGATCATGTTCCTTTGGCAGTTTATCGGTTTTCGAATGGCTCCTATTGTTGAAACGCTCTCGTAGGAGTTCTTACATTCTGGGGTTTGGGGACAAGTTCTAAACTTTCAAACGACCAACGACCTTTTGAAACGGATGAATCGTCCCG
JB_C1_N410	PL	1171187	1171407	221	221	no	all	yes	as,5		CGGCTCATTTCGTCTTCGTCCCTTTTTACCGGAGCGGAAACAAGGTCAACCTGCCCTGAAATGGAACCCAAAAAATAAAGTGCAAACAGAACTCGGAGAAAAAACAAGGCTCTCACAGAATTCTATTCGGAGAAAATGAGACTTAAAAACAGACGAAAAACCGATATTTGAACCAGGTGCACCCATGAGACGAGACCAGTTGAAAATCCTGCTTTCCGGAA
JB_C1_N415	MI	1183299	1182701	599	599	1183311	all	no	as		GCGTAGAAAGTGGTGTTCCAGCTATCGAAGACGCAAGGTTGGTAGTCTCTGAAAACGGAGAAAGTTTATCACCGAAGTAGGCGCCGGATACGATCGCACCCGCCGCAATTCCAGGAGGAACATCCAACGTGGTACCGATTCCCATAAGAGCAACTCCCACAGTTCCGACTGTGGACCAGGAACTTCCGGTTATCAAAGAAACGACGGAAGATAAAAGACAGGCGGTTATTAAAAAGAGAGAAGGTTTGAGAAGTTTCAATCCCCACACGATCATGGATGGAACGATTCCGGACCAGACCCAGACTCCTATCAAAGAACCGATCAATAAAAGAATAAGCACCGGTTTTAAAACATTCTTCAAAGATTCTAGAATTCGTTCTTCTAAAAATTCCCACTTCA…
JB_C1_N420	PL	1206329	1206575	247	247	1206321	all	no	as, igr		GATTTATCTATTTAACGTGAGTTCGGCGTAAGAAGAGAGCGAGTATTATAGATTGTCATTTGATTTCAAATTGAAAGACGGTTTTTTGAAAAAAACAAAAATACCACTCAGCCACTGTGTAGGTTAACGGCCCAATTGAAGAGCTCCGATGTTTTGTATGTTGAATCTGACAAAGCCGGATCCATATTTACTGCAGCGGCTGGCGTTTTTCGTGCAAGAATTTTTTTCTTACGTCGAACTCATGCTA
JB_C1_N425	MI	1212514	1212047	468	468	no	all	no	as		AAAAAAAACAAAGCGATCGAATATTCGTGAACGACCAAATTGTAGGTAAACACGGTCGTCCCGAATAAATACAGATAAACAAAAGAAACGCTAAGCCATCTTCTTCGGGTAAATTCGGAAAATAAAAGATACAGAAAATAAATCGAACCTGAGAGAAATAAAATTTGGATGAAATAAATTCCTAAATTCGACTTAAACAATACCCTACCGATGGAAACGACTAACGGAAAGTAAGGCGGAAAATCTATATAGTATTGCAAATCATGAATCCCTAAAAAAGGCGCTTGAAAGGGAATCCATTCCCCTTTGGGATCGAAAGAGCTTCCGGAATAATAAAATGAAAAGGTTTGAAAATCGGATCGGATCAGATCCATAATTTGAACCCACATAAAACCGGAA…
JB_C1_N430	MI	1221286	1221169	118	118	no	all	yes	as, 3		TCTTCGAGAATCATACGAATCAAACGTGTCATTTCCACAGAATATTCCACATTCAAGTGTTTTGTCACACCCTCACAAAACCCGTTGATGATCAGAAGCTTTGCATCATCTTCCGACA
JB_C1_N435	PL	1223072	1223369	298	298	no	all	no	as		GGGAAGACGACAAACTTCTGTAATTCGTGTAACCCCCGTATAGAAGTTTGAGAGCCGCTTCTACTACGATGGTCCCCGAACCACAGAACGGATCATATAAAACTGATCTGGTGTTCCATCCCGAATATCGAACCAAAGCGGATGCGAGAATCTCCCGCATAGGAGCCGGACCTCCGCTTCTTCCATGTCCTCTTTGTTGAAGAGGCCTTGTGTTCAGACCCAGGGAAAGTTTTGCATGGTCGGAATGGGAGCGAAGATAGAATAACAAATCAGGTTCGTCTCGAGAGACCTTCGGGGG
JB_C1_N440	PL	1247899	1248095	197	197	no	all	yes	as,3		ATTCCTTTACAACGATCTTCTTTTCGGTTTTTGATAAGTTGAACTTCTCCTGCAAAAGCGGAATCTGCGGGAACTCTTGCTTTGATTTGAGTACTTAAAGACGATTCTGAAAAAGCGTGAAAAGTTACTACGAAACGGAGCCACCGGCCAAAAGTTTACGTTTGAGTCCCGTAAATTCTTTGAGAACAGCGCCTAAA
JB_C1_N445	MI	1263456	1263313	144	144	no	all	no	as		GGGATGTTCGGTTCGGTTCCAGCAGGGCCGTCCGGAGTAAAACCTCTCCCTTTGAAATCTTCTTTGGTTTCTTTGGAGGAAACTTTGAGAGAATAACCGTCCACAAGCTTTAGTTCGGAATAAGGGGTGTTCGGATTATCGGGA
JB_C1_N450	MI	1273914	1273665	250	250	no	all	no	as		TTCAGAGCGAAACCTAAATCCACGTTTTCCGTAGTGAAGGTGTAAAAAAGTAAAACTCCGAGTATAAGGGCGTACTCGGCGAACAAAGTAACGTAATTGAAAACGCTTACTATGGAAAGGGGAGAAATTCGAATGATGATCGTATGCGCGAACGTTAAACCAAGATAGATCGAAAACGCGGCGAGATTGAATTTGTAGTTTCCGCTGTTGACGTTGACGACGATCTGAACCAGAAAAAATAAGGCGATTA
JB_C1_N455	PL	1283974	1284386	413	413	1283953	all	no	as		TATTTATGGATCGTAAAAGGAAATAACGTACCAATTACGAAACAGGATACGATCGCTAAAATCGTATGCCTTGCGAAGAACGCTTTGAAGATGATCCAAAACTCCGAACCTAAAAAAACAAAACCTTCGTAACCGAGATGTTTATTAGTTTCGCCGAAATAAAGAGTATCTCCGATTAGAAACGCCGACGCGTAAAAAAACAAAAAGATAGGAAAAATTCCCCAAAAAAGTGTATAGGCCTTAAAACGATTCAATGGATGTATGGCCGAAAGAATCCAAGGCGGTCCGAGAAGAATCGAACAAACGGAAATGTCGAAACGAATTCCGACTAAAAACGCAAGCATGATTTCAGGAACGGAAGCGGCCGAAAACTTGGAAGAGAATACGATGCACCAACAG…
JB_C1_N460	PL	1298118	1298267	150	150	no	all	yes	as,3		TAAAATCGAATCCGGGAAATGGATCTGATCTCGGTAATCACTTTCTGACCAAAGAACGATTGGTTCGATATGAGTTAGGTCGGAGTTTGGAGAATTCAATTCGACTTCTTTCAAAGCTTTTTTTCTTGCTTCGTTCAAGAAGGATTGGGC
JB_C1_N465	MI	1332397	1332203	195	195	1332411	all	yes	5		CTCAAATCCCGCCGCGGGGACTCATAGGAAGTCGTGGCGGCTTGAATTTAAGAAACATGTAGGAACTATTACAATTTTGAACGACAGGAAAAAACCGCTAATGCAGCGGTTTCTGTAGGAACTCCCACATTCAAAAGACTGGTGACAGTGTCGCAGCAATGCCGCTCCCACAGAAGACAGTTTTGAGACCGGATC
JB_C1_N470	PL	1353405	1353733	329	329	no	all	yes	3		TTCTTGAAAGTCATTTCTTAAACGTTGTGACGATTCATTCTCAAGGGAAACAAAGAAGAAGCTTTAAAGAAGATTGAGTCAGATGGAATTGAAGGATGGCTAGATAATTTCTGATGGAGCTGAAAAGCCTAGTTTAATGTGAATTCGGTATAATGCGAAAGCGATTGAGACTCATCAGAACGCTCTTTATGGATCGTGTTCTATAATAAATTGAAACTAAAGATAATTGTTGTATAATGTTTCCTGTATGTAATTATTGACTGGAGCTGAGAGCCCCGGGGCCGGCCGCCATGGCAAGCCGGATTCGACCAGGTTTTCTTACACTGAAC
JB_C1_N475	PL	1401486	1401779	294	294	1401472	all	yes	igr,3,5		TCTATAATAGAGTTTATCCCAAAGTCTCAGAACGTAGAAAGCTCTTACGGGAGTTTGACAAGAATAAAGCACATTCAAGAGCCAATTAATAGTCAAAGGAAAGTAATTTGTGAGAACTTCTTTGTTTTATGAAAAATTCACTATGATATTTCTATCAAAGGTTGGATTTGCCGAGACTTAGAGCCGGTCTCAAAACCTTAGGAATGTAGGAGCTATTACAATCTTAAACGACAGGAAAAACCTTCAATACGACGGTTTCTGTGGGAACTTTCACGTTTTTTAAAAACTTGCCGG
JB_C1_N480	MI	1458413	1458185	229	229	no	all	no	as		CACAAGATTCTCTCATGAACTTGGAAGAACACACTAAAGAGTTTCCCGAAAAAGAAGGACAAGTGAAGATCTTAAACTCTTCTTAGTTAGTGGATGGTTGAACTGTAAAGTTCCTAATTCCTATCCGCCCATATCCTACCGAAGATTTTAAATTTCCTGCAAAACTATGTTCTGAAGAAAGGATTCCGCAATCGGTCCGAATTCAATCCCAAGTCCACGAAAAACAGCA
JB_C1_N485	PL	1465310	1465571	262	262	no	all	yes	igr,3		TATCACTTTGGCATTTGTTATGCCGAACTCACGTTAAATAGGGCGAAAAAATTTTTCCGCCTATTTAAAAATGTGAATTCGATATAAGGTTCTGTCCCAAAACTGGAACAGAACCTTGCAGCTTGATCTTTCTGACAAAGTAAACTGTGGGGTTTTGGATCACGCTTTGACTCAATGTTTCTCCCTAAACTCAGTGAAACGGCTTCCTAAGGGGCGCCGTTTCAGGTCGAAACATACAATCGCTTTCGCATTTGTTTACACC
JB_C1_N490	MI	1465608	1465365	244	244	no	all	yes	3		GTTCCAGCTCGCGAGCCGTTTTAACTAACGCGAGTTCGGTGTAAACAAATGCGAAAGCGATTGTATGTTTCGACCTGAAACGGCGCCCCTTAGGAAGCCGTTTCACTGAGTTTAGGGAGAAACATTGAGTCAAAGCGTGATCCAAAACCCCACAGTTTACTTTGTCAGAAAGATCAAGCTGCAAGGTTCTGTTCCAGTTTTGGGACAGAACCTTATATCGAATTCACATTTTTAAATAGGCGGA
JB_C1_N495	PL	1477873	1478687	815	815	no	all	no	as		CCAATTTCTTCTCCTTTAGAAATTCCTAAATTTACCGCCTCTTTCAGTTTATTCGCATTTGTAGTAACGAGAGTTACCGGTAAAGGATTTTCGGGAGATATCGTATGGATTAGAACTCCTTCCGGAGGTTTTTGTGCAACTGCTCGTGCAAGATTGAAATGGTGATGATGCCATCTATTCATCAGTTTTGCCATTTTCCAGTCTTTTGGAAAAGATAGAAGACTGGTCAGCATTCCGAACGGAGGAGAGATCCTTTCCACGGGAGAATTTAAGACAACGGTAATATCTTTATAACCTGCCTCAATCAAATCTCCTAGCGGAAGAGGGTTGAGTATTGCCGCGTCTGAATATAATTTCCCGTCCACTTTATGTTTCCCTCTGGTTGCGATCGGAAGAGAC…
JB_C1_N500	MI	1544208	1543936	273	273	1544232	all	no	as		CTTCTCCTTCCGGACTCGGTTCCCAGCGAAGTACGACTTGAACTGCCGCCCCTGGCATTCCGAGCTGCTCCAATTCGGACTTGAGGGAAGATTCGAAACGAATGAGAGACTCCCTTCTCGCTTTGGAAAGTTGAATCGAAAGAGAAGCAAGTCTAGAAGTCACCTTCTCGATTTCGACTTGCATCGATTCCTTATTCTTGGAATTTTCTTCCATCGCTTCCAATTCCTGTTCTGCTCTACTTTTGCAATCCAGAATCGCAGCCAAATCGGAAC
JB_C1_N505	PL	1577615	1577729	115	115	no	all	yes	as,5		CTGGAAATTGATTCAGAAAGACGATTTCGGGAACACCAAGCGGATTTTTCTAACTCGGTCAATAAACTGTGGATTTTTCCTTTCAAAGATTAAAATTCACGCAAAAATCTGTGGA
JB_C1_N510	MI	1581186	1581003	184	184	1581221	all	no	as		CCTGTCTCTGTCCCTTTGAAACGGAAGACGGTAAGAATGCTCTTCTTCTTCGTAAAATCTTCCTCCATTGTTTGTACTGGAAATGGCGTAAGGAGCAAGTCCCGCGATTTCTTTTTGGATCAGGTCGTTTCTGGAAAAATACACGTTTTACAAAATTTCGGAACTTTACCTAAAAGTCTGCCCA
JB_C1_N515	PL	1593397	1593629	233	233	no	all	no	as		ACGGGAATCCACTCTACGAGCCAAGATTTTTCCACGGCTGTCGGATCTCCTAACAGCGTTATCAGCTCAATAGGAAACGTTTCCGACGCTATTGATTGGTTCCAAAATAACAGGAAAAAAGTGGATACAAAAAAGAAACGTTTCATAGGAGGCCTCTGAATGATGTCACGATAAGTTCAAGTCTTGTCTAAAACATGAGAATTCAATGTTTCTCCTAAAACTTAAAGAACGGA
JB_C1_N520	MI	1599142	1598773	370	370	no	all	no	as		CGTGTCGGGACTCGTCTTCACCTGATAGATACGCACCGGATTCTCCGCTTCCAGATTTCGAATCGTAACGGGGAGAACCGCCTCCGGAAATCTTTCTAAAATTCCGAACTTGGAAGAGAATTTCAAAAGAGGAGGATAATCGTCCGTGGAAACCGTGAGAGGAAACGAGGATTGATTGGCAAGAGATCTCCCCGCGTCGTCTTTTATACCTGATGGAAGGATGATTTGGAATTTAGAATTCGGAGCAATAGGAACTGGAAAACTGACCCCATAGTCATAATTTCCGTTCTCGGAAGCGACCTTGGAAGGAATCTTTTTCCCATCACTCGCTTGAAGCTGAATTTTTCGAAGAATTTCTACGGATACGGGA
JB_C1_N525	MI	1607656	1607415	242	242	no	all	no	as		CCAGTATTTGATCGGTTCGGGATTCAACCATATCGAATCCCGAAAATGTCTTCGAATTCGTTTTAAGGAATCCAAGCCGGATTCCGGATTTTCGGGAAGTCGAAAATCCATCCGGAATCGACTGTGATAAAAGCCATATGTGGGATCGAGCAATTCATAAGGAGCCATGTACGCGTCACCGATCAAAATCAACTTCGTGTCATCACTATGTTTTTTAAAAATTCTCTGTAGAGAAATCGGGG
JB_C1_N530	MI	1612332	1612225	108	108	1612350	all	no	5		ACGAAGATTCGGGCAGCTTTGCAGGAAAGAATAATTCCGGAAAATCAGTTATTCCGCTCTTCCGGATATCTCTTAATGCCAGCTCGTTTGCTGGGATAGAATCCAATC
JB_C1_N535	PL	1676918	1677429	512	512	no	all	no	as		ATGAGATTTCCGCCCTGAAGGTTCAATTTTGTCAGAAACTTTTTAATCGTGATATTTTTCAGTTCGCCTAGAAGAGGAATTTCAGGAAGTTCCTGAATCATGCCTGAAGAAGATCCGGCCGGAATTTCCAAATCTAGCGTACCATTCATTCTCGAAAAACCTTGGTCTAAATTATCGAATTTTCCCTGGCCTTCAAAGCTGCGAATCTTTGCTAAGGGTCCATTTTCGGTGTCGATTTTTAAGGAAATCAGTTTAAATTTTCCGTTGAATTTTTTCTTAATTAAACCTAAGAGGGAAGTTTTCAGAACAGCTTCTTCCATTTTGATCTTAAGATTGGAAGATGTGGTGATTTCTAGGGTATCCAAAGTTACATTTCCCAAAATCGAAATACTCAAATCC…
JB_C1_N540	PL	1719703	1719820	118	118	no	all	no	as		AATCGATTTAGGAAAACCTTTATAACCGAGCGGAGCGGATTTGGCTCCGTGTTTTTTCGTAAACTCTTCGCTGAGATCATTCAACTGGAGAGTGGAAACACCCGGCTGAACATAGGAG
JB_C1_N545	MI	1747609	1747402	208	208	no	all	yes	as,3		TAGTTTTCTTCCTGTAAAATCCCGAGACGTTTGGGTCTGACTTTTGTGATCTGGGTGTTTCCGTCGTTTCCTAAAAACACAAAGGAAGGTCCAGGAATTTCTTTGAGACGAACTTTAAAATTTTTACCTTTACCGGGATAGATGTCTACTCCGGGAAAAATTTCCTGTTCTACTTCTACATAGGAGTCCTTATCCGGTTCGAAACCCA
JB_C1_N550	MI	1750011	1749731	281	281	no	all	yes	as,5		CCGGGAAGAGAAGATTCGGCCTTTTCCAGATAGAACGCCGCGGAATTGAGAGCGAGGCCGCTGTCCGCAAGAATCATTCCGAGAGTGCGGTTTGCTTCCAAATGGGTCGGATTCTTTTTTAGAATCGATTCGTAAAGACGCATTGCTTCCGCAGTATTTCCTCTGGAAAGAGAATCTCTCGCGTTCCAGATTGTTTCCTCGTCGGAGGAACAGGAACCGGAGAAGAAAAACGTGAGAAAAAAGAAAAAAATGTATCGGATATTGGGTCTCATAAATGCAGA
JB_C1_N555	MI	1761826	1761521	306	306	1762205	all	no	as		ATAGACTTCTTGGTGATATGGGTCATCCGATTTTGGGAGGCCCATATTCAAAAGCCTTTCTTCCATATCGTCTTGGACCTTGAGGTAGTTTCCAAGGCTTGCCTTATATTGGCCCGTATAAAAGAAAGCGTTTGCTTTACCCATAAGCAAGGTGGAATGGTTGTACTCGTCTTCGTCTTCAAAGCCGACCCATTCGTTGAGGGAAGCGGCAAAGTCTCCGTTCATGTAATCCACCCAACCCTTGAAGTAGCGCAGTTCTCTTTGGATTTCTAGGGGAAGGGGAGTTCTCCATCTGCGAATGAGGGT
JB_C1_N560	MI	1774120	1773382	739	739	no	all	no	as		TGAATTTTCGAACTGGAACCTCTCGCCTTTTCCTGAAAAAGGCGAGAGGTTTGATAGGTTGGTAGAGTGATGAATTTTTCGGTTACGTTTACGAAAGGATATAATCCCGATTCATCGTCCGGATAAAATCTTTCTTGATCGATTTAGGACAAACCGCCTCACACTCGTATTGGTTGGTGCAGTTTCCGAAACCTTCCGCGTCCATTGCGTTGATCATCTTTTTCACGCGCTCCTTTTGCTCCACTTTACCTTGTGGTAAAAGGCCGAGATGAGTGATCTTTGCGGAAACGAACAACATCGCACTTGCGTTTTTGCAGGAAGCGACACAAGCGCCACACCCGATACAAGTCGCTGCGTCCATTGCTACGTCCGCGTCTACTTTAGAAATCGGGTTTGCGT…
JB_C1_N565	PL	1774248	1774361	114	114	1774228	all	yes	3,5		TTTAGTTTCAGTTTATATAGAACGCGATCTGTCGAACTCAATGCAGAGCAACCCCGTAGGAAAGCTCTGCATTGAGTTCAGAGCGACCCATAGGAAGCATAACCTTACCCACAA
JB_C1_N570	MI	1804652	1804025	628	628	no	all	no	as		TATGGTATTCAAAAGAAGATTTGAGGAAAGGATCAAAAGAAGCCCTTTTTTAATGAACCGACTTGGATAAGAAGAAACCAAAAAGAAAATCAGAATTCCGGAAAATAAAAGACAAAGTTGCAAGAGGGCCGCTTGGGATTTATAGGAAAGTAAGGATGAAATCAGTAGCACAAAAAAGGAAATGGAAACGACGACATACAATTTACGAAGTCGAATTTTTTTCGGAGAAAGATAAAACAAGGAAGCGGCTACGAAGAGTAAAAGCGGAACCGATTTGATACTTGAAAAAAGAGGAGGGGAGCATGCAAACGCAACTGTGTGAACGAATAGGAAAATCGGATGGATGTTTTTAAGGAATAAATAAATTGCAAGACACAAAGCCGCTACATAGAGAAGTTT…
JB_C1_N575	PL	1810225	1810576	352	352	1810189	all	no	igr		TTAATAAGTAGGAAAGCGATGGTTATACTGCAATCCATAGATTCATATGATTCTTGAAAATACAGTTCCGAATACGGTATTCTTGATCGACGGAGCCAAGAATACCGGTGGAGGAAATGAAAGCGCCTCGCTCTTTATCATAACCTTACCCACAAGTTGAAAAGGATTTTAGATCAGAAGGATCAAAAACGCACATTTTTCAAGTGTTCCGACAAGAATGAGGCTTTTTACTTGCAAAAAGTATGATTTTCTGATAGTGCGAAGTCCTCCAAGCCTTTCCTCCTCCCAAAATTAGGGAAAACTCATGCAACGCTCTCTATAAATCACTTGCAGATGTAAGTTTTACGGTGGA
JB_C1_N580	MI	1873650	1873360	291	291	no	all	no	igr		AAAAGCGGATTCTGTTGAACAGTTTCCTATTTTTTCGTTTTGGATAAATCATTTTGTGATTACTTTAGACATAAGGGCCCGTTTCAAAACTGTCTTCTGTGGGAGCGGCATTCCGCGACACTGTCATCGGCCCTCTGAACGTAGGAACTCCCACAGAAACCGTCGTATTGGCGTTTTTTCTTGTCGTTTAAGATTGTAATAGTTCCTACATTTTTGTAGGAACTCAAGCTGTCTCGCTTCTCTTATGTATCTTGTGTCAAGCCCTACCACAATTTTATTATATGTAGCGTC
JB_C1_N585	MI	1893964	1893712	253	253	no	all	yes	3		AAGAGAAGACACTCGGCTTTGGACTACCTGAGCCCGTCGAGTTCAGAGAAAGAATTACTGCATAACCATGTCCGTTTTTTCGGGAGAAGTTCAATCTGCTTATATGTTTGGCTTGGATATGATCTGTGAGATGCTTGCTGGGAAAGTGATGAGGAAAAAGGGCGGTGGGTCCGATCCCCGTCCATAAGAACCTTGGGTCCAAATTGATGGCTCGTTCGATCATCGGTGCGATGTACCTAACACGTTGGACGCT
JB_C1_N590	PL	1903026	1903299	274	274	1903002	JB29, JB37,HB37	no	as		CTTTTTGAAAAGCCTCTTCAATAAATTTCAAAGGAGTGCCATAGTACTGATCGTGAACGAGAGCCCATTCTAAAAACATAGAATCCTTTATTCCCTTCTTAAACTCTTCCCTTGTTAGAAAGAAATACGTGACTCCTTCCTTATCTCCCGGGCGAGGAGCTCGGGTAGTACACGAAATCGAGAAAAGAATATCGGGATGTTTTTCTCTGAGCTTTTGAATGAGTGTGGATTTTCCCCCTCCCGCAACGGAAGAAAGAACAAAAAGTTTGGGAGA
JB_C1_N595	PL	1914349	1914562	214	214	no	JB37,HB37	no	as	antisense to flhB	CCGCCAGCTCACCTCCTCCCAACACGGGAGGGGCGCCGCTCGTATCACGGAGGACGTCGGAGGTACTACATTTTTCAGAAACGTTAGATCCCGGGAGAACACGATTTGATTTCTCGGGGAGGAAGTAGCAAAAGACACGTTGTTCAGCTTTAAAAAATGCAGCATGACGCTTTCTAAGGGGCGCGTCATAAGAGGAACTTTCCTCCCTGAGCCA
JB_C1_N600	MI	1919260	1919041	220	220	no	all	yes	igr,5		AGTAAAATGTTGCTTCCAATCACTTGAGATCTCTGTCGGAAATTATGAACTTGTCCCAAAACCTTGGAATCGTAAGAACTCCGACAAGAGTGCACGAACAATAAAATCTGTTCGAAAACCCGTAAATGTTCAAAGAGCCATGATCCGTGGGAACTCCTACATTCAGAGGACTGAGGACAGTGTCGCGGCAATGCCGCTCCCACAGAAGACAGTTTTGGGA
JB_C1_N605	MI	1933595	1933162	434	434	no	all	no	as		AATCTCGATAGACCACGTAATCCATACGATCGCCTGATGACTTTCGCCTTGGACCTTTTTTTACCATCGGGGGATACTCGGCAACTTCTACAAATCAATTGATTGCCGATTCCCGAACTCATAAAGCGAGTTTTTTATCGTTCTTTTCAATCCAAAGAAAAGATCGCTCTGGAATACCTAAAGTTGCAAGGGGAGAATTTCGAAGATAGCCCGACGTATGATGGATCGTTCTTCTTTTGTAGAATTCATTCAGATATGGAGTTCTATTCCTTTGAAACAAGTTGGGAGCGGTAAATTTCTAGGTTTCCGATCGCTCGCTTTCTAAATAGTGTGGAAGAGAAAAAACGAAAGGTTCGAAAGAGTAGCCGACAAAATCTTGCGTTGCTGGATTCAAATTTT…
JB_C1_N610	MI	1939446	1939297	150	150	no	all	no	as	antisense to lipL32	TTATAAGTATCATCACCATCATCATCATCGTTCAATTTTTGAACGGGTTTTGCTTTCGCAGCTTTGGCGATTTGGTCAGGCATAATCGCCGACATTCTTTCTACACGGATCCAGGTATCAAACCAATGTGGCATTGATTTTTCTTCCGGG
JB_C1_N615	MI	1952970	1952575	396	396	1953005	all	no	igr		TGTTACTTAAGAACTTGTTCCCAAACCTGAGAAAAGAAATCGGCTCCAAAAGTTCGTAATAAAGCGAAAACGTAGGAGTTCTCACGGATCATGGCTCTTTGAACATTTACGGACGATTTTTATACGGATATAGAAGGCCTCGCAAAATTGGGCCTAATCCGGTATTGTTGGCTTTTTAAGAAAATGCACTATTCTAACTTTTGAAAAAAGCTGATTGCAATATACGTCCGAGCGGTAATTCGAAAGGGTGTTCGGTTGAATTTGACGAAGGGAGATTCTTTTATGTTTGATGCTCGGATCCTTCGTAAATGTGAACTGTAGAAATTGTATCCGTATCGCTCAAACTTCACAAAAAAAGATTATTAGAGTCCGATTTATTTTCAACAAACTTAAATG
JB_C1_N620	MI	1969508	1969153	356	356	no	all	no	as		AGTTCCAAAGTGCAAAGTCCGGATACTCCAAATAGATACTTCTGCCTTCTTTATCAAAGAATGGATCTCCGAGGCCGATTGTAATTTTCTGCGGGGGTTTTTTATAAAGAACGGCGACTCCACTGTATCCTTTCTTTTCCGCGCTGTGAAACACAGGAGTATATCCACCTTCTTCCCAGAGAGAAGGTGGAATCTGTTCCTGAGTCGCCTTTGTTTCTTGAAAGCAAATGAAGTCCGGTTTTCTATCCCGGATATAATCAGAAAGTCCTTTTCCGAGAGAGGATCTGATTCCGTTGCAGTTGAGAGAGATGAGTTTCATAGGCAAGGTGTAAATTGGATGAATTCTCTTCCAGGGC
JB_C1_N625	MI	1972565	1972238	328	328	1972574	all	yes	as,3		GAATCGGTTTCAAAAATAATTTAGGACTGAATTCAAAATTGATTGAGAACGAATTTCGACGCGAAAAAAACTCCAAAAGATCAATTCGGATTCATCCATAAAAGTTGAATATCATTCACGTTCGTTCCGGTCGCTCCCGTAAAAACCAAGGAATCGGCCCGCTTTAAGACTTCGTAGGAGTTGTGGGTTTTGAGAGAGATACGTGCGTCGTTCGTTTTAGAAATTTTTTTCCAAGTAGTTCCGTCTACGATCGCCCCCGCGGCATCTGTCGGTCCGTCGGTTCCGTCCGTTGCAAGAGAAAGTAACGTAATCCCCTTACAGTCCGAGA
JB_C1_N630	MI	1984106	1983569	538	538	no	all	yes	as,3		AAGAAAGTGTTCGAAGAGTGGTCTCCTTGGATCGATTCTATTTTTCTGGTTTTAAAGAAGGGAACTATCTTGCGATCTGATTCGTAAGCTGCTTTAGAAGCGGTAGAACCGAGCAGCGCCGCATCCAATACGTTTAACAAATACAGAAGGGCGATAATTTCCAACGAAGTATTGAATTGTTCGTAGTGGGAGACTGCGTTAGAGTAATCGGATTGAACCTGTAGATAATAGTAGGTTGCAAAAGGAAGAAGTGCGGGATCTCCCATGAAAAAAAAACTTTGATTCAACGTTTTGCTTTGATTGAGAGCGGCTAAACTGGAGTTGTATGCCGAAAGTCTTTCCGTGGAATAAACGATTGCACCTATGATTAAGATCGGAAAAATCCAACGTTTATATTTT…
JB_C1_N635	PL	2000132	2000295	164	164	no	all	yes	5		ACCGAATCAAATCCGTTTCATGTTGGATTTACTAAACTCTATATAATAGAACGCCCGGAATTCTGTGAATAAGGATCGTTTCCGTAGGTTTTGGGACACGTTGTAAATTGTATTCGCGGTAATTTCATCATGTAGGGATTCAAAAAGAAAATCCGACCTGGAAC
JB_C1_N640	MI	2022241	2021992	250	250	no	all	yes	igr, 3		TATTCTGCGATCCATAAAGCAGTACTTTAGTTTGAAAAATTTAGGTGGTGACGTTTTTAATGAAAGCGTTTCCGGTCGCGAACCGAGCCGTTTTTGTTATGAAATTTGCGAACGATTCGCCCAAACCTTCTTACAGCCCGTCCCCAAACCCCAGTTTTACTTTGTCAGAAAGATCAAGCTGCAAGGTTCTGTCCTAGTTTTGGGACAGAACCTTATATCGAATTCACGTTGATTATTACGAGAAATCTGG
JB_C1_N645	MI	2024100	2023700	401	401	no	all	no	as		CGAACGGCACAGACCGCTTTTTTGGGAGTGGGGGCAACGGTAACTTTGCGGTTTTGATAGCATTCGATTGCAAGAAGATAAGAAGCCGCTCCTAGAACCAAATTGCGGTCTTGATAAAAATCGAGAGGACCGAGAATTTTTTCCAAATTGGAACGTCTTGTTTCGAATTGGGAACGGATCTTTTCGTTTTCTTCTCCGTCCAATGTGGACCAATCTTTTGAAAATGAGGAATAAAGACAACGGGGACAAACGCTGATGACATAATCGTTGGGACTTACTCGGCCGAACTTCTTATTCTTCTCATAGAGCCTTCTGAGTTCTATGGTAAGTTTTCCGGCAATCAAACGGCCTCCACCCTGGAACATATTTTCCTTTTGATGGACTTCGTTGCAGATCGGA…
JB_C1_N65	MI	7437	7168	270	270	no	all	no	as		TTGTTCGTAGTTTGGGAAATTTCCTTCGATCAATTTACATAAAAGTTCTATGTTATTTGCAGACGCATAAATTTGGCTATCGATCAAACCGAGATTACCGGTTTCCGAAGTTGCGATCATCTTAGAGATTTCTCGGACCGCCTTTGCAGGAACAATTATGGAATCCTTAAATTGTAAAGGAGAAGGAAGAGTTCTTTCAATCTTGCAAAGTCTTCTCCCGTCCGTTCCGACAAAAGTCAACTTATTTCCGTCGGGAATCATATAAAGACC
JB_C1_N650	MI	2026463	2026154	310	310	no	all	no	as		CTTGGTATTTCGTCGACATGCGGATTTCTCCGATGTCTATAAAGATCGGCAGGTTTTGGGCTAAGGGTACTCCGGCTAAACTGAAGGCAGGATCAAGGCCCTCTTCTCCGTTTGTATCTTGGTAGAGTTGTCCGGTTCCGCCGGAATAGGCTTCGAATCCGATCGGGTTATCGGTAGCGTAAGTTCCTTTGACGAGCAGCAACATTCTCTGGTTGAAGAGGGTACTGATTACCGGAAATTTAGAACCTTTTCCGTGCCAGTCGCCGACTTTACAAAAAAACATTAAAAAAACGAAAAGTGTAGGGAGGAA
JB_C1_N655	PL	2106931	2107042	112	112	no	all	no	as		AGTCAAGAGAAGGCTGGTGGAGGAAACGAAAAGCATTTTCGCTCCTTATGGATCGCTAGATAGGTATCAGAACTCAAGCTTGTTAGTCCTTCTGCTTCGTATAAATATTAGG
JB_C1_N660	PL	2108598	2109039	442	442	no	all	no	igr		ATTCAGTACCGTTGTTTCGTGGACTGCTCCGGCAAACCGTAATAGTTACTTCGGTAGCTACTTAAGAGAGTGCTTTAAGTACTCGCGAGTCCCAGAGTAAAATCTGGGGCTCACAAATTCCCCGGCCCTGAGTCTTCATTGGATTGTTCTGATGCGCGCTCAGTCTCGCGGGACGTGTCGCTCCTACGGGGTCGCGACCCGACCGACAAATAGTATAGGAGATGAAAACAGTTAGAGACCGGATTCCTTTTACGGGGTATCAATTTTGATATCAAAGGAAGTAACAAATGAAAAGAAACAAATTTCATGGGCCCAAATCTAACTGGTTGTTTAAATTTTTTAGGAAACACAAACGAGTCCTAATAGAGATAATCAAAATAATTTTGAAAATTATTGATC…
JB_C1_N665	MI	2113732	2113077	656	656	2113758	all	no	as		GAAGGATTCCGGCTAGAATTTCTCCTATCACGGAAGGTTGCCCCAAAAGTGTTGCGAGTTTACCGAAGAACCGGGCGGAAAGCATGATTATGATCAATTGAAGAAGAAGTCTTGAAATCGGCTGTCTCAGATGACCGGAGAAAATTTTGCCCATTGCTTCTACGTCTAGAAAATCCGGTCTTAAAGGAACGGTCTTTACGGGATAATTTTTTGCATTTGTGTTTTTTTCCGACGAGATTTGGGAAGAGTGAAAATTCTTCTTTTCCGGTTCCAGGTTTCGTCCGGTCTGAAGAATAAAACCCAAAGACAAGACGAATAAGAAAATTAGAAAAATATAAAATAGCGATATTTTTTTCATCTGTTTGGAGGCATTTTAAGAACGAATTCCGGTTTCGTCAT…
JB_C1_N670	PL	2150054	2150582	529	529	no	all	no	as		GGCGCCTGAAAATTTTCGCACGAGTCCGAAGAGTTCTTCGACGATTTGTCCGGCAGGAAGGTGTTTTCTTGCGATGATTTCCCGTATCATTCTTTCCAAACCGAACTCTTCGTCTCTTGCATTTTTTTCCTCGATCGCTCCGTCGGTATAAAGAATCACCATATCCCCCGGTTCCACGATCAAACTTCCTCCTTTGTAGTTAGCGGATGGAATTACTCCCAAAGGAGGACCGGAAGCTTTGAGGAATTCCCAGGAATTGTCTTTTCGAATCAAAACCTGTTCGTTGTGACCCGCTGACGCGTAATCCAAAGTGAAGATCGCGGGATTGTAATGAATGAAAAACGTGGTCACAAACATTCCGTTATGCGAATCTTCGTAGATGAGTGCGTTCCCTTGTTT…
JB_C1_N675	MI	2173727	2173455	273	273	no	all	no	as		CCGAAGCCAAAGTTGTAGAATTTCTATTTAACGCGAGTTCGGTATAACCAAAATGCGAAAGGGATCGATGCGAGGTCAAGTTATTGGTATTTTATAAAAATTGAATCTGATCCCGGAGTTTCACAATAACTTGACCGGAGCTGAGAGCCCGGTCCAGCCTTTGTTTGCAAAGGCTGGATTCGCCCAAATTTTATTGCATCCAATTCGTGTTGAATGCATCTAACCCACGTTTTTCAAGCCCAGAGGGAGCGCCATTTTGTCTTATATGAGCAA
JB_C1_N680	MI	2180799	2180447	353	353	no	all	no	as		CAGAATTTCTTCCTTGGATGTAAATTCGAAAGGATGTGGGAATTCGTACGAATCCGGAATGATTTCCGGAATTCGAATCCTTTGTTCGATTTTTCCCAGCTCTTGATTTTCGATTTGAAATGAAAATCCGAATCGATTCTTCCAAAAACTCGGGTGTAGCCAAGGATAAACTCCGGCAGAACCGATAAATAAAACCTGAGTAGGAAGAGCCAGATTTTTACTTTGATGTTCCAGCAGAAATTTTTGAAGGCGTAGCCCCGCTTCTAAATTTCCAACTCCACAGAGAAAAATCGGATATTTTCCGGAAATTGAAATCTGATCCAATTCTTCGGCAATAGCGGAACAGATGAGGG
JB_C1_N685	MI	2213529	2213379	151	151	2213552	all	no	igr		TTTCCAGTGGATTTTGAGAATCAGAATTCGGTTTAAAATAGGTTTCAGCGAAAAAGGGAAAAATGCAATTTTTATACGAGAGATACGTTATGTGCTTTTCGTTTGAACTTTGGATTGGAAAAAATTTGAAAACGATATGGAAATGTCAGGG
JB_C1_N690	MI	2230143	2230016	128	128	no	all	yes	as,5		ATCTTCGTTTTTACCGGAGAGAAGTTTTTCCCTCAATTCTGCGGTTTTCGAGGAGGGGGCGCCTAAATTTGCATTTACCGGAATATAACAATTGGAAAGAAAAAAACTTAAAAAAAGAATATGGGCCC
JB_C1_N695	MI	2232505	2232349	157	157	no	all	no	as		TCTAAGATCCAAATAAGCCCTCCCTTTCGGTGTTCTAATCCCCTTTTAAAGGGAGGTTTCAAAACTGAAAGTAAATAAATTCCCCACCACCGTCTCCGAAAACTCCTAGAAGTAAAAGTAATAGGATACTAAAAGCAGGAATTAAAATCTTGGAACG
JB_C1_N70	PL	35017	35267	251	251	no	all	no	igr		CGGTTGTAGATACGAGCGCAATAATAAGCGAAGCCGAAAAACTAAAACTTGCGGATGAAGATACGGTTTTAGTTAAAACATTCGGTGATTTACGCATTAATTTTTTTAATGCGAACACGGGTCAAAATATAGGCACAGTTGGTATTACTCATCTCTACATAAAGGAATACCGTCAATTTTAGTACAAACCCTCGTTCAAGGGCAAAGTTTGGTAACTACATCATATAGAAACTGGTAAAACAGTATCGGGA
JB_C1_N700	PL	2252555	2252666	112	112	no	all	no	as		CCAAAATTTACAATATTACTTTCTACGGATCGTAACATTTGAAACGAAAATTGCCGAGCGGGCTCAAGTAACTTAAGAGGAATAATACCTATCGGCATCGGAAAACAAGGCA
JB_C1_N705	PL	2258074	2258926	853	853	2258059	all	no	as		GATGAAATTCCAATCTTATCGATTGGATCTGTTGCATCCTCCGGACTTGGAACGGTTCCTTTTACGGAAACAACTTGACTGGGAGAAGTTCCCCAAGTCACCATCGGGGTAATTTCATCTGCATGAAGAATTACGGTGGTGTCAAACTTTGCACCTTCGTCGGTTACATAGTGTTTCCACTTTTTAACGGCAAGATCCCATTGGGCGCCTTTCGGTGCGAAATCTTTTCCTTTGATATAATTGAACGTGATTTCGTCCGGAGCAATCAGTCCCGCTCTCGCTCCCGCTTCGATCGACATATTACAAACGGTCATTCTCGCTTCCATGCTGAGCGCTTGAATCGCAGAACCTCGGTACTCGATTACGTAACCGGTTGCCCCCGCAGTGCCGATTTTACCG…
JB_C1_N710	MI	2265096	2264745	352	352	no	all	no	as		GTTTTAATTTCCCTCCTAGAAAAATCCCGCAGAACGCGAAAAAAGGAAGGACTACCTCGTCGTCCAAAAGATAACATTGAAAAAATCCGGCCGGAAATAAACTCAAAATTCCGATCGTAAGAATCGGAATTCCCGTTAAAGAATGGAAATCGTTTTGAAAAAAGAAATCGAATAACTTTCCCCAAAAAAGGATAAAAAGAATTCCCGCCATCACTCCTCCTGTAACTAAAAAGTGGAGAAGATCGTTATGAGCGTGCCCCCTCGGTGTGATATAAAGTTCGTACCAGAGTTGTTCTTCTTTTTCGATCATTTCGGAGGATTCTTTCCAGTGGAATTCCTTATAGTTTCCGCC
JB_C1_N715	MI	2266924	2266773	152	152	no	all	no	as		GAGTTGATTTTCTCTTTGAAAAACGTTCTTAGAAAAATCCAAAAGAAGTTCGCTAGAAAAAGAACCCAGTTCTCCAAGAGGTGCCGGATGAGCTAGGGACTCTCGAAAGGTTGTTAGATTTTCAGGCTGAAAGGGAACGGTCAACCCGGGAG
JB_C1_N720	PL	2279798	2279989	192	192	no	all	yes	igr,3		CGTTGGAGTTTCTACCACGAACTTGTTCCTAAAACATTTCAACAAAGTTTATAAGTAGAAGTTCATTCAAAATCAATCGAAAGGCCTCTGAATCCGAGGCCCAAAAAGGATAAGAGCTTTTTCGAATTATTTAACACTATAAACTCCGCTACTTTTTTACTTGATATTGGTATTCAACGTGAGTTCGGCGGT
JB_C1_N725	MI	2304798	2304450	349	349	2304804	all	yes	5		GTTTTATGTAATCGATTTCCTGTGTATTCCTTGTGTGACGTTATTCGGATTTGCCGTATAAATTCGGGCTTATGGTTCTGTGGTAGTACAATGAGGCGTGATTTGGCTCTATGACATTATGTTTTTCGAATTTTTAGGATCGAGATGTCTTTATGAGGAGAGAGAATGTGGTCGGGAGGTTGATTATTTTAGCGTAAAGGCGATAAAGCGAAATTCGATTTTATGAAATGTTCGGTGCGTCTGAATTTAGAAAACCGCACCTTGCGAGTATTTGTGTTTTGTAAAATAGAAGCGAAGTTAGATGGCTTAGACTGAAAATGAATTAAGCAAGGGCATGGTGTTAGGATGA
JB_C1_N730	PL	2312741	2313027	287	287	no	all	no	as		AAATAATCTTACGATCCTCGTCCGTTAAAAACTCGGTTCGTTTCTTTTCGGAGCTTCCGTCGTATCTCCTCAAAACGGCTTTGATTCTAGCGACCAACTCTCTAGGACTAAACGGTTTTACCATATAATCGTCCGCGCCTAGTTCCAAACCGAGAACCCGGTCCAGTTCCGATTCCCTAGCGGTCAGTAAAATGACCGGGATGGAGTTTTTCTTTCTCAGCTCTTTCAAAATTTCAAAACCGTTTCCGTCCGGAAGTCCTACATCCAATACCAACAGATCGGGAGAT
JB_C1_N735	MI	2264292	2263768	525	525	2324463	all	no	as		TCGGGAGATAGAGTTTGACCGGGCCTATATTTCCGGAAAAGTGTTGAAGTCTATCTCCGGGAGCGTATTTGAATCCGTTTGCGACGAACTTGCCGATTCGGACTTCCGAAAATAGACTGATACAACCGAACAAAATCACGATTGAAGCGGACACGAACAGAAATCTTTTTAAGATGGTTTGATTTTTTTCCTGAGAGGCTATGAGGAAGGACGCGGGAAATAAAAGTAACATCCAAAAGTCTCCGAACTCGGATTGTTTCAGAAATTTTTTGAAAAAAGAGGAATAGTTTTCCGCGTAAAACAAAGAAGACAAAAAAAGAAGGGTGTAAATTCCGAAAAAAAACAGAAATGGATTTTGAATTTTCTCCCAAGTTTTTTTGGCTTCTTGGTCGAGAATGA…
JB_C1_N740	MI	2325961	2325815	147	147	2315984	all	no	as		TGGAATTGTAAGAACTCCGACAAGAGTGCACGAACAATAAAATCTGTTCGAAAGCCCGTAAATTATCAAAGAGCATGATCCGTGGGAATTCCTACGTTTTCGCTTTATTACGAACTTTTGGAGCCGATTTCTTTTCTTAGGTTTTGG
JB_C1_N745	MI	2343514	2343030	485	485	2343559	all	no	as		CTTAATCAGAAAAAATGCCCCAACTAAGATGATTGCAATGGAAACCCACTGGGATTGAGAAAAGCCGTGCCAGTAGTACTGATTCAAGAAAGTGGGATTTTGTTCCGGGTTTGGAATATTGACTATTGCTGGAGGATCGATGAACGGAAATACCGCTTTGTTGACTCTTAAAAATTCCACCATCAATCTGGCAAAACCATGCAGTATCAAATACTGAGCTCCAATCGAGAATTTTTTGAAGTTCTGATCTTTTGCCCAAAATTGAAAGTAAAAAAAGAATACGAAGGAAACGATCGATTCGATAAGAGGAGTATTCCAGACGGGAACACCGGAAGGATGCGCACCGTGATAATCGAAAACTAAAAGAGGAATTCTCATTTCGGTTGCAAATCCGTAACA…
JB_C1_N75	PL	67928	68293	366	366	no	all	no	as		ACCTGGCTCTTTACAATAGTGTTTTTTTTACTTCGATCTTTCTGGGATTCGTTTTTCTATTTCCGAATTTCACATTCGGAATGATCACAAGCAGCGACGTAGTTTTATCTTTGTTGAAAGAATATCAATTTTGGTTGTTTCCTGTTTTAGAAATCGGAGCCGTCGCATTTATCTTGGATGGTTGTTTTATAGGGCTCACACAAGGAAAAATTCTCCGTAATTCGATGTTGGTCAGTACCGTTTTTTTCTTTCTACCCACTGCATATCTCGGAAAAATCAAACAAGACAATCATCTCCTTTGGCTTTCTCTTGTTTTACTCATGGTTGGTAGGACTTTAACTTTATCTTTTCAAGCAAAAAAGTTTT
JB_C1_N750	MI	2366050	2365868	183	183	no	JB29, JB37, HB37	no	as		GAAAGAACTCCCGCTACTTCCAAGATGGTTTCGATATAAGGTTTTCGTCCGTTTGAAGCCGCTAGAATTCGAAACCCTTTTTTTGAAAGAGACTCGATCGTTTCTTTGACCGAGGGATAGAGTTCTCCCTCTCCTTTTTTAATTCTCTCGCATAAAAAACGAAGCACACTATCGGAAATGGCG
JB_C1_N755	MI	2370425	2370216	210	210	no	all	yes	igr,5		CAAAATTCGGAATCGGTTCAAAAATTGAAGAGTCGGTCTTTTGTAAGTTCGCTTTGATATAGACAAAATGGCGCCCCTTCTGGATTTGAAAAACGAGGGTTAAATGTGAGCATGAACCAAGCAAACAGAAGGGACGAAAAGTTTTCCCAAAACTGTTTTCTGTGGGAACGGCATTGTCGCGACACTGTCATCAGTCTTCTGAATGTGGGA
JB_C1_N760	MI	2379886	2379175	712	712	23799011	all	no	as		ATTTCGTTTCGCTTCGGATCGTAGGTAAATGAAAGATCAAGTTTTTTCTGGCGGTCGTAGCCAGGTTGTCTTCTCCATTCGTTGCATTTGGTCTGTCGGCCGCATCCAATTGAGGAGAGAAAATGTTGTCTGCAGAGGCGGAGTTCCAGAAAAGCACTTTATCCACGGAGACGTTGAAGAGAAGATTTCCTTTTTCCCCTTTGGTATTGTTCAAATCCACGACGAGAATATATGGGTCGTCTTTTTTCAAAGACTTTGCGGAAGTTGGTAATTTAAATTTCAACTTCTGAGAGTTATTCGTATAGAGGACTCCGGAATAATTTTCAGCCGGATTTAAAGAATTGAATCCGAATGCCGCATTGGTGCTGGTGCCGTCCGGCATTTTTAACAGAGAACCGC…
JB_C1_N765	MI	2386687	2386577	111	111	no	all	yes	5		AAAATCATTCTCCTTACTCCCGGAGAATGTAGGAAACCCGGGGCGGTTTTTTGCCCCGGCTTAGCCTGCTTGACTCTCTGACCACAATTCATATTCTATCCAATATGGCAA
JB_C1_N770	MI	2387845	2387165	681	681	2387862	all	no	as		GTCGGATTTTATGAGAAAGTCTTTCTGAGATTTTCTTCCGTTACGGGAGAGATGATTCCTCTTTCGGTGATAATTCCCGAAATGAGAGAGGCGGGTGTCACATCGAAGGAAGGATTGAGGGCTTTGATTCCGTTGGGAGCAAGCACACCTTCGTTTAACAAAGGTTTTCCTGTGGCATCCTTCAAAAATCCGAACGAAGTGACTTCATTTTCTTTTCTCATTTCGATAGGAATGTGACTTCCGTCGGGAATTCTAAAATCCATACTTTTAGAGGTTGCGGCCACGTAGAAAGGAACTCCGTGGTGTTTGGCGATGATGGCTAAGGGATACGTTCCGATTTTATTGGCAGTGTCCCCGTTGGAAGCAATACGATCCGCGCCTACGATGACCGCGTGAATC…
JB_C1_N775	MI	2413963	2413674	290	290	2413996	all	yes	igr, 3, 5		GTGAAAGGAATTGTCAAAGAAGAATATTTCGTAAAAGATAAGAACGAAAAAACTACGTCTAAAATTTTTCTGCAAAAATCATGGAAGTTTCAAAGTGGAAAAGACAAAAGAAAGCCGAATCAATTCTTGAGTGTGTATTTCTAACCCGGGAACTATAAACAAGGCGCCTGAGGTTCCTTGAGTCTTAAACGGGGAATTTGTCTAAAAATTCATGGGTCCTATTCTGTAGGAATTACTCATCTCTATAAAATTGAGTACCGTTAATTTTATCGCAAAACACTGATTCCATG
JB_C1_N780	MI	2420435	2419588	848	848	no	all	no	as		AGGATCTTCCATTGTCAGACGTTACATTTCCGGAATAGATCCGTCAAGATATTATCAAGGTAAATTGTCTAATTTATCCAGGTTATAATTTGAGAGAATCTTTGAATTCAAGCTCTGGAGTTGTTCTCTGGAAAATGCCGCAATTCGATTTCCGGAAAAACGAAAAACAATATATTCGTCCTGATTCTCATTTAAAATTTTTTTGAGATCGGGTAGAGAACGAACGGTTTTATTGTTCACGGATTCTAAAATTTGATCCTGGAAATCGTGGAACCCTTGGTTTGCGGGGTCCGGAAAAACTCTGCTGATGAATACGAGACGATTTTTTTCGGGATGTATCTTCTTGTTGAAGGATTCGTAGAGATAGAGAAGTTTTTTGTCCGAGTTTTCCCTATATTG…
JB_C1_N785	MI	2499040	2498791	250	250	no	all	no	as		CCGTCATCGTCGACGGCTACATCGGATGGATTTCGAAATCTGAAACGTCGGAGGTCATCGCCTAAGATTGAGGAATAATAACGGACCGCCAAATCTTGGCTTCCGCCGGCTAAATTGATCCTAAGGGCATCTAATCTCGCTTTTTGAATTTGATTGAGACCTGTAATCCCTTCTATTTGTTCTAATTCCGACATACTCTCAGGCCAGTCGCCGGAGAGATAATATGAGTTTGAGAGGAGGAGTCGGGCTA
JB_C1_N790	MI	2533817	2533484	334	334	no	JB29, JB37	no	as		AGAATCAAAACGATCGCAAAACCGAGACTGAAAAAAAAACCTATTTTTACGGGTTGTGTGTGAGTTCGATACCCCGAGAGAAAAATGTGAAGGGATAGGAATCCGACAGCGATTGTTTCCGCAATTAAGGTTGCTATCACCGGAGGCTGGGGACCGAAGAGTAAAATCAGAATCGCGGGAAGACATCCCAAGAAACTCATAAAAGCTCCGGTAGCGATCCACATCATTAAGAGCAAACGAGATTGTTTTTCTTCACGGAGTTGAAAAAAACCGACTGCACCTCCTACGATCAATTGATGAATCAAACCGTGCAGAGTATAAATGATTCCGGACG
JB_C1_N795	PL	2544426	2544664	239	239	no	JB29, JB37, HB37	no	as		GTTCGATCGCCAGTGCCCTAGCGAGTGCGATCCTTTGCCTTTGACCTCCGGAAAGTTCGGAAGGATAACGGTTGTGAAAATTTTCAAGTTGAACAAGCTTTAAAAGACTCATCACCTTGTCTCGGATCGCTTCTTTAGTTGGCCTTTCCGATCTTTTTCTCACCTCCAGACCGAAGGAGACATTTTCAAAAATCGTCATGTGTCTAAAAAGCGCGTAGTGTTGAAATACAAAACCCACA
JB_C1_N80	MI	71003	70734	270	270	no	all	no	as		CAACGAATCCGAGAAGATGTTGAAAGACCATCATCCAAAACCCAAATTTCTTATTGTAGTTATTCGGATAACGAATAAAAAACTGAGTAAAGTGAGTGATCGTAGGTAAAATCAAACAACCGGTCAACCACCTGTGATAAGCGGCAATTGGATGATAGTAAAACGCCGCCATAAAATATCCGATCTCAAAAAGACCAAACACGAGAAAGGCAACTCCGAGATGATATGTAGCAACAGTCTTCCTTTTTAAACTGAGAAAAAAAACGGCGA
JB_C1_N800	MI	2548749	2548337	413	413	no	all	yes	igr, 3		ATTTTCTGATATAGAAAAAACTGTCGGAGTTTTCCCACCGCCTCGCTTTGCGACCCTTAGGGAGCAATGCGGCTGAGTTTCTCCCTCCACTCAAAGAAACTCAATGCAGAGCTTTCCTATGGGTCGCTTGCAGGGCCGAGTCTGTTTCACGGAGGATTGTCGCAGTTCCGACGGATTTCTCGGATCCAAGCAATTGTGGGAGATAGAGAGTGTTATGCTTCGAGCTCAGAGAACGATCAATCTATCGAGCGACCCGTAGGGAGCCATAACGTTACCCACAAATTAAGAAGGCTTTTGGGATCATAAGGATCAAAAACTGATATTTTTCAAGTGTTCCGACAAGAACGAGGCTTTTTACTTGCAAAAAGTATGATTTTGTGGTAAAGAAAACCTCCCGAG…
JB_C1_N805	MI	2581850	2581570	281	281	2581867	all	no	as		ATTTGAAAATGAAGTCGTACGGAAAGCTCGTAAAAGTGTTTCTTATGAGTATCCTTTATTCTTGGAGAGTAGTAGGTTGTGAGATTTCAAATTCCAATGATTCTAAGTCAGTGTGATTCGCTATAACAATGCGAAAGGGATCGATGCTAGGCCAAGTTATTGGTATTTTACAGCGTTCCCAAAACTTAGAACTTGTCCCAAAACCTCAGATGTTGGAACTCCTACTAGAGTGTTCCAACGGTACAATTCGTTAGAAATCCATAAATCACCAATCTGCGGGA
JB_C1_N810	PL	2585797	2585989	193	193	no	all	yes	igr,5		TTCTAAATCGAATTAAAAACAGTATTCGGAGTTCATTAAAAGACTCCCGATTTCGGGTGACCGTTCTTTCGATTTCCGTAAAAGCCGACTCCCGCTTCACATTAGAGAAACTTAATGCCCGAATACTACTTTTTTTCAGGAAGTGGCTTCTTAGAAAGGGAGGAAGTATATTAGCAATAGGATTAAAATTCGC
JB_C1_N815	MI	2592038	2591585	454	454	no	all	no	as		TGTGGGAATTCCCGGGAGATTATAGATTCGAAGGGATTGAGGATGTGCGCCGAATTCCGCGACGGAAAACGCTTTTACACGATTTCCCGGAATCGTAACGATTTCTGCGGGAATGGAACCTTTGGGAACGATTTTTTCCACGGTTGCGATCACCCCTTCTTTTGCCGCGAGGGCTCCCCAATAACCCTCTCCGCTGGGAGGGCAGAGAACTAAATTTCCTTCCTCGTCTCCGACCACCGCGTGTAAAAGAGTGAAGTCCGGATTTAAGGGGAGAATATATGCAAGGTCCACTCCTTTTTTACCCTTATAATTCGGAGAATAGGAGCCGTTCTTACTAACGGGATCATGTCCGGGGTCCGGTAATAGAAATGCGGTTTTACCTAATTTGTCTAAAATGAG…
JB_C1_N820	MI	2616297	2616079	219	219	no	all	yes	igr, 3		CTCCTCACTCCGTTTGAGATCGCTCATGCTGCCTACGGCCACATTATTTTGTCACTCGGTTCGCGAGACGGTGCTAAAGCGCCTCGAACTTCGTATCAAGTCCTGCGCGCGTAAGCGCTTGGACACGCAAACGTCGAGGAGACTCTTTCGTTAGGCGAAATATTTTAAAGAAGCTATAAATGATTAATTTTTTACCCTCACTCTTTATTTACCCAGTCG
JB_C1_N825	MI	2619998	2619731	268	268	no	all	yes	igr, 3		CAAAAATTTCAAAACGAAACTCTTCTTTATTTTGTACTATTGGATTCGAGAGTTCGATGAGTATCCGGAAGAGACTGGGAGAAAATAATGGACACAATCACGGAATTACAACGAATCGAATCAGAGTTAAAATGTCTACATGACTACCTCCCTATGATAGCCAAGGCAGAGATCGACGAAGCCTATTTATGGCGCAAAATCCAAACTGATTGAATTTGCCGCTGCGAACGAACGTGACGGATATTAAAGTGTTACCGATATGCCAGAA
JB_C1_N830	MI	2637638	2637205	434	434	no	all	no	as		CGGAATGAAAAGTTTACAGTTTTACGGAGATAGTAAAGAGAATCATCCTGATTGTTTGGAAGATTTTTCGGACGGAGATCTTTTAATTCAAGAGATTCTTGAATCATTCGAGAATTTCGACCGTACGTTGGGAATTACGGTTCAAGAATTTTTTTCTTCGGAAGATGAACAGTAATTCAAGAACAATTTTTCCCGAATTGTTTTCCATTGATTACCATCACGCTCATCCACCTTTGCATCTTTTTACAGTTTTAAACGACTTTTTACAACGTGAAATGCCAATGTGGATTCCTGCGCCTACTTACAATAGTCGAGTTTGGTTCTGATTTCTGAATAACAAACGCTTTTTCTAAGATACAACTCTACTATTATTCCAGTTTTCGTTACTGATCCCTATAA…
JB_C1_N835	MI	2657193	2656994	200	200	no	all	yes	as,5		GATCGGTGAAGTTGGAAACGTGACCGGATGCTTCCCAAACTTTCGGATTGAGAAGAATGGAGGAATCGAGACCTACCACGTCTTCTCGGAGATGTACAAAAAATTTCCACCAGAGCTGTTTCAGATTTTGGAGAAGTTCTACGCCGTAAGGACCATAGTCGAAAGTGTTGGAAAGTCCTCCGTAAATTTCAGAACCGGGA
JB_C1_N840	MI	2688000	2687843	158	158	no	all	yes	3,5,igr		GACTGAAGACTCACTCGCTGTATTTTGGTGGGGAGGCGACGGCCATGAGGAAAGGGATGGAATCTACCTTTATGGATTGTGGCGCGCAGAAGAAATCCGCGCTCCGCGCGCGCCCTTTCCGTTCGAACTCGAACCCGGGCGCCAGATTGAATGGAGCA
JB_C1_N845	PL	2688875	2689154	280	280	no	all	no	as		TCGTCCAGATCCTGTTTCCAGTTTTTCAAAAGCGGATTTAACGTGGAAGCGATCGGAGAAGCGACTGAATTGATGAAAAGATAAATCGGAATACTAGTGAACAACATCAAAATTGCAATGGAAAGAATTCTAGGCACACCTAAACTTTCCAGATCGTTGATCATTCCATTAAACGTATAGAAGATCAGAAGAGCCAACACGATCGGAACTGCAAGTAATTGAAGTCCCCAAAGAGAAACGACGGTCGTAAAAACAACAATAAGAAAAAAACTCGTCCGAA
JB_C1_N85	PL	81366	81583	218	218	no	all	no	as		TAGGAAATGTAAGAATTCACCGTTATTATTGGTTTCGGGTCCGCGGATAATGGAAATCTTGTTTTCTTCGAGCTCCGCGATCGCTTCAGTAAAATCGTCCACGTCTAAAGCAAAACTTAGAACCGGAATTTTACTTTCCCCTAAAGAGTTTTTAAAACCGGAAATCTTTTGGAGTTTGATATTGATTGAATCCAGTCCCATCACGACGTATTCGCCTG
JB_C1_N850	PL	2691455	2691766	312	312	no	all	no	as		AATCAAGGTCTCGATTCCGGGATATAAAACTTTTACCGCAACCTTCTGACCCCCGATGGAAGCGACGTGGACCTGAGCCGTGGACGCGCTCGCCTCGGGAACGCTTAGAATGTCCGGAAAAACTTTCGTGATTTCTTTCCCGAATTCCAAACGGAAACGTTCTTCGATTTCCGAAAAGGGATGAGGAGGAACTCTGTCCTGAAGATCTTGAAGAGATTCGGTAAACGAATCCGGAAAAACATGGGAGAGGTTTCCGAGATACTGACCGAGCTTGATATAAACTCCCCCCATGGATAAGAAAAAATTACGGCA
JB_C1_N855	PL	2693334	2693474	141	141	no	all	yes	5		ATTGGAAAGAACTCTGAAAACAAACGGGAACTTCTGAAATAAAAAAAGGTCAAGGTAAGAGAGCATTTTCAGATTCCTATAAAAAGTGGATTTCAAAAATGTGGATACCACACATAAAAAATCCGATTTAATACAGTAGAG
JB_C1_N860	MI	2697982	2697833	150	150	no	all	yes	as,5		TCGAATTCTTTGTGAAAATCCCGAGAATTATCCATGAGGATGTCTTCAAGAACGCTAAGAACGATATGTTTCTCTCGTATCTCGCTTCGGATTATCATCAAATCGAAAAAACACCTGGAAGAAAGGCCTGTCAAGAAGTAAAATGGAGCA
JB_C1_N865	MI	2726672	2726007	666	666	no	all	no	as		TATCAGGAGAATGAATTTCGGTAAAATGGGTAAACCTGTCGCGTCCTTCCGTTTTTGATGCGTATAACGCACGATCTGCGGATTCGATTAGATTCGTCAGACAGGCATTATTTTCGATTGGAAGAGTTCCACCGAGAGGAAAAGTAAGGGTTGAAATGCCGATACTGATGGTAATGGGTCTTTTTTCCCAAGAAAATTCTCTGATGGTTTGAATTAATCTTTCTGTGATTTCTACGGAATCCGTTTGTGAAGCATCCGGTAAAGCGATAATGAATTCTTCACCGCCATATCTTGCCAGAACGTCGCATTTGCGCAAGGCTCTGGTGAGTAAGAGGGCGATTTCAATCAGAACTTTGTCTCCCGCCGGATGACCAAAATTGTCGTTATAGTCTTTGAAAA…
JB_C1_N870	MI	2761949	2761778	172	172	no	all	yes	as,3		CACGGTTCTTTCCAAATCATCTCGATGTTGTTTGAGATCTTTTTTAAGAAGAGCGGGAATCTCTTTTTGTCCTTTGAGAAAACGGTTCGTTTTGTCCACGAGGGCCTGATTTGGTTCCAAGCTTGGAAATAAGAGATTTCCAAATGCGGAAGAAAAATGGGAATCGCGGTCT
JB_C1_N875	PL	2768001	2768413	413	413	no	all	no	as,5		GTCGGTTTAAAAATTCCTTTCTTTGTACGAGTTGTCCCGCACCACTATCGCTTGGATCGGAATTTGGAAAGAATTTTGTGAGTCCATACAGGGAGACGTCCTTCAACAAAACGAGACTGAATAAAATCGTAAAAAATCCTAATCCTGTGAACGCAAGATAGGAAAATACGGTTTGAATTCCTTCGCGTTTGGAAGTCAAACTGATGTAATAGCTGACCGGAATACTTAAGGTACATAAAAAATCAACGTCCATGCAAGCCAAGAAATCCAACTCTGCGTACTCAAACCTGAGATTAAACGGAAACCCGTGTAGACGTAACCCGACCCGATAATGAGGGTAAACACGGAAAGAAAGACGAGCAAACGAGAAATTTGATTTTCCATGGCCTATATATGACC…
JB_C1_N880	MI	2771231	2771077	155	155	2771253	all	yes	as,3		GAACCCGTCTCAAAATCTTAGGAATGTAAGGCTATTACAATTTTAAACGACGGGAGAAAACCGCTAATGCGACGGTTTCTGTGGGAACTCCCGCGTTTTTTAAAGACTTGCCGGATCGTTTAAAGATATTTTTCTTCAGGTTTTGAGACGGGTTC
JB_C1_N885	PL	2775327	2775854	528	528	no	all	yes	as,3		TAAATCGAGTCCGTAAATTTTGATTCCAAGACCCTGTTTCAGTGCAAAATATTAGGCGCTTTTATGCAGTTCCGAGCAATGGATAGATGTTCTGACTTTACAACTAACATCTGAAGCGTCTCGCTTCTATGATCGCTCGACAGCTTCGGGACTATTCATGATTCCGTAAAAAAGAATTTCGTGAATTTCTCCCTGCAATTGCATCATCGAATACGAAGAATTTAAAAGAAGCTCCGGAGTTGCTGTTATTTCGATCGCAGAATTAAGAAGCGCGGCGAAAATCGTAGGATCCAAATCTTTACGAATTTCTCCCCTTTCGATACCTTGTTCCACTAACGCTTGAACGGTTTTAGAAACAGACTCCATTTTTACTTTCTTGATATAAGCATAATGATCGGG…
JB_C1_N890	MI	2800789	2800431	359	359	no	JB29, JB37, HB37	no	as		GAAAAAGATCGGACCGGAATAAAAAGCGGCATTGAAAAATTTCATCCTTTTGAAATTGAACTCGTCTTTCTCTTACGAATCCAATACCCTAAGATGCCGGACCAAACTGTCGATAAAATCAAACCGCCCATTTCCCTCGTGACTTCGTCGTCGAAGGATAAGTTTTGAATCTGCATCGCAGCAAATACGGTTCCCGCCGAAAAAAGTACCAAAAGAAATAAAGACGCACCAAGCCAAAGTTCCGTTTTTTCGGGATATATTAAAAATCCAGCATATAATGCGACGACACTCAGATAAAGCGGAATCCAAAGCCAGGGATCGGGATCGTTCCACTGAAGTCCTGCAAAAACGAGCCAGAT
JB_C1_N895	MI	2811945	2811793	153	153	no	all	no	as		GTTTGAGAGAATCGATCGTTCCTTTAACAATGTCTCCTTCCTTAAACGGAACGGTTTGCGCCCAAGGATCCTTTAGAAAGTCCTTAACCGTTAATGCGAACTTCTGATTTTCCCAATCGATTCGGAGAATTCTCGCTCTTAAAGTTTGACCTA
JB_C1_N90	PL	90061	90205	145	145	90045	all	no	as		ATATCAATTCCATATACTGGACCGTCGGAATTGAGATAATGTGTTTCTTGAATCGAGCCGTCGTCATGAAAGAGTATAAATCCTAAACTTCCTTTGAGCACCAGAAATGTTTCCGGTTTAGGGGGAGATTTATGTCTATGTGCCT
JB_C1_N900	MI	2816102	2815814	289	289	no	all	no	as		GACTTTGGTTGCGGCATACAGAGTCGTCGTGTAACCAAAACTTTTAGAATAAAAATCGTATTCTTTTAACTTCCTGAAATATTCCGAAGAACTCTACCGAGGATTTCAGGATCGAGCAAAAGAGCGAATACAATTCCGCACAAGGCACCCCAAAGATGAGCGTCGTGATTGATTCCGTCCGAGTGCCCGCTTTTTGAGGAAAAATACGCGTAAACTAAATATAAGACCGCGTAAATCGCTCCCGGAATCGGGATCGGTATGAACATCATGTAAAGGGATAGATTCGGGT
JB_C1_N905	PL	2819372	2819519	148	148	no	all	yes	as,5		AGAAAGAAGTTTTGTATTCTCTGGAGTTATCAATTCCAAGAGTCCCTGAATAGAGACCGAAATTGGGTTCTAATGTTGAAGGGTTGAGCAAATGGCCAATCACCTCTTTCATGCGAATACCTTTAAGATTGTCAGTTTTTTCAGAGGT
JB_C1_N910	MI	2820913	2820442	472	472	no	all	yes	as,3		CTACGATTGGGAGAGTCGTTGACGAAAAAGATTAAACCCTTTCCCAGTCCATCTTGATAACGAGAATGTAATTATCTCTGAGCGTGTAGGTAAAGATTACGACCTGTTTGTGGAGGTCCATATCATAAACAGGCTCTGTGACGGTCCACTTGGCGGAACTTTGAACTACCTTTGCCTTATGACGAATAAAAAAAGGTCTCCATGCGTAATTATTTCCGATTTCGGCCAGGTCGGAATCCCATTCTTCTCCGGGATGAGAACGGAAATACGTAGGAGTGATCTGATAACCGAAAATATCACAGGCAAAGACGGAAAGAATTTCGGACGGCAAGTTGGAGAGCATGAGATGAAGGACTAAAGGAAGATCATCCTTTCCGTTGTGACGAATCGCTTCTAATT…
JB_C1_N915	MI	2839149	2839017	133	133	no	all	yes	igr, 5		GCTGTCGTCCTTAGCCTCGGCCTGTGGGATTGGCGCAAACTCCGTGGAACTTTTTGCTCTTTCTGCTTTTCGCTTCCTGGGCCGGGGATTTTTTAGATGCGGGTGGCGACCTTTGCTCTACGCATATTGGGAG
JB_C1_N920	PL	2846101	2846483	383	383	no	all	no	as		CGCCGATATGTTTTTGCAGAATATGAGGAACATCAATGTAAAATGAATCAAAGAATTGCAGCCAAGGTTGTTCTTGCCCTTTTTTACGTAGGCCATTTTTAAAAGCTGTCGATCCAACAAGGTCTACGCTAAGAAATAACAAAAGACTTGAAGAAATTTCGGACATAAAAACTTTTTAGTTTCTCAACTCAAGACTACGAAGTCTCACTTCCATAGCAGCGAGGGAAACTTGAAAATAAGTGGCTAAAAAACTTACGTTTTTTGTTTCATTCCATTTATTCTTAACATTTTCCTCCGGCATTAAAAAAGAAGCGGCAAACCAATTCGCTTCCCATTCCAAACGATCACTTCCATTTCTTTCCACTTGTATGGAATCCGCGCCC
JB_C1_N925	MI	2863772	2863586	187	187	no	all	no	igr		AAAATCTTTTTTATAGGGGTTCCCTTAAGTTTCATAGCCGGTCTCAAAACCTTAGATGTAAGAACTATTACAATCTTAAACGACGGGAGAAAACCTTCAATACGACGGTTTCTGTGGGAACTCCCACGTTTTTTAAAAACTTGCCGGATTGTTTAGAGATATTTTTCTTCAGGTTTTGAGACGGGTT
JB_C1_N930	PL	2876856	2877038	183	183	no	all	yes	3,5		ACAATTTCGTATTCAGTCCTTTGAAAGGGGAAAAGCCTCCCTCGCTTCAGACACCTTGTGTCTTTCGCTACCCCTGCAAAGGACCTGAAAAGCAATGCGTTGAGTTGACCGGGCAATTCAATCTCAGAAAAGGCCCGAACCAATATTTACGTGCGAGATTATGAAATCAAAACCTTGGAGTAA
JB_C1_N935	MI	2923981	2923755	227	227	no	all	yes	igr, 3		ATAAAAATCGTGATTTGTGGTATTTCCCATATTTTAACGTGAGTTCGGCCTAAGGTTCTGTCCCAGTTTGAGGACGCGCTGTAAGAAAGTTTGGGCGAATCCAACTTTTGTTTGCAAAGGCTGGACCGCGCTTTAACTCAATGTTGCTGCCTAAACTCAGTGAAACGGCTTTCTAAGGGGTGCCGTTTCAGGTTGAAACATATAATCGCTTTCGCATTTGTTACGCC
JB_C1_N940	MI	2929091	2928884	208	208	2929118	all	yes	igr,5		ATATGAAATCAGCCTTTGAGTTTCGATATAAAAATTCGTTCGTGGGATACTCTTTGTTCCGGTACGACTGGACGATTCTTTGAAACACATTGCAATCCGACATCTTGGAGGTGCGCTAAGAACTAGAAAATGCCCATTGAGTTCGGGTTGTTGGGGCTAAGAGCCCGTCTCAAAACCTGAAGAAAAATATCTCTCAACGATCCGGCAA
JB_C1_N945	MI	2964652	2964546	107	107	2964661	all	no	igr		ATTTTTCGAACGTGCAAAACGATCCCAATGTCTCTAACAGTTCGGTCGAATCGCGAAACGAAGATATAAACTGAACAGACGCGAAAAAAAATCTTTTAAAATCCAGG
JB_C1_N95	PL	112690	112882	193	193	no	all	yes	3,5		CTTACAGCGCGTCCTAAAACCCGTCAAGCGACCTTTAGGGAGCGAACGCGGCTTTAGGTTTCTACTTTGTCAGAAGGATCAAGCTGTAAGGTTCTGTCCAGTCCCGGTTTTTTCTTACGGAAAAAACTGGGACTGGACAGGTTCTTATATAATGCCGTTTAACGTATTCGGCGTAAATAAAGAATTTTCGGGA
JB_C1_N950	PL	2983254	2983650	397	397	2983227	all	no	igr		AGAAAATCAGTTCTGAATCGTTGGGTAAGTTCGTAAATAAAACGTTAGGTTCCCATCGATTACGTCTCTTGGAAAAGTTGATGAGTTTTCGAACGATTTTATTGTTGTTCAATTTTGTGGACCACTCTCACCATCCAAGACGTTGAGACAGTTCTAAATGAACGTGAATTCGATATAAGGTTCTGTCCCAAAACTGGAACAGAACCTTGCAGCTTGATCTTTCTGACAAAGTAAACTGGGTTTTGGGAGGCGCTGTAAGAAAGTTTGGGCGAATCGTTCGCAAATTTCATAACTGAAACGTTTTCGTAAAACGAGTTTCAGAGAGTTTCTCAAATTAAGAGTCCATCCCAATCCCAAGTTCAACGAAAATATTTAAAGCGACAAACAATACGGCAAT
JB_C1_N955	PL	2989839	2990134	296	296	2989819	all	yes	igr, 5		ATCTACTCGAAAACCGCTTTCCACATCCAAGGTGGTAAATTTCGGGCTTTATAAAATCAAAAAAACTCTTAGAGAAGAGGGTTTTGAAGTAGTGGAAAAACCGGACGGAAATATTTCACTCGTAATCCGCGTAGGCAAGGAAAAACGCTGATAATAATTAGAGTGTTGGAAATTATTCTTCATCTGTTTCTATTTTCCGGAAACGATCGATTGAAGCCATGTTGCGAATTGTCACTATGGAATTTTCGACAACTCTATTCAATTCGCCGTTTTCTTTGATGTTTCTCGATCGATTA
JB_C1_N960	MI	3003731	3003513	219	219	no	all	yes	as,3		TTACGGAAATTGTGGGCAGTTTAAAGCCGAGGACGGTCGCTAAATCTTTACGAATCTGATCGCGAACGTTTTGTTTGTCTTCCACCAAAAGAGCCTGACGAAGATAAAATTCGGCGGCCTTTAAATCTACTTCGCCCAAAGCCATAGAAGCTCTATAACGAACGGAAGGGCTTTCACTTTTCAGCATATCACAGAGAGCATAAAAACTTTTATCGGCCA
JB_C1_N965	MI	3009024	3008736	289	289	no	all	yes	as,5		GTTAAGTCTGTATAATGTTCTTGCCCGACTCTTTCGATGAGTTGTTCCGGAGTTATTTTCTCTTTGCGTGCCGCTAACATTACGGGAGTTCCATGCGTATCGTCCGCACAGAAAAAATAACATTCGTTTCCGATCGCTTTTTGAAAGCGAACCCAAATATCCGTTTGAATACCTTCCAATACGTGGCCTAAATGGATCGGTCCGTTTGCATAAGGAAGTGCGGAAGTAACTAATATTTTTCTTTGAATGGAAGAAGAGTTCACAAAAGTCAGGTTCTTAAAATTTAGGT
JB_C1_N970	MI	3052968	3052428	541	541	no	all	no	as		GACGAAACCAATAGCTGAGGGACAATACCATCCCTCCGAGGGCGGCGGAAAGAAAAGATCGATTCTTTTTGGATCTTTGATACAGGACGATTCCGGATACAAAAAGAAACAATCCGACTCCGACATCCATAAACAGATAACCGTTTATCACCACAGGCGACAAAAAGGAAAATAAAAAGATTTGCCAGGCCGGAATTTCGAATTCTTTTCCGATCAGAAATAAAACGAGCCCGATCAAGAACGCGGATAGGAAATAAATTCCGTAGACTCCTCCGAAAGGAAAAACAAACGCATAAAGGATTCCTAATGAAATTGGAAAGGCGATGATCTTGTGACCGTTTACGATCGACATCTGGAGCAGACTGAATTTAAGTTCCGGATCGAAGTCAAATCCCGGAT…
JB_C1_N971	MI	3053514	3053231	284	284	3053543	all	no	as		GAAGAATGTAGAATGAAATTCTCCAAAGGATTTTTTGGGTTCGTAAAAACGAAAAAAATCCTGATGTAAGAACGAATAGTCCGGGGAGGCCCGGAGTTAAATAACGAGATCCGGATTCCGCTCCGCCGTCGTTGGGCGCCACAATTGCGGCCGTGAGGATCCCCAGGACGGAGGAGATCAGAAGCGGTTTTTCCTTTTCCGGGATATTTTTCCAGTTCCTTGCCTGAGTGGATAGAAAAAATAAAAGTCCTACGAATAAAAACGGAGAATACCCGAAGACGCCT
JB_C1_N975	MI	3075817	3075524	294	294	no	all	no	igr		ATCTTATGAATACAAGTGAATTTTGGAATAGGGTCTTCTCAGGCAAACTAAACATTTGATTCAGTCGGGTAACTCGATCTGAAACATAAAAAATGGAACGATTTTCGTGTCGGAACAAGTAAATGTCCGGAACGGAGACAAATCAGAGTCGGTCCTAAAATCTTAGAATACGGGAACTCCATTTTATTACGTTCTTTCTGTTGGTTTTCTTGTTTTGTGGTAAATGCTCGCATCTAACCCATGGTTTTCAAGCTCGGAAGGGGCGCCATTTTGTCTAAGATTTTGACCGTGCAT
JB_C1_N980	PL	3106803	3107051	249	249	3106803	JB29, JB37, HB37	no	as		TTATATTCCTCTTTTTGAAAGTGTTTTTTCGGAGGATAAGAGCCGTCTACCGTCCTCGGAACAAAAGGAACCGGCTCGAAAACAATCCAATGCCCGTTAGTCTCGTTCAACCAATAATAACCGCCGGTATAATGAAGTAGATATTCGGTCCAAGGAAAAGTTTGTCCCTCTGCATGAACCGATTTTTTGACAACTCCAAGAACTTCACATTCCTTACCTTTGAGAGTAAGTTTAATTCCGAGCGGGAGA
JB_C1_N985	PL	3126642	3126942	301	301	no	all	no	as		TAATTCTTCGAGAGCTTTTTTTTCTTCCTCCGGTTTTGGAGGAGTTCCGTGCCATCCCGGATTATTTTCCATAAAAGAGACACCTTTGCCGAGTATGGTGTCGAACAGAATGATTGTCGGAGAACCTTTGTGAAGTTTAGCTTTTTCGAATGCAGAGATGATCTGTTCGATATCGTGACCGTCCGCTTCCAAAACGTTCCAACCGAAAGAAAGAAATTTTTTACTCAGAGGTTCTAGATTCATAACGTCTTTCGTAAAGCCGTCGATTTGAATTCCATTTTTGTCCATAAAAGCGATCAAG
JB_C1_N990	PL	3128502	3128893	392	392	no	all	no	as,3		CATCGATAAAAAAACGATTGAGAGATTTACGATATACTAAATTCGACATTTGCAAGGAGGTCTCTACACCGTCCGAATCCGCAAACACTGCTTGGCCGGAAATCGGATTGTAAGCCGCGTTGGAAAGAATCAAACTCCATTCTTCCTGGTCGGATTCGAATAACGGAGTCGTGAGGATTGCATCTGTGGAAAACTCCGAATAAGGAACGCAGTTCTGAGGTTGTATTAGATCTTTCTTAAATAGACTGGAGCGATTGGATTTACAAAGAAACCGAGGTACGGCGGATAAAAAAAGCGTTCCTTCCTTTTTGCGATAATCCCAAAAAGGAGTCGGATTCTTTTCGCCGGAAAACAGTTTTTCATCTAGAAGTTTGCCGTAACTCGAGGGAAGT
JB_C1_N995	MI	3163986	3163578	409	409	no	all	yes	3		GTTCGGCGTAACAAATGCGAAAGCGTTTATTATGCTGTGGTCTGTAGGAAGCCGTCACCTTACCCACAAGTATTTGGATCTCCATATAAATCTGTCGGAATTACGACAAATCCACTGTAAAGTTTACACCTGCAAATGATTTATAGAGAGCGTTGCATGAGTTTTCCCTAATTTTGGGAGGAGGAAAGAAAGGTTTGGGGGACTTTCCATTATCAGAAAATCATACTTTTTGCAAGTAAAAAGCCCCATTCTTGTCGGAACACTTGAAAAAATGTGCCTTTTTGATCCTTACTATTCCAAAATCTTTCTCAACTTTATGGGCCGCTTCTGCAGGCAATAGCCCGATTCTTAGATGAATTAAATTGGCCACCACAAGCTCATGTGTGACGGCCTAACAAA…
JB_C2_N05	MI	1982	1882	101	101	no	all	yes	igr,5		TTCGGGAAAATCCGGCCCCTGGTTAGCCAGGGGAATTTTTTTGTCCGGACTCGAATAAACATACGTTCCTGACCCAAGTCACTTTGGATCTGAATTCCGTA
JB_C2_N10	PL	30442	30920	479	479	no	all	no	as		AGGAAACATAAGATATAAGGAAACTAAGAGAGGAACGAAGTAATAGGGAGCGCACCAGGATCCGAAAAGAATTCCGTTTAAATATTCAGTTATGCTAGGAAGGCTCTGTAGTTTTATGCAAGCGGCCAAAAAACTGACACCCAGATATGGAATCAAAAGGGAAAAGATTTTAGGCTTCCAATAATCAGTCCAGTTCGTGAACTTTAAAAAAATTCCGGAAGAAAGAACGAAAGCCGGAACTCCGAATCGGAATAAATTCGAAAGAGCCAGTGTCAGTAAGGAAGCGTTTTCTCCCGGACCAAAATACTGGTAATACGAATTCACGTGGATGAAAACGATTCCGGTGATGGCGAGTCCTCGAATGAAATCCACAGATTTGCTTCTGATTCCCGAAGTTTC…
JB_C2_N15	MI	71335	71238	98	98	no	all	no	as		ACCCAACTCCAAATATTCCTATAATGCTTTCGTTTGAATCATTTGAAGAGTGCCCTGGGCCAACTATGTGATGGAGATCGTCTTTTTTAATACCGCCA
JB_C2_N20	MI	86184	85975	210	210	no	all	no	as		GGTGGAAGATAAGGATTTCGAACCTCACAACCGTATTGAATGGAATCGATCAGAGACTGTCGATGTTCCACTCGAACGCCGACGGCAATCGGTTTGAGTTTTAGTTCGATTCCTTTCCGGTACAATAACTCGAAGATGTCTCGCGCTGAATGTCCGGTGGCAAGAATTACGTTTTTCGAATGGAATTTATCTCCGTCTTTGGTAAGCACA
JB_C2_N25	MI	106628	106422	207	207	no	all	yes	3		AAAAGTTTGGAGAGTGATCTTCAATTCAAGATCGTTTGTCGTATCGTAACTTTTCGACGTGAGAACGATTTCGCGACACTATATTTAACGTGAGTTCGGGCTAAGAAAATGAAAATGAATTTTTCATCGGACGACCGCTTCGAAAACGGCAATCCATCTTATAAATTCGCCCTTAGAATCTACATTTTCGGATTTTATAGAGACGCT
JB_C2_N30	PL	136217	136455	239	239	136190	all	no	as		AGCTTGAAATTTGAAATAAAATCACTCTTCGAGATTAAAATGAATCGGAACTCGATGCGACATTTTTGTCGGTCTGCCTTGGACGTATCCAGGACTCCAGCGCGCCAGTTTGACGATTTTAAGTGCCGCTTCGTCAAAACCAAAGCCTGCCTTTCCGGAAGCGACTTTTGCTCCTTGTAGATTTCCTTGTTCATCGATTTGAACAACGACAACAACTTGTTTTGTTACGATCCCGGCGG
JB_C2_N35	PL	162028	162397	370	370	no	all	no	igr		ATGATTCTTGGGCGTAAGACAGTTCCGAATGTGATATTCTTGATTCGACGGAGTCAAGAAGGCCGATAGAGGAAACGAAAACATCTTCGCTCCCGTCGGGTCATTCGATGGATTGATCGCTCTCTGAAGAACTTGAGGCATAATGCTCCCTATCATAATCAACCTACAATTACTTGAGTCTTGTCGGAATTCCGACAATCCTCCGGAAACAGGCTCAGCCCCACCCTGCAGAGCGACTCGCAGGAAAGCTCTGCTCTGAGTTCTTCAGAGCAACCCGTAGGGAGTGACACATTGAGTTTCTTTGGGTGGAGAAACTAAAGCCGCGTTCGCTCCCTATGAGTCGCAAAGAAAAGCGATGGGAAGAATCCGG
JB_C2_N40	MI	180624	180269	356	356	no	all	no	as		TCCTGCAAAACCGAAATCCTTGGTTTCCATAAGTTGCGGGTCTTTTTCCAATTCGGTTAAGAGATTCGATTTTTTGGAGCCTAGGATTCGAAGTGTTTGAATTTCTTTTTCTCGTTTTCCCATCAAGGTCGGACTGGACTTGAAAGAGTCCTTCTTTTTTTCGAAAGGCGAAAATTCAGTTTCTTGAGAATATTCGGGCGTTTTGACTTGTACAACGGATAAGAGAACCCCTAGCCCAATTGCAGACAGGCTACTGATAAACAAGGAAGATTGGATATTGATCGCTCCGATGATTCTCATATACTAAATTTATTATCGGTAATCAAAATTGAAGGAACAGTCGCAAATATAGGCCC
JB_C2_N45	PL	189758	189922	165	165	no	JB29, JB37,HB37	no	as		TCCTGGATGGCGGGAAATTCATAAAAAGAAATCCCTTGTCCTTCCGGAAGGTTCAAAGCTCTGGCCGCAACTTTTTTCAAGATCTGTCCGCCGGAAAGATCTCCCAGATAACGGACATAGGAATGTGCAGCCAACAGTTCCGGCCGAGTTTTGGAAATGTTGCGG
JB_C2_N50	MI	206356	206066	291	291	no	all	yes	igr,5		AAGCAGAATCAAAAGGTTTTGCTCGGACAAAACTTGTATTCTAAGAACTTGTCCCAAAACTGTCTTCTGTGGGAGCGGCATTGCCGCGACACTGTCCTCAGTCCTCTGAATGTAGGAACTCCCACGGATCATGGCTTTTTGAACATTTACGGGCTTTCGAACAGATTTTATTGTTCGTGCACTCTTGTCGGAGTTCTTACGATTCCAAGGTTTTGGACAAGTTCTAAGTAAAACACGTCAACTTTTTGGGTATAGTCGATCTAAGGGAAGTTTCAAAATTAAAATTGCAGG
JB_C2_N55	MI	253534	253386	149	149	no	all	no	igr		TACGGATTGCGTTAACTTAAGCCGAATGCCTCTTTATGGATCGACCGGCATTCAGACCGTTCGAAGAACTCAACAGAACGGCTCCCTACCGAATGATCCATAGAGCTTACTACTCGGACGCGTGGAAATAGTACCAAAAATTAACGGAC
JB_C2_N60	MI	295689	295113	577	577	no	all	yes	3,5		GGAAAAAAAGGTCAAAAATTTAAATGCCGGGGATAGCCCATTAAAGGCTATAAAGTTGGCACGCGGCGGCCTTTTTGCGGGAGCGTAGACGATAATTGGGCAGATAGATAAATGTTTAAATTTGGGCATGTTTGCAAAAGGGCATTTCCGTGAAAAATCCACGAGGTTAATTCATCGAAATGAATTTATTGAATCGAAAAAGAAATAACAAAAACTATGATTGGATTAACAAATGAACTGTTTAGAAATGGGCGATTATTTGACACGGGTTTTCTTATAGCTTTAGCCTGTTTTTGAAATAAGTAATTTTTCTGAAAAATCCTATATATTATATATAGAGTGAGGTAGTAACTACTAAAAGCCAAATGAACCAACCAACTAATTTATTTAAAAGTCATT…
				97	sRNAs <200nt
				144	sRNAs 200nt to 500nt
				25	sRNAs >500
