# Supplementary material for: Identification and characterization of small RNAs expressed by Leptospira borgpetersenii serovar Hardjo and their conservation in the genus Leptospira
Source: BMC Microbiol. 2026 Apr 18;26:516. doi: 10.1186/s12866-026-05052-1 (PMC13224635; doi:10.1186/s12866-026-05052-1)
Supplement: Supplementary file 4 — Supplementary Material 4: Supplementary Table 2: Differential Expression of sRNAs among conditions of interest. Normalized read counts for all four biological replicates in two conditions (sheet labelled All) and differential expression contrasts for comparisons of JB197 29˚C vs. HB203 29˚C (sheet labelled 29), JB197 37˚C vs. HB203 37˚C (sheet labelled 37) and JB197 29˚C vs. JB197 37˚C (sheet labelled JB197). HB203 29˚C vs. HB203 37˚C was mapped to the JB197 genome (sheet labelled HB203_JBC), and HB203 29˚C vs. HB203 37˚C was mapped to the HB203 genome to include unique HB_C sRNA tags (sheet labelled HB203_HBC). Rows highlighted in orange represent significantly DE sRNAs (adjusted p value < 0.05 and a minimum fold change (FC) of three (Log2FC (1.585)). [file 12866_2026_5052_MOESM4_ESM.xlsx]

## Sheet: All
GeneID	sRNA	JB197_29A	JB197_29B	JB197_29C	JB197_29D	JB197_37A	JB197_37B	JB197_37C	JB197_37D	HB203JB_29A	HB203JB_29B	HB203JB_29C	HB203JB_29D	HB203JB_37A	HB203JB_37B	HB203JB_37C	HB203JB_37D
JB_C1_N100	yes	1034.63	1070.13	1179.61	1028.39	633.326	560.15	575.933	673.821	998.505	984.45	1072.76	1115.39	985.364	823.976	930.411	1131.97
JB_C1_N1000	yes	1884.03	2144.33	2114.71	1918.37	1198.04	1476.76	1537.43	1481.84	2149.3	2298.18	2182.71	2354.45	1534.81	1656.24	1596.2	1572.91
JB_C1_N1005	yes	2381.23	2218.93	2055.37	2001.78	336.015	353.59	518.902	668.111	1201.12	1128.65	965.832	1027.54	985.364	849.888	719.468	749.435
JB_C1_N1010	yes	1782.88	1778.13	1730.03	1387.68	549.762	358.611	383.956	375.455	717.759	902.696	806.603	869.194	892.182	1093.45	933.236	983.068
JB_C1_N1015	yes	1409.97	1441.76	1386.28	1301.52	461.8	622.548	586.376	444.693	427.742	558.65	461.414	624.155	726.17	887.2	784.446	841.572
JB_C1_N1020	yes	528.892	542.525	490.056	549.94	461.8	465.477	483.559	573.89	748.217	521.179	642.725	560.584	617.994	569.01	584.803	727.224
JB_C1_N1025	yes	1409.97	1647.92	1578.61	1273.11	957.905	919.478	768.714	806.587	593.276	540.482	574.153	542.09	832.204	748.316	795.746	800.44
JB_C1_N1030	yes	1864.53	2629.89	2905.55	2219.92	5568.87	10835.1	17229.8	9227.21	3268.32	2454.88	2198.98	1803.11	1925.74	1505.96	1761	1442.11
JB_C1_N1035	yes	1173.56	1494.66	1668.65	1377.6	694.02	880.031	839.401	1049.99	839.592	635.861	647.374	594.103	728.312	650.89	611.171	657.298
JB_C1_N1040	yes	905.454	1045.72	992.389	1136.54	659.715	844.887	1111.7	1239.15	1316.33	1149.09	1104.14	1026.39	1001.43	1053.03	1049.07	1034.07
JB_C1_N1045	yes	1400.22	1161	1548.95	1250.2	1192.76	881.465	674.734	855.124	1405.06	948.115	1132.03	1168.56	1330.24	1177.41	1266.6	1437.17
JB_C1_N105	yes	619.072	741.903	703.88	321.715	152.174	92.5216	56.2278	36.4035	48.9983	61.3152	48.8146	83.2207	183.149	155.467	167.625	176.87
JB_C1_N1050	yes	2169.19	2087.36	2562.82	1844.13	740.64	494.166	578.343	683.1	626.383	505.283	579.964	633.402	561.229	687.165	526.417	728.046
JB_C1_N1055	yes	2974.72	3076.12	2839.05	2537.06	1293.92	1214.26	1435.42	1526.8	2481.7	2156.25	1930.5	2012.32	1301.32	1514.25	1290.14	1447.87
JB_C1_N1060	yes	3341.53	3571.17	3509.17	3143.82	1436.42	1377.07	1392.04	1424.73	840.916	760.763	717.11	791.752	983.221	1042.67	1045.3	1071.09
JB_C1_N1065	yes	822.586	736.478	944.304	668.177	688.742	423.878	391.988	477.528	378.743	316.795	278.941	294.74	396.288	417.689	417.178	461.507
JB_C1_N1070	yes	1846.25	1630.29	1796.53	1707.56	1135.59	858.514	869.924	1184.9	2720.07	1846.27	2036.27	1896.74	1385.94	1326.65	1499.2	1530.13
JB_C1_N1075	yes	572.764	428.595	435.833	383.125	241.016	215.884	201.617	209.141	401.256	374.704	453.278	561.739	657.623	400.069	642.247	526.497
JB_C1_N110	yes	1854.78	2263.69	2601.7	1163.12	582.308	499.903	350.219	361.893	1736.13	1757.7	1527.2	2236.56	2102.47	2308.17	1903.2	2337.97
JB_C1_N115	yes	5742.26	7128.78	6878.18	5334.42	2345.07	2170.31	2232.24	2228.46	1485.84	1664.59	1445.84	1699.09	2581.22	3067.89	2716.84	2743.54
JB_C1_N120	yes	514.269	634.754	552.464	549.94	538.327	660.561	640.997	631.707	279.423	347.453	306.835	359.467	374.867	413.543	388.927	393.227
JB_C1_N125	yes	840.866	957.556	798.003	529.775	292.913	213.732	238.567	196.293	62.2411	90.8373	70.8974	92.4674	139.236	146.139	144.082	137.383
JB_C1_N130	yes	1069.97	1335.97	3521.45	1112.71	1488.32	1501.86	783.976	740.918	5781.8	4394.26	6429.58	6530.51	5440.92	2574.54	3391.1	4480.16
JB_C1_N135	yes	3914.29	3244.3	3613.52	6101.58	3403.25	4988.27	7090.33	13037.4	19828.4	13472.3	19310.8	11805.8	8220.29	5940.92	9320.12	8339.21
JB_C1_N140	yes	285.163	218.366	802.096	403.289	477.633	629.003	402.43	372.6	707.164	372.433	885.636	649.583	1133.17	646.744	695.925	1288.27
JB_C1_N145	yes	1212.55	1276.29	1184.73	1027.47	512.818	447.546	387.169	487.521	451.579	338.369	345.189	395.298	377.009	422.871	439.779	434.36
JB_C1_N150	yes	598.355	679.512	712.065	396.873	321.061	177.871	64.2603	60.6724	71.511	118.089	91.8179	120.208	349.161	252.893	257.087	216.357
JB_C1_N155	yes	703.159	792.086	946.35	878.987	502.263	597.445	690.799	891.528	1287.2	1088.91	1051.84	957.038	1136.38	973.225	925.703	1083.43
JB_C1_N160	yes	544.735	477.422	627.149	536.191	183.84	186.478	187.962	276.238	207.912	174.862	210.368	224.233	167.083	163.759	213.769	235.278
JB_C1_N165	yes	688.535	588.639	817.442	530.692	199.674	140.575	130.127	122.772	113.888	84.0245	80.1954	131.766	101.749	81.8794	94.1712	108.59
JB_C1_N170	yes	377.78	370.273	341.709	373.959	825.963	694.27	830.565	698.09	186.723	140.798	152.255	132.922	244.199	276.732	296.639	260.78
JB_C1_N175	yes	3364.68	3123.59	4416.64	2906.43	2053.91	2411.3	2133.44	2341.96	880.645	973.095	996.05	1098.05	1308.82	1338.05	1086.74	1479.13
JB_C1_N180	yes	899.361	908.729	1015.92	483.947	343.931	182.891	100.407	92.7931	91.3752	115.818	112.738	191.87	533.382	278.805	436.012	469.734
JB_C1_N185	yes	1141.87	1063.35	1292.15	1098.96	1120.64	944.581	885.186	867.259	749.541	584.765	697.351	767.479	877.188	860.252	1160.19	1182.15
JB_C1_N190	yes	497.208	775.811	981.135	449.118	343.052	315.577	250.615	254.824	164.21	203.249	146.444	183.779	365.227	364.83	329.599	335.642
JB_C1_N195	yes	767.747	756.822	1052.75	768.999	490.828	690.684	967.921	952.914	1056.77	713.073	864.716	722.402	1044.27	776.3	959.604	985.536
JB_C1_N200	yes	737.281	840.914	969.881	472.948	291.154	270.392	262.664	260.535	370.798	316.795	320.782	376.805	470.19	453.964	404.936	458.217
JB_C1_N205	yes	606.886	756.822	1405.71	451.867	226.062	148.465	81.9319	68.5242	68.8624	72.6699	83.6822	161.818	408.069	346.174	332.424	359.499
JB_C1_N210	yes	374.124	404.181	372.402	348.295	407.264	377.976	416.889	404.721	202.614	162.372	170.851	165.285	219.565	197.962	232.603	194.146
JB_C1_N215	yes	673.911	538.456	724.342	613.183	511.938	440.374	432.151	488.235	2831.31	2259.58	2426.78	2479.28	1467.33	971.152	1231.76	1224.93
JB_C1_N220	yes	3704.68	3676.96	3299.44	3546.2	1024.76	1090.18	1781.62	2510.41	2518.78	2356.09	2221.06	2277.01	876.117	1179.48	943.595	1120.45
JB_C1_N225	yes	1189.4	1386.15	1387.3	1007.31	720.408	545.088	440.987	394.728	574.737	703.989	529.987	729.337	828.991	950.423	800.455	808.666
JB_C1_N230	yes	812.837	1021.3	836.881	835.909	475.874	503.489	510.87	489.662	568.115	532.534	634.59	543.246	408.069	478.839	430.362	461.507
JB_C1_N235	yes	1453.85	1558.4	1615.45	1642.49	825.963	1059.34	1041.82	1296.25	1748.05	1571.49	1512.09	1376.61	757.23	665.4	785.387	758.484
JB_C1_N240	yes	360.719	352.641	551.441	280.469	152.174	142.727	135.75	152.752	215.857	289.544	269.642	308.61	309.533	310.935	283.455	358.676
JB_C1_N245	yes	492.333	511.33	467.548	574.687	382.634	514.965	470.707	387.59	708.489	893.612	840.308	861.103	606.213	772.154	528.3	587.373
JB_C1_N250	yes	1107.75	1432.27	1254.3	671.843	526.012	394.472	191.978	143.472	482.037	615.423	450.954	757.077	855.767	777.336	842.832	784.809
JB_C1_N255	yes	913.985	952.131	923.842	1083.38	825.083	1115.28	1436.22	1280.55	1303.09	1369.37	1391.22	1139.66	918.959	977.371	911.577	918.901
JB_C1_N260	yes	533.767	503.192	564.741	406.955	198.794	166.395	200.814	201.29	107.266	122.63	118.55	108.649	112.46	132.665	141.257	173.579
JB_C1_N265	yes	1175.99	1238.31	1171.43	889.986	317.543	337.811	342.99	258.393	125.806	207.79	127.848	174.532	176.723	229.055	160.091	182.629
JB_C1_N270	yes	179.141	149.194	206.662	134.735	391.431	169.264	121.291	137.762	483.361	398.549	456.765	628.778	562.3	337.882	584.803	626.86
JB_C1_N275	yes	536.204	539.812	376.494	483.947	407.264	488.428	766.305	596.731	1150.8	1177.48	1109.95	1027.54	696.181	719.295	756.194	677.865
JB_C1_N280	yes	806.744	844.982	914.635	550.856	333.376	224.49	124.504	139.904	560.169	610.881	467.225	746.674	612.639	563.828	564.085	640.845
JB_C1_N285	yes	848.178	1060.64	1066.05	550.856	708.094	403.078	191.175	226.273	226.451	327.014	202.232	429.973	609.426	593.885	582.919	515.802
JB_C1_N290	yes	1827.97	1635.71	1642.05	1755.22	2790.15	2296.54	2183.25	2294.13	2791.58	3061.22	2996.29	3762.27	3328.82	2904.13	3452.31	3480.64
JB_C1_N295	yes	1243.02	1478.38	1376.04	909.234	1086.33	862.1	669.914	690.238	732.326	908.373	669.457	954.726	1293.83	1034.38	1210.1	1177.21
JB_C1_N300	yes	1128.47	987.395	1282.94	1117.29	1254.34	1011.28	1090.02	1044.28	2147.98	1814.48	2093.22	2283.94	2671.19	1682.16	2457.87	1986.7
JB_C1_N305	yes	516.706	457.077	456.294	456.45	428.375	374.39	416.889	537.486	801.188	773.253	726.408	836.83	908.248	699.603	1016.11	1043.94
JB_C1_N310	yes	584.95	584.571	555.533	551.773	251.571	235.966	295.598	273.383	255.586	274.783	261.507	239.259	311.675	311.971	317.357	260.78
JB_C1_N315	yes	1339.29	1677.76	1992.96	1246.53	827.722	937.408	849.843	800.162	749.541	766.44	712.461	925.83	790.433	814.648	732.652	885.995
JB_C1_N320	yes	1274.7	1399.71	1346.37	1054.97	764.389	928.802	1253.88	924.362	823.701	676.738	655.51	624.155	647.984	709.967	659.198	589.841
JB_C1_N325	yes	1632.99	2052.1	1840.52	1391.35	1230.59	1080.85	1044.23	856.552	2827.33	2694.46	2418.65	2170.67	2083.19	2023.15	1658.35	1624.74
JB_C1_N330	yes	191.327	207.516	227.124	130.152	70.3695	55.9433	46.5888	45.6828	26.4856	31.7931	22.0828	55.4804	69.6181	59.0776	76.2786	82.2651
JB_C1_N335	yes	1123.59	1112.18	1237.93	1098.05	635.085	745.91	750.24	705.228	923.022	798.233	768.249	869.194	746.52	809.466	702.517	728.869
JB_C1_N340	yes	67.0255	48.8272	53.2002	98.9892	62.453	64.5499	89.9645	158.462	144.346	82.8891	133.659	65.883	106.034	100.535	103.588	110.235
JB_C1_N345	yes	1088.25	1683.18	1933.62	700.257	979.896	575.212	309.253	274.097	161.562	242.99	165.04	273.935	799.001	782.518	793.863	810.311
JB_C1_N350	yes	443.587	596.777	735.595	518.777	324.58	458.304	424.922	365.462	483.361	390.601	345.189	408.012	373.796	425.98	339.016	354.563
JB_C1_N355	yes	1776.79	1991.07	1733.1	1486.67	1056.42	979.724	885.186	997.169	1718.91	2219.84	2030.45	1892.11	1368.8	1642.77	1276.96	1530.13
JB_C1_N360	yes	3353.71	3583.38	3691.28	3235.48	1609.7	1624.51	1695.67	1701.68	2081.76	2295.91	2031.62	2212.28	1825.06	2149.59	1960.64	2102.7
JB_C1_N365	yes	667.818	825.994	889.058	786.414	618.372	838.432	732.568	675.962	411.85	373.569	359.136	374.493	827.92	956.642	982.205	1004.46
JB_C1_N370	yes	1158.93	1222.04	1635.91	1410.6	1082.81	1368.46	1486.02	1491.83	843.565	828.891	867.04	834.518	1189.93	1036.45	1208.22	1145.95
JB_C1_N375	yes	933.483	1006.38	1175.52	1043.05	1001.89	1010.56	1269.14	1191.32	398.608	307.711	312.646	261.22	378.08	432.199	393.635	385.823
JB_C1_N380	yes	744.593	694.432	742.757	825.826	628.928	644.782	679.553	633.849	724.38	607.475	691.54	649.583	612.639	580.411	647.898	737.095
JB_C1_N385	yes	1863.31	1751	2036.95	1713.06	1900.86	1317.54	1192.83	1205.6	4342.31	3917.36	3700.61	4157.57	2600.5	2182.76	2465.4	2338.8
JB_C1_N390	yes	2880.88	2860.46	2900.44	3220.81	1333.5	1251.55	1736.64	1640.3	2312.19	2068.82	2304.75	2095.54	1384.86	1741.23	1517.1	1633.79
JB_C1_N395	yes	672.693	823.281	1076.28	565.521	714.251	573.06	355.842	379.024	807.809	878.851	869.365	1005.58	1037.84	1267.58	853.191	1056.28
JB_C1_N400	yes	506.957	402.825	477.779	518.777	340.413	413.12	416.086	531.776	590.628	384.923	412.6	380.272	406.998	482.985	490.632	444.232
JB_C1_N405	yes	826.242	859.902	952.489	640.68	1025.64	663.43	606.457	571.035	1465.98	1292.16	1225.01	1440.18	1018.57	840.56	847.54	796.326
JB_C1_N410	yes	996.853	1032.15	933.05	743.335	982.535	774.599	764.698	628.852	558.845	657.435	622.967	731.648	908.248	948.35	888.976	925.483
JB_C1_N415	yes	1780.44	1691.32	1582.71	1659.9	2146.27	1970.21	2221	1655.29	1491.14	2188.04	1850.31	2050.46	2945.38	4054.59	3152.85	3058.62
JB_C1_N420	yes	672.693	656.455	1003.64	682.842	523.374	393.037	306.04	386.876	634.329	632.455	541.609	650.739	931.811	912.075	929.469	1043.94
JB_C1_N425	yes	698.284	694.432	899.288	544.44	464.439	236.683	193.584	174.166	986.587	954.927	979.779	1503.75	644.77	508.896	565.969	619.456
JB_C1_N430	yes	885.956	830.063	1038.43	733.253	549.762	580.232	649.029	606.011	313.854	219.145	273.129	278.558	374.867	402.142	394.577	354.563
JB_C1_N435	yes	984.666	1390.22	1298.29	1032.05	1307.11	1481.78	1776.8	1331.94	458.2	488.251	466.063	532.843	942.522	947.314	971.846	1036.54
JB_C1_N440	yes	541.079	671.375	690.58	585.686	444.208	449.698	519.706	556.759	238.37	182.81	173.176	221.922	188.504	222.836	172.333	236.924
JB_C1_N445	yes	274.195	366.204	262.932	236.474	416.06	370.086	316.482	234.838	188.047	242.99	189.447	231.168	516.245	446.709	491.573	456.571
JB_C1_N450	yes	939.576	1025.37	999.55	696.59	532.17	353.59	261.058	248.4	301.935	312.253	283.59	394.142	454.124	451.891	426.595	445.877
JB_C1_N455	yes	1206.46	1249.16	1095.72	1043.05	1953.63	1521.23	1273.96	1025.01	4233.72	5454.78	4309.63	5192.04	2544.81	2131.97	1949.34	1760.47
JB_C1_N460	yes	472.835	503.192	540.187	528.859	372.079	510.662	536.574	513.217	701.867	632.455	693.865	700.441	524.813	525.479	495.34	576.678
JB_C1_N465	yes	2694.43	2692.28	2711.17	1581.08	691.381	520.703	642.603	541.055	685.976	833.432	649.699	1103.83	1138.52	1405.42	1247.77	1283.34
JB_C1_N470	yes	2333.71	2023.62	2389.92	2306.08	2523.63	2231.28	2472.42	2835.9	2573.07	3039.64	2928.88	2542.85	2669.05	2631.54	2026.56	2158.64
JB_C1_N475	yes	632.477	579.145	736.619	573.771	524.253	591.708	579.146	716.649	1563.97	1132.06	1272.67	1025.23	1282.04	1109	1114.99	1294.85
JB_C1_N480	yes	1344.17	1483.81	1499.84	1024.72	910.406	538.633	502.837	467.535	452.903	431.477	418.411	443.844	552.66	587.666	589.511	519.916
JB_C1_N485	yes	1041.94	1269.51	1503.93	1158.54	529.531	755.951	908.481	837.993	915.076	848.194	788.007	824.116	366.298	505.787	395.519	428.601
JB_C1_N490	yes	999.29	1116.24	1395.48	1271.28	680.825	895.092	1220.95	1463.99	2933.28	2428.76	2291.96	2300.13	2073.55	2041.8	1953.11	2097.76
JB_C1_N495	yes	772.622	1051.14	996.481	813.911	3180.7	3071.14	2841.91	2279.86	397.283	394.007	364.947	358.311	810.783	1060.29	844.715	904.094
JB_C1_N500	yes	784.808	964.338	846.088	530.692	704.575	583.818	670.717	513.217	513.82	551.837	505.58	620.687	725.099	679.91	666.732	691.85
JB_C1_N505	yes	1535.49	1609.94	2152.56	1260.28	487.309	545.805	522.115	533.917	1095.18	910.644	870.527	942.012	1293.83	1231.3	1104.63	1437.17
JB_C1_N510	yes	578.857	528.962	598.503	569.188	749.436	677.774	788.796	897.952	708.489	677.874	624.129	557.116	573.01	549.318	579.153	580.792
JB_C1_N515	yes	799.432	790.73	1096.74	713.089	446.847	455.436	473.117	470.39	290.017	266.835	290.563	303.987	434.845	445.673	423.77	463.975
JB_C1_N520	yes	380.218	486.916	433.786	443.618	776.704	1007.7	1028.17	1014.3	573.412	493.928	464.901	365.246	450.911	472.62	524.533	510.866
JB_C1_N525	yes	1149.18	1281.72	1153.01	707.589	480.272	355.025	244.993	208.428	421.12	348.588	273.129	528.22	656.552	506.823	601.754	520.738
JB_C1_N530	yes	136.488	160.045	212.801	145.734	869.064	849.19	715.7	806.587	27060.3	17361.3	19535.1	20161.4	63507.8	34051.5	48166.7	53339.9
JB_C1_N535	yes	1045.6	1213.9	1161.2	676.426	684.344	503.489	320.498	344.048	223.803	203.249	173.176	309.766	558.016	457.074	525.475	511.689
JB_C1_N540	yes	654.413	726.983	686.488	716.755	896.332	951.036	1064.31	987.89	606.519	523.45	595.073	587.168	871.833	821.904	1043.42	1000.34
JB_C1_N545	yes	504.52	604.915	537.118	534.358	533.929	498.469	556.655	626.711	329.745	258.886	254.533	241.571	360.943	366.903	403.053	355.385
JB_C1_N550	yes	1846.25	2468.49	2010.35	1420.68	570.873	447.546	416.086	349.759	238.37	348.588	255.695	346.753	347.019	495.422	388.927	445.877
JB_C1_N555	yes	864.02	1034.87	1018.99	949.563	721.288	701.443	785.583	678.104	587.979	589.307	596.235	601.038	881.472	785.628	856.016	826.764
JB_C1_N560	yes	1377.07	1676.4	1789.37	1167.71	1356.37	1153.29	681.963	575.317	399.932	431.477	338.215	480.83	985.364	887.2	894.626	772.469
JB_C1_N565	yes	81.6493	89.5166	106.4	90.7401	65.0918	59.5294	48.9985	61.3862	58.2682	52.2315	56.9504	46.2337	69.6181	58.0411	64.9781	40.3099
JB_C1_N570	yes	1962.02	2007.34	2002.17	1904.63	1315.03	968.249	981.577	976.469	835.619	868.632	851.931	842.609	1110.68	970.116	940.77	973.196
JB_C1_N575	yes	1002.95	981.97	1164.27	784.581	1262.25	919.478	830.565	1012.87	464.821	479.167	337.053	321.324	839.701	399.033	800.455	649.072
JB_C1_N580	yes	383.874	360.779	386.725	407.872	757.352	651.237	635.374	855.124	932.292	776.659	757.788	659.986	1224.21	1187.77	1262.84	1380.41
JB_C1_N585	yes	893.268	1049.79	951.466	452.784	1036.19	489.145	359.055	306.931	161.562	181.675	161.553	216.143	328.812	344.101	280.63	251.731
JB_C1_N590	yes	870.113	999.602	981.135	497.696	1044.99	617.528	435.364	331.2	113.888	131.714	104.603	236.948	461.621	339.955	424.712	431.892
JB_C1_N595	yes	131.614	149.194	153.462	122.82	613.974	486.276	748.633	570.321	35.7555	39.7413	47.6523	48.5454	131.739	159.613	167.625	167.821
JB_C1_N600	yes	704.378	891.097	813.35	663.594	671.15	803.288	903.661	798.021	798.539	752.814	652.023	616.064	714.389	643.634	537.717	528.965
JB_C1_N605	yes	1189.4	1397	1457.89	876.238	586.706	472.649	421.709	381.166	832.971	799.368	691.54	928.141	963.943	904.819	870.142	891.754
JB_C1_N610	yes	522.799	499.123	654.772	485.78	442.449	383.713	293.188	257.679	350.934	448.509	352.162	487.766	687.612	542.062	611.171	632.619
JB_C1_N615	yes	3248.91	3024.58	2975.12	2537.97	1596.51	1366.31	1122.15	1386.9	2199.63	1603.28	1724.78	1654.01	3077.12	2819.14	2884.46	2926.99
JB_C1_N620	yes	814.056	874.821	966.812	786.414	941.193	818.35	727.748	649.552	444.957	379.246	423.06	431.129	559.087	547.245	570.677	589.018
JB_C1_N625	yes	909.11	903.304	810.28	948.646	1199.8	1304.63	1229.78	1227.01	1117.69	1235.39	1209.9	1324.6	976.795	1081.02	913.46	906.562
JB_C1_N630	yes	1032.19	1047.07	1057.87	1091.63	964.063	945.298	1028.17	1098.53	912.427	778.93	854.255	800.999	1004.64	1025.05	1024.58	1053.82
JB_C1_N635	yes	2897.94	3192.76	3732.2	2695.62	1610.58	1679.02	1641.85	1538.22	1148.15	920.863	969.318	948.947	1611.93	1601.31	1738.4	1811.48
JB_C1_N640	yes	1093.13	1219.32	1538.71	1446.34	1440.82	1429.42	1424.17	1700.26	1851.34	1876.93	1966.53	2008.85	1981.44	1962	1909.79	1893.74
JB_C1_N645	yes	990.759	1272.22	1178.59	891.819	512.818	496.317	404.037	409.004	1088.56	1625.99	1259.88	1593.91	802.214	618.76	641.306	607.117
JB_C1_N65	yes	1049.25	1021.3	1385.25	740.586	453.884	319.881	184.748	204.145	244.991	211.197	218.503	275.091	477.687	362.757	440.721	446.7
JB_C1_N650	yes	1043.16	1231.53	1369.91	956.895	559.438	587.404	628.948	468.248	188.047	272.512	261.507	285.493	571.939	627.051	539.601	579.146
JB_C1_N655	yes	453.336	329.584	450.156	275.886	260.367	150.616	163.864	194.152	120.509	115.818	135.983	109.805	188.504	197.962	155.382	191.678
JB_C1_N660	yes	10537.6	10653.8	10020.1	10053.8	27091.4	27511.9	29258.5	19896.3	17418.2	13686.9	13739	11171.2	14321	17463.1	16027	16394.6
JB_C1_N665	yes	943.232	1201.69	1106.97	883.57	1765.4	1493.97	1467.55	1286.26	549.575	492.792	446.305	436.908	962.872	925.548	994.447	1076.85
JB_C1_N670	yes	888.393	1030.8	986.25	898.235	571.753	524.289	600.834	473.245	493.956	475.76	431.196	583.7	450.911	416.652	388.927	368.548
JB_C1_N675	yes	1942.52	2080.58	2082.99	1744.23	1782.99	1291	1447.46	1458.28	1354.74	1184.29	1046.03	1373.14	2122.82	1975.47	2070.82	2545.28
JB_C1_N680	yes	826.242	1003.67	1147.9	823.077	970.22	722.959	529.345	561.042	1534.84	1534.02	1348.21	1780	792.575	836.414	656.373	764.243
JB_C1_N685	yes	294.912	321.446	687.511	409.705	432.773	658.409	353.432	366.89	1738.78	1578.3	2575.55	2613.36	2384.15	1243.74	1199.74	2157.81
JB_C1_N690	yes	495.989	496.41	470.617	324.465	462.68	235.966	161.454	170.597	108.591	114.682	132.497	205.74	305.248	245.638	295.697	323.302
JB_C1_N695	yes	1562.3	1653.34	1648.18	1452.76	714.251	682.078	743.01	584.597	349.609	509.824	518.364	595.259	533.382	742.097	518.883	556.112
JB_C1_N70	yes	595.918	523.537	728.434	521.526	125.786	146.313	167.077	210.569	214.533	188.487	176.662	174.532	240.986	230.092	282.513	292.864
JB_C1_N700	yes	158.424	154.62	153.462	154.9	237.497	209.429	267.484	264.104	149.643	78.3472	122.036	99.4025	191.717	129.556	294.756	239.391
JB_C1_N705	yes	2707.83	3442.32	3470.29	2043.94	3228.2	2675.95	1663.54	1230.58	390.662	556.379	403.301	640.337	1690.11	1751.6	1559.47	1391.93
JB_C1_N710	yes	710.471	855.833	916.681	692.924	449.485	418.14	374.317	349.045	362.852	431.477	354.487	461.181	511.961	495.422	500.049	531.433
JB_C1_N715	yes	604.449	682.225	735.595	570.104	381.755	284.737	253.025	216.279	181.426	160.101	170.851	167.597	232.417	216.618	237.311	259.135
JB_C1_N720	yes	520.362	453.008	901.335	471.115	410.782	499.186	384.759	394.728	727.028	481.438	584.613	590.635	701.536	636.379	616.821	904.094
JB_C1_N725	yes	1935.21	1797.11	1873.26	2450.9	1205.08	1280.24	1514.94	1734.52	19270.9	32875.2	37540.7	35920.1	7202.79	13116.3	7683.43	11099.2
JB_C1_N730	yes	770.184	889.741	854.273	564.605	597.262	489.145	355.038	223.417	119.185	174.862	135.983	302.831	575.152	424.944	521.708	519.093
JB_C1_N735	yes	609.323	760.891	690.58	587.519	489.948	451.132	511.673	457.542	238.37	246.396	240.586	255.441	257.051	286.06	320.182	293.686
JB_C1_N740	yes	282.726	261.768	282.37	350.128	117.869	289.757	260.254	252.683	834.295	747.137	658.997	646.116	1174.94	703.748	832.473	659.766
JB_C1_N745	yes	1596.43	1729.3	1697.29	1255.7	758.232	554.412	579.95	594.59	489.983	488.251	466.063	587.168	523.742	589.739	570.677	565.984
JB_C1_N75	yes	54.8391	51.5399	59.3387	47.6615	30.7867	35.8611	35.3432	37.831	11.9185	13.6256	16.2715	19.6493	23.563	21.7654	18.8342	27.1475
JB_C1_N750	yes	658.069	835.488	792.888	496.779	426.615	278.999	232.944	194.866	107.266	124.901	90.6557	117.896	230.275	197.962	207.177	196.614
JB_C1_N755	yes	1406.32	1504.15	1527.46	1255.7	763.51	649.803	648.226	712.366	958.777	853.871	829.848	847.233	1046.41	941.095	1125.35	1131.15
JB_C1_N760	yes	865.239	937.212	885.988	706.673	1142.63	905.133	793.615	708.797	2043.36	2051.79	1942.12	2212.28	1339.88	854.033	1098.04	1020.09
JB_C1_N765	yes	504.52	443.514	455.271	533.442	225.183	192.215	280.336	391.873	174.805	139.662	132.497	181.467	360.943	311.971	289.105	318.366
JB_C1_N770	yes	1328.32	1821.53	1676.83	1594.83	745.917	842.018	775.944	650.98	699.219	826.62	742.679	859.947	765.799	944.204	807.047	736.273
JB_C1_N775	yes	750.686	740.546	894.173	817.577	1039.71	1277.37	1083.59	1556.07	840.916	692.635	843.795	798.687	638.344	552.427	484.981	603.826
JB_C1_N780	yes	2643.24	3043.56	3401.75	1794.64	1992.34	1179.11	687.586	726.642	774.702	885.664	797.305	1079.56	1636.56	1321.47	1502.03	1410.02
JB_C1_N785	yes	694.628	756.822	673.187	415.205	342.172	210.146	134.143	105.641	121.834	157.83	127.848	188.402	298.822	194.852	268.388	257.49
JB_C1_N790	yes	681.223	610.34	616.918	804.745	1065.22	1179.83	1192.83	1131.36	2.64856	3.4064	0	2.31168	4.28419	2.0729	2.82513	2.46795
JB_C1_N795	yes	748.249	891.097	906.45	488.53	1364.29	1023.47	605.654	433.273	42.3769	32.9285	20.9205	58.948	406.998	274.659	347.492	314.253
JB_C1_N80	yes	1190.62	1112.18	1168.36	961.478	307.867	222.339	225.714	274.81	549.575	523.45	519.527	586.012	395.216	440.491	408.703	438.473
JB_C1_N800	yes	2202.09	2804.85	2524.96	2181.43	1630.81	1684.04	1779.21	1475.41	1669.91	2055.19	1715.48	2070.11	1397.72	1746.42	1396.56	1438.82
JB_C1_N805	yes	681.223	701.213	952.489	531.609	450.365	278.282	204.83	187.728	226.451	261.157	161.553	334.038	463.763	365.866	363.501	346.336
JB_C1_N810	yes	18484.4	27400.2	26377.1	17793.3	14586.7	17435.7	16011.3	12370.8	43089.4	43378.2	36910.8	43191.5	22383.8	21127	19928.5	19620.2
JB_C1_N815	yes	1011.48	1520.43	1382.18	718.588	493.466	415.988	264.271	203.431	195.993	363.349	233.613	335.194	472.332	468.475	418.12	414.616
JB_C1_N820	yes	5031.79	4770.15	5725.16	2813.86	2411.04	1362	1328.58	1292.68	1164.04	1070.74	978.616	1345.4	1834.7	1542.24	1610.33	1738.26
JB_C1_N825	yes	1121.15	992.821	1070.14	966.061	632.446	490.579	502.837	638.131	572.088	542.753	485.821	603.35	609.426	562.791	552.785	605.471
JB_C1_N830	yes	337.565	420.457	992.389	461.949	594.623	973.987	385.562	371.886	4473.41	4095.63	5119.72	5405.88	1996.43	1043.7	1066.02	1428.95
JB_C1_N835	yes	3111.2	4492.11	4661.16	1823.97	1625.54	1055.03	582.359	688.097	1183.9	1061.66	920.504	869.194	1410.57	1252.03	1304.27	1277.58
JB_C1_N840	yes	1179.65	1637.07	1177.57	1297.86	869.064	1050.01	1221.75	988.604	327.097	740.324	710.136	639.181	656.552	770.081	710.051	714.061
JB_C1_N845	yes	933.483	889.741	1040.47	651.679	963.183	527.875	413.676	425.421	280.747	228.229	219.666	342.129	586.934	450.855	542.426	496.059
JB_C1_N85	yes	960.293	1178.64	1276.81	926.649	489.948	493.448	502.837	502.511	531.035	575.682	470.712	507.415	631.918	623.942	477.448	626.86
JB_C1_N850	yes	811.618	1063.35	865.527	724.087	579.669	541.502	675.537	626.711	503.226	630.184	499.768	521.285	435.916	435.308	443.546	417.084
JB_C1_N855	yes	326.597	382.48	762.196	382.208	324.58	312.709	277.926	303.362	708.489	455.322	689.216	527.064	617.994	430.126	484.04	596.422
JB_C1_N860	yes	611.76	552.019	681.372	573.771	407.264	382.996	408.856	431.131	437.012	399.684	382.381	475.051	444.485	468.475	418.12	491.123
JB_C1_N865	yes	1657.36	1858.15	2265.1	1719.48	1369.57	1254.42	1134.2	1230.58	1295.14	1193.38	1055.32	1210.17	1215.64	900.674	984.089	997.876
JB_C1_N870	yes	954.2	1185.42	1124.37	1020.14	642.122	795.399	806.467	654.549	199.966	230.5	239.424	298.207	313.817	339.955	284.397	343.046
JB_C1_N875	yes	1902.31	2376.26	2194.51	1324.44	1120.64	765.992	632.161	583.883	437.012	735.782	539.285	918.895	1457.7	1429.26	1224.23	1224.1
JB_C1_N880	yes	539.86	547.95	587.249	450.951	284.997	256.048	234.55	273.383	634.329	557.514	540.447	546.713	569.797	564.864	489.69	579.146
JB_C1_N885	yes	676.349	655.099	917.704	808.412	935.915	1291	1135	1490.4	688.624	509.824	607.858	537.467	553.731	539.99	581.978	577.501
JB_C1_N890	yes	1204.02	1641.14	1653.3	874.404	424.856	287.606	208.846	200.576	133.752	263.428	180.149	270.467	311.675	270.513	320.182	237.746
JB_C1_N895	yes	552.047	717.489	685.464	340.963	402.866	286.171	143.783	117.062	120.509	126.037	83.6822	135.234	234.559	238.383	187.401	182.629
JB_C1_N90	yes	794.557	888.384	907.473	691.091	401.986	370.086	354.235	399.724	434.363	493.928	475.361	460.025	446.627	493.349	487.807	505.108
JB_C1_N900	yes	899.361	1061.99	969.881	978.893	512.818	688.533	743.813	638.131	1097.83	1277.4	1151.79	1202.08	726.17	890.309	605.521	626.038
JB_C1_N905	yes	235.199	260.412	332.501	169.565	439.81	205.843	161.454	152.038	948.183	746.002	677.593	742.051	481.971	293.315	407.761	343.868
JB_C1_N910	yes	2091.2	2292.17	2013.42	2102.6	993.97	1121.73	1294.85	1266.98	852.835	755.085	797.305	709.687	670.476	807.393	861.666	750.258
JB_C1_N915	yes	14528.7	19414.3	15957	15033.5	5268.04	7270.47	12546	7142.93	6665.09	4022.96	4243.38	4429.19	8795.44	4915.87	7205.04	5436.08
JB_C1_N920	yes	271.758	261.768	387.748	314.382	248.932	289.757	321.302	329.059	934.94	803.91	999.537	817.181	762.586	646.744	755.253	826.764
JB_C1_N925	yes	762.873	935.855	932.027	747.918	368.561	393.037	471.51	595.304	1377.25	1109.35	1199.44	1226.35	1008.93	862.325	961.488	974.019
JB_C1_N930	yes	532.548	474.709	437.879	496.779	508.42	503.489	589.589	546.052	646.248	614.287	605.533	544.402	416.637	489.204	404.936	408.858
JB_C1_N935	yes	2146.04	2453.57	2988.42	1864.3	2241.27	1329.01	1136.6	1070.69	1070.02	1017.38	865.878	1003.27	1474.83	1488.34	1371.13	1447.87
JB_C1_N940	yes	888.393	882.959	889.058	786.414	548.882	489.145	473.117	506.08	1117.69	919.728	812.414	923.518	967.156	904.819	904.985	907.384
JB_C1_N945	yes	465.523	568.295	735.595	384.041	160.091	142.01	123.701	135.621	154.94	139.662	132.497	240.415	360.943	293.315	339.016	375.129
JB_C1_N95	yes	887.174	976.545	781.634	1009.14	548.882	882.9	964.708	795.88	791.918	597.255	652.023	711.999	656.552	676.801	658.256	566.807
JB_C1_N950	yes	1427.03	1413.28	1631.81	1421.59	1074.89	1265.9	1569.56	1606.75	1046.18	814.13	933.288	809.09	862.193	781.482	848.482	876.946
JB_C1_N955	yes	1195.49	1184.06	1278.85	1564.58	572.632	744.476	876.35	1134.22	2563.8	2017.72	2304.75	2250.43	1972.87	1660.39	1872.12	2119.15
JB_C1_N960	yes	3184.32	2989.31	3163.37	3570.03	1225.31	1509.03	1957.53	2414.76	1346.79	1145.69	1306.37	987.089	1307.75	1283.12	1427.63	1531.78
JB_C1_N965	yes	2730.99	2720.76	2948.52	2142.02	992.211	880.748	813.697	892.242	1693.75	1552.18	1429.57	1539.58	2279.19	2214.89	2258.22	2404.61
JB_C1_N970	yes	2085.1	2556.65	2406.29	1356.52	1061.7	749.496	387.972	393.3	538.981	707.396	525.338	858.791	968.227	1019.87	893.684	913.143
JB_C1_N971	yes	761.654	1131.16	1111.07	668.177	530.41	400.927	252.222	182.017	168.183	215.739	158.066	223.078	340.593	394.887	396.461	352.917
JB_C1_N975	yes	7118.11	6023.38	6152.81	5601.14	2916.82	2482.3	1574.38	1896.55	1100.47	1000.35	1071.6	1271.43	869.69	928.658	833.415	1030.78
JB_C1_N980	yes	610.542	644.248	615.895	313.466	490.828	279.716	139.766	104.928	68.8624	119.224	94.1424	180.311	528.026	422.871	474.623	474.67
JB_C1_N985	yes	1473.34	1734.72	1377.07	983.476	1188.37	790.378	585.572	620.286	1443.46	1732.72	1330.78	1682.91	1275.62	882.018	1083.91	1005.28
JB_C1_N990	yes	4276.23	3846.5	3709.69	4585.58	3229.08	3880.88	4321.51	4685.34	5005.77	4401.07	4468.86	4171.44	3582.65	3847.3	4059.72	3877.98
JB_C1_N995	yes	1813.35	1897.48	2188.37	1614.07	913.045	756.669	725.339	947.204	1324.28	1222.9	1165.74	1203.23	1247.77	1269.65	1185.61	1266.06
JB_C2_N05	yes	474.053	301.101	362.171	369.376	234.858	223.773	290.778	376.883	458.2	295.221	355.649	374.493	284.899	213.508	380.451	276.411
JB_C2_N10	yes	1559.87	1581.46	1548.95	1046.72	1279.85	653.389	457.855	459.683	423.769	543.888	394.003	632.246	1383.79	1181.55	1149.83	1098.24
JB_C2_N15	yes	385.092	309.239	289.532	327.214	363.283	327.77	416.889	444.693	549.575	547.295	618.318	574.454	415.566	453.964	538.659	562.693
JB_C2_N20	yes	441.15	526.249	514.61	498.612	283.237	288.323	351.825	349.045	316.502	296.357	226.639	211.519	288.112	245.638	275.922	206.485
JB_C2_N25	yes	642.227	843.626	1163.24	784.581	474.115	624.7	702.848	645.983	832.971	840.245	864.716	936.232	652.268	646.744	584.803	723.11
JB_C2_N30	yes	620.291	790.73	710.018	595.768	233.979	276.847	269.893	261.248	307.232	283.867	278.941	308.61	351.304	385.559	372.918	389.937
JB_C2_N35	yes	2774.86	3301.26	2770.5	2509.56	1683.59	1427.99	1685.23	1701.68	3101.46	3299.67	2537.2	2613.36	1931.1	2087.41	1741.22	1717.7
JB_C2_N40	yes	1011.48	1251.88	1522.34	902.818	343.931	344.983	253.025	231.269	410.526	521.179	394.003	709.687	850.412	690.275	733.593	903.271
JB_C2_N45	yes	294.912	381.124	403.094	348.295	232.22	309.84	357.448	266.245	78.1324	74.9408	73.2219	78.5973	454.124	385.559	509.466	485.364
JB_C2_N50	yes	775.059	740.546	846.088	787.331	701.936	829.825	974.347	861.549	640.95	529.127	545.096	483.142	758.302	802.211	803.28	771.647
JB_C2_N55	yes	469.179	481.491	384.679	265.804	572.632	450.415	351.825	326.204	909.779	993.533	681.08	879.596	500.179	328.554	387.043	340.578
JB_C2_N60	yes	1568.4	1558.4	1735.15	1189.7	1813.78	906.568	747.83	922.221	550.9	646.08	792.656	1074.93	2014.64	1547.42	1785.49	2105.16
LBJ_RS00005	no	2795.57	2817.06	2671.27	3113.58	3004.78	2905.46	3070.04	3207.07	3800.68	3686.86	3652.96	3250.23	4591.58	4557.26	4573.89	4605.2
LBJ_RS00010	no	2366.61	2227.06	2223.16	2643.38	1807.62	2137.32	2113.36	2137.81	1891.07	1809.93	1946.77	1620.49	2199.93	2150.63	2282.71	2245.84
LBJ_RS00015	no	760.435	697.144	712.065	849.657	703.695	643.348	716.503	758.049	806.485	661.977	774.06	665.765	795.788	756.607	880.5	913.143
LBJ_RS00020	no	913.985	748.684	879.85	1080.63	1360.77	1642.44	1698.08	2175.64	1511	1143.41	1387.73	1092.27	1619.42	1166	1607.5	1598.41
LBJ_RS00025	no	3129.48	2336.93	2685.59	2934.85	4398.1	4241.65	3330.29	3860.19	4442.95	3506.32	3854.03	4043.14	4363.45	4396.61	4386.49	4770.55
LBJ_RS00030	no	1344.17	1289.85	1237.93	1341.85	1103.92	1184.13	1216.13	1339.08	2055.28	2350.42	2212.93	2314	1954.66	1958.89	1772.3	1990.82
LBJ_RS00035	no	1183.31	1051.14	1360.7	1112.71	847.953	839.866	781.566	1111.38	1525.57	1295.57	1470.25	1326.91	1408.43	1263.43	1404.09	1504.63
LBJ_RS00040	no	10214.7	10366.3	9306.97	10287.5	6659.6	7105.51	7401.99	6861.7	6986.89	8124.26	7659.24	7999.59	6643.71	7510.1	6393.28	6425.73
LBJ_RS00045	no	10042.9	9278.53	8243.99	10343.5	7376.49	7294.86	7529.71	7122.94	10720	11100.3	10632.3	11385	8329.54	9149.77	7993.25	8275.05
LBJ_RS00050	no	4506.55	4623.67	4249.88	4824.81	2904.5	3040.3	2955.17	2828.05	4172.8	4430.59	4357.28	4649.95	3458.41	3693.9	3295.99	3437.04
LBJ_RS00060	no	2968.62	3050.35	3275.91	2928.43	2270.3	2166.73	1943.07	2296.27	2365.16	2055.19	2073.46	2147.56	2341.31	2268.79	2258.22	2291.08
LBJ_RS00065	no	48359.5	47730	44494.8	45000.7	66939.9	57074.3	63524.6	76501.5	106941	102827	97121.3	91449.1	74669.1	77744	72727.4	70215.7
LBJ_RS00070	no	3659.59	3910.25	4206.91	3532.45	3068.11	3604.04	3423.47	3990.1	4807.13	4289.79	4373.55	4870.72	6951.1	6000	6361.26	7110.17
LBJ_RS00075	no	1634.2	1725.23	1793.46	1635.15	1163.74	1265.9	1122.95	1321.23	1724.21	1795.17	1520.23	2027.35	3477.69	2818.1	3390.16	3469.94
LBJ_RS00080	no	866.458	906.017	1115.16	977.06	645.641	852.059	836.991	935.783	1199.8	1076.42	1162.25	1209.01	1107.46	984.626	1094.27	1233.15
LBJ_RS00085	no	3775.37	3808.52	2991.49	5243.68	2274.7	2409.15	3029.07	3420.5	3301.42	3029.42	2801.03	3431.7	3945.74	4027.64	4281.02	4100.92
LBJ_RS00090	no	12.1865	9.49419	19.4385	14.6651	7.03695	9.32388	6.42603	8.56552	143.022	162.372	131.334	154.883	70.6891	139.921	119.597	134.915
LBJ_RS00095	no	1147.96	1232.89	1218.49	1304.27	796.056	991.917	1139.01	1687.41	1827.5	1471.56	1615.53	1390.48	1574.44	1283.12	1531.22	1619.8
LBJ_RS00100	no	3301.31	3177.84	2785.85	3116.33	2203.45	2197.57	3004.97	3891.6	4926.31	5168.64	4703.63	4852.23	4094.61	4156.16	4071.96	3951.19
LBJ_RS00110	no	971.261	1133.88	833.811	1204.37	1013.32	1657.5	1773.59	1318.38	636.978	1004.89	1028.59	983.622	935.024	1090.34	805.163	801.262
LBJ_RS00115	no	132.832	94.9419	90.0312	98.0726	107.314	95.3904	97.1938	109.924	2.64856	9.08373	4.64901	4.62337	6.42628	3.10935	5.65027	10.6945
LBJ_RS00120	no	3401.24	3360.94	3351.61	2954.09	2006.41	2186.81	2234.65	2506.84	2312.19	2943.13	3019.53	2976.29	2891.83	3046.12	2599.12	2598.75
LBJ_RS00125	no	948.107	901.948	1149.94	876.238	1140.87	1225.73	1034.59	1374.05	777.351	641.539	777.547	774.414	1312.03	1041.63	1304.27	1338.45
LBJ_RS00130	no	2035.14	1637.07	1546.9	1694.73	3318.8	3302.8	3129.48	3854.48	3025.97	2427.63	2672.02	2449.23	3337.38	3072.03	3448.55	3334.21
LBJ_RS00135	no	967.605	1114.89	763.219	1124.63	1215.63	1620.92	1912.55	2284.85	1791.75	2181.23	1975.83	1904.83	1629.06	1690.45	1726.16	1595.12
LBJ_RS00140	no	516.706	419.1	433.786	624.182	716.89	859.231	1009.69	1518.24	942.886	707.396	930.964	796.375	943.593	826.049	949.245	872.01
LBJ_RS00155	no	209.607	115.287	208.709	166.815	249.812	165.678	159.044	200.576	247.64	123.766	159.229	153.727	201.357	164.795	194.934	235.278
LBJ_RS00160	no	421.652	435.376	484.941	356.544	438.93	397.341	357.448	369.031	557.521	346.317	445.143	369.87	385.577	381.413	382.335	463.975
LBJ_RS00165	no	88.9612	116.643	144.254	98.0726	43.981	53.7916	48.1953	58.5311	72.8353	87.4309	58.1126	77.4414	71.7602	82.9159	80.9872	82.2651
LBJ_RS00170	no	4800.25	4718.61	4389.02	4771.64	8072.27	7231.74	7312.83	6864.55	8479.35	7321.49	6659.7	6802.13	6392.01	6999.14	6612.7	6553.24
LBJ_RS00175	no	2790.7	2572.92	2519.85	2624.13	4617.12	3894.51	3810.64	3821.65	3239.18	2737.61	2778.94	2667.68	2960.37	3193.3	2999.35	3010.08
LBJ_RS00180	no	765.31	702.57	933.05	930.315	602.539	748.062	662.685	625.283	634.329	581.359	729.894	766.324	700.465	697.53	654.49	686.914
LBJ_RS00185	no	671.474	622.547	617.941	638.847	243.655	207.277	219.288	362.607	517.793	483.709	463.739	480.83	276.33	261.185	241.078	233.633
LBJ_RS00195	no	1016.35	813.787	1032.29	905.568	767.028	641.196	603.244	730.211	807.809	693.77	764.762	857.635	716.531	677.837	739.244	816.07
LBJ_RS00200	no	3592.57	3504.71	3125.51	3306.06	2941.45	2097.87	2025	2011.47	2647.23	2800.06	2430.27	3090.72	2421.64	2383.83	2554.86	2462.19
LBJ_RS00205	no	1843.81	1582.82	1912.14	1533.42	1222.67	986.179	827.352	977.183	1235.55	1103.67	1162.25	1249.47	1177.08	997.063	1069.78	1274.29
LBJ_RS00210	no	1294.2	1265.44	1249.18	1232.78	572.632	671.319	737.387	691.666	501.901	632.455	605.533	709.687	729.383	708.931	697.808	740.386
LBJ_RS00215	no	15144.1	15645.1	13702.1	15204.9	8037.96	8723.56	9063.12	10204.4	22462.4	24344.4	22840.6	26049.2	10302.4	12484	9692.1	10798.1
LBJ_RS00220	no	2115.57	1977.5	2157.68	2457.31	1303.6	1399.3	1694.06	2179.21	2769.06	2227.79	2437.24	2560.19	1996.43	1785.8	2057.64	2110.92
LBJ_RS00225	no	3194.07	3156.14	3177.69	3828.5	3152.56	3391.74	4009.85	4711.75	4649.54	3768.61	3907.49	3506.83	3280.62	2933.15	3572.85	3133.48
LBJ_RS00230	no	6739.11	5984.05	6031.06	7993.38	9172.67	10791.3	12527.6	13492.1	10091	9302.88	10564.9	8460.77	8617.65	8031.44	9674.2	8587.66
LBJ_RS00235	no	454.555	378.411	433.786	516.027	575.271	699.291	841.007	843.704	803.837	615.423	642.725	599.882	496.966	448.782	539.601	486.187
LBJ_RS00240	no	3443.89	3438.25	3103.01	4057.64	4212.5	4834.07	5485.42	5291.35	6724.68	6733.32	6242.46	6451.91	3433.78	3097.94	3706.58	3416.47
LBJ_RS00245	no	2561.59	2396.6	2482	2157.6	4561.71	2723.29	2604.15	2344.1	9146.79	10366.8	8775	11611.6	3744.38	3305.23	3436.31	3309.53
LBJ_RS00250	no	3798.52	3950.94	3531.68	3527.86	3833.38	3163.66	3770.48	3985.11	6274.43	6969.49	6036.74	7617	4635.49	4250.47	4210.39	4130.53
LBJ_RS00255	no	1123.59	1076.91	1187.8	1241.95	1315.03	1727.79	1671.57	1618.88	1227.61	1046.9	1020.46	1018.3	1196.36	1160.82	1354.18	1202.72
LBJ_RS00260	no	459.43	501.836	630.218	604.934	391.431	378.693	443.396	492.517	284.72	241.854	267.318	282.026	275.259	288.133	332.424	317.543
LBJ_RS00265	no	1065.1	1216.61	1241	1367.52	1046.75	1101.65	1243.44	1128.51	720.407	761.898	732.219	723.557	795.788	889.273	853.191	858.848
LBJ_RS00270	no	765.31	656.455	809.257	729.587	228.701	177.871	198.404	255.538	178.777	137.391	165.04	206.896	146.733	161.686	139.373	140.673
LBJ_RS00275	no	1082.16	965.694	1041.5	1009.14	272.682	205.125	260.254	347.617	287.368	242.99	249.884	218.454	204.57	184.488	174.217	167.821
LBJ_RS00280	no	2645.68	2172.81	2601.7	2460.06	1638.73	1427.99	1553.49	2141.38	2509.51	1873.52	2042.08	1917.54	2079.97	1917.43	2122.62	2162.75
LBJ_RS00285	no	1358.79	1246.45	1171.43	1353.77	1037.95	982.593	1313.32	1504.68	1787.77	1673.68	1606.23	1637.83	1518.75	1496.63	1487.9	1442.11
LBJ_RS00290	no	9097.19	9140.19	7486.91	11011.6	9710.12	10632.8	13180.6	16767	17495	15798.9	14087.7	13994.9	12485.2	13357.7	12882.6	13061.2
LBJ_RS00295	no	533.767	451.652	603.618	353.795	147.776	79.6116	72.2929	107.069	145.671	111.276	120.874	152.571	179.936	157.54	138.432	190.032
LBJ_RS00300	no	11952.5	12711.4	14095	9681.69	7636.86	5168.3	3756.02	3938.71	5123.63	4900.67	4539.76	5868.21	8583.37	7566.07	8366.17	8282.45
LBJ_RS00305	no	638.571	633.398	614.872	638.847	675.548	539.35	493.198	541.055	754.838	705.125	683.404	794.064	689.754	691.311	784.446	786.454
LBJ_RS00310	no	3190.42	3898.04	3707.65	2704.79	2675.8	2193.26	1614.54	1735.23	4465.46	6046.36	4765.23	6769.77	3771.16	3481.43	3411.82	3462.54
LBJ_RS00315	no	662.944	646.961	688.534	613.183	268.284	276.13	288.368	336.91	370.798	264.564	288.239	310.922	267.762	260.149	264.621	304.381
LBJ_RS00320	no	2877.22	2524.1	2446.19	2453.65	1354.61	1474.61	1359.11	1402.6	1534.84	1568.08	1452.82	1796.18	1581.94	1566.07	1502.97	1503.81
LBJ_RS00325	no	7125.42	6568.62	6999.92	7415.94	5442.2	5943.61	5531.21	7353.5	14224.1	13935.6	13997	14704.6	11226.7	10531.4	9920.93	11151.9
LBJ_RS00330	no	946.888	790.73	973.973	937.647	500.503	506.358	522.115	783.031	1226.28	891.341	1046.03	1204.39	867.548	743.133	856.958	946.049
LBJ_RS00335	no	5879.97	6362.46	6965.14	5834.86	3977.64	4080.27	3690.15	4485.48	8626.35	10471.3	9413.08	12458.8	8898.26	8086.37	7686.25	9263.05
LBJ_RS00340	no	6633.09	6982.3	6100.63	6365.55	9199.94	10103.5	10357.2	12457.8	16197.2	15875	14134.1	14428.4	10049.6	9677.32	9768.37	9386.45
LBJ_RS00345	no	1227.18	1005.03	1023.08	1174.12	1231.47	1079.42	1253.88	1413.31	1534.84	1076.42	1299.4	1052.97	1505.89	1173.26	1508.62	1431.41
LBJ_RS00350	no	1579.37	1620.79	1453.8	1503.17	1573.64	1616.62	1780.01	1824.46	1548.08	1535.15	1520.23	1480.63	2051.06	1668.68	1943.69	1860.01
LBJ_RS00355	no	7634.82	7051.47	7120.65	6834.84	4877.49	4410.91	4416.29	4343.43	5146.14	5291.27	5045.34	6206.87	6675.84	7241.66	6816.11	7225.34
LBJ_RS00360	no	91224.2	98849.4	83970.4	62249.5	10749.8	8684.83	8859.9	9400.66	22230.7	25337.9	21907.3	30205.6	24512	23768.9	25124.9	29181.1
LBJ_RS00365	no	3956.94	4884.08	4376.74	4736.82	3724.31	5931.42	5602.7	6404.87	5564.62	5091.43	4986.06	4214.2	4308.82	4153.05	4987.3	4522.11
LBJ_RS00370	no	248.604	246.849	393.886	233.724	240.136	225.208	152.618	154.893	254.261	264.564	340.54	366.402	650.126	408.361	540.542	643.313
LBJ_RS00375	no	1351.48	1331.9	1308.52	1328.1	1373.97	1369.89	1208.09	1329.8	1308.39	1088.91	1183.17	1265.65	1461.98	1188.81	1512.39	1437.99
LBJ_RS00380	no	290.038	265.837	331.478	304.3	378.236	420.292	408.053	474.673	499.253	324.743	368.434	365.246	470.19	324.408	504.757	554.467
LBJ_RS00385	no	1121.15	911.442	1022.06	1260.28	1158.46	1293.15	1483.61	1703.82	1209.07	985.585	1040.22	1072.62	1267.05	1018.83	1360.77	1314.6
LBJ_RS00390	no	24889.6	32000.8	25939.2	20085.6	18932	15734.4	12021.5	11973.2	9583.8	11414.8	9566.5	12483.1	18246.4	17092.1	17921.7	16499.9
LBJ_RS00395	no	1858.44	1832.38	1984.78	1912.87	2258.86	2286.5	2197.7	2504.7	3905.3	3184.98	3242.68	3245.61	4593.72	4121.96	4396.85	4102.56
LBJ_RS00400	no	1060.22	1139.3	1136.64	985.309	1037.95	1044.27	895.629	963.621	3342.48	2896.58	2899.82	2752.06	2975.37	3051.3	3176.39	3217.39
LBJ_RS00405	no	2634.71	2975.75	3175.64	2376.66	1806.74	1508.32	1004.87	1220.59	1774.53	2144.9	2072.3	2441.14	2437.7	2371.39	2315.67	2670.33
LBJ_RS00410	no	805.525	920.936	1006.71	810.245	1019.48	1052.16	975.151	915.083	1133.58	1044.63	1010	1063.38	1475.9	1514.25	1603.73	1437.99
LBJ_RS00415	no	874.988	691.719	1002.62	711.256	1854.24	1417.95	1185.6	1224.87	2016.88	1727.04	1838.68	2236.56	2465.55	2576.61	2686.7	2565.85
LBJ_RS00420	no	455.774	478.778	634.31	347.379	194.396	145.596	118.882	144.186	192.02	218.01	203.394	309.766	306.32	282.95	308.881	310.139
LBJ_RS00425	no	279.07	235.998	251.678	247.473	124.906	103.997	110.046	172.024	317.827	262.293	297.537	271.623	221.707	179.306	236.37	229.52
LBJ_RS00430	no	3.65594	1.35631	3.06924	1.83313	0.879619	2.15166	0.803254	2.85517	2.64856	1.13547	0	0	0	3.10935	0.941712	0
LBJ_RS00435	no	1469.69	1196.27	1312.61	1419.76	785.5	764.558	820.926	1254.13	1150.8	945.844	1059.97	981.31	1076.4	1063.4	1438.94	1560.57
LBJ_RS00440	no	659.288	534.387	631.241	734.17	541.846	596.011	689.192	690.952	671.409	548.43	697.351	649.583	813.996	685.092	889.917	987.181
LBJ_RS00445	no	582.513	451.652	543.256	638.847	964.942	923.781	975.151	1084.97	822.376	589.307	770.573	617.22	925.385	785.628	1021.76	955.921
LBJ_RS00450	no	3380.52	4405.3	3162.34	4912.8	1079.29	2115.8	2955.17	2323.4	1918.88	1164.99	894.934	865.726	3100.68	1183.62	1694.14	932.886
LBJ_RS00455	no	1165.03	1700.82	1330.01	1482.09	908.647	1483.93	1927.01	1443.29	983.938	815.265	689.216	560.584	1377.37	878.908	1131	760.952
LBJ_RS00460	no	542.298	550.663	589.295	542.607	422.217	617.528	552.639	546.052	603.871	476.896	497.444	558.272	702.607	552.427	692.158	659.766
LBJ_RS00470	no	110.897	115.287	179.039	96.2395	48.3791	63.1155	36.9497	69.9518	229.1	153.288	174.338	181.467	138.165	115.046	132.781	149.723
LBJ_RS00475	no	1703.67	1596.38	1471.19	1089.8	714.251	421.009	301.22	339.052	174.805	200.978	191.772	178	197.073	218.691	173.275	169.466
LBJ_RS00480	no	65.8069	58.3214	106.4	102.655	139.859	187.195	187.158	324.062	184.075	124.901	219.666	227.701	220.636	183.451	197.759	244.327
LBJ_RS00485	no	15985	15357.5	14589.1	15135.3	21914	26332.8	24778.8	36217.9	34938.4	33873.2	32478	34039.6	24031.1	22005.9	23030.5	22850
LBJ_RS00490	no	6485.64	7203.37	6524.19	5448.07	11942.6	10521.6	11965.3	15611.4	5306.38	6338.17	6016.98	6447.29	6267.77	6191.74	6121.13	6136.98
LBJ_RS00495	no	602.011	602.203	754.011	560.939	738.001	519.986	381.546	351.9	795.891	1185.43	1014.65	1326.91	971.44	751.425	775.029	729.692
LBJ_RS00505	no	778.715	808.362	791.865	824.91	602.539	590.273	558.262	641.7	913.752	786.878	784.52	840.297	922.172	838.487	927.586	924.66
LBJ_RS00510	no	1370.98	1348.17	1547.92	1242.86	1085.45	994.069	794.419	933.642	1199.8	996.94	1055.32	1178.96	1442.7	1021.94	1312.75	1300.61
LBJ_RS00520	no	4799.03	4673.85	4605.91	4465.51	3800.84	3331.49	3094.94	3222.06	3312.02	3331.46	3317.07	3514.92	3314.89	3333.22	3150.97	3262.63
LBJ_RS00525	no	7517.83	7652.31	7012.2	6906.33	4409.53	3626.27	3563.24	3470.46	4424.41	4736.03	4402.61	4660.36	3972.51	3868.03	3652.9	3645.17
LBJ_RS00530	no	1327.11	1401.07	1542.81	1381.27	1404.75	1685.47	1552.69	1495.4	1336.2	1336.44	1235.47	1424	1730.81	1466.57	1596.2	1577.84
LBJ_RS00535	no	4445.62	4307.65	4354.23	4504.01	3540.47	3758.24	3685.33	4007.24	2987.57	2696.73	2923.06	2894.23	2529.81	2385.9	2652.8	2769.04
LBJ_RS00540	no	608.104	575.076	547.348	703.006	1047.63	1408.62	1414.53	1740.23	1513.65	1279.67	1357.51	1436.71	1122.46	930.731	1218.57	1151.71
LBJ_RS00545	no	422.87	450.296	407.186	452.784	831.24	1073.68	1158.29	1288.4	725.704	749.408	786.845	762.856	656.552	557.609	796.688	606.294
LBJ_RS00550	no	316.848	210.228	286.463	370.293	305.228	365.066	391.988	622.428	516.468	387.194	504.417	436.908	690.826	526.516	675.207	756.839
LBJ_RS00555	no	1111.41	1056.57	1109.02	982.559	821.564	890.789	808.074	987.89	1149.47	1026.46	1065.79	1028.7	1106.39	921.403	1008.57	1048.88
LBJ_RS00565	no	6246.78	6603.88	4384.93	6836.67	1066.98	2218.37	3018.63	2119.25	2351.92	1605.55	1469.09	1603.15	4455.56	1543.27	2351.45	1353.26
LBJ_RS00570	no	2305.68	2255.55	2380.71	2593.88	2619.51	3078.31	2910.19	2578.94	1706.99	1432.96	1524.87	1543.05	1456.62	1520.47	1602.79	1467.61
LBJ_RS00575	no	1243.02	1095.9	1252.25	1331.77	1627.3	1931.48	1641.85	1743.08	1125.64	1088.91	1305.21	1086.49	1285.26	1218.86	1099.92	1383.7
LBJ_RS00580	no	1748.76	1793.04	1560.2	1799.22	1820.81	2031.17	2014.56	1985.77	1394.46	1624.85	1709.67	1622.8	2087.47	1753.67	2051.99	1983.41
LBJ_RS00585	no	3387.84	3280.92	3199.18	3865.16	4631.2	5238.59	5322.36	5124.32	4456.19	3983.22	4064.4	3495.27	3953.24	3688.72	3999.45	3919.11
LBJ_RS00590	no	438.713	389.262	453.225	572.854	627.169	651.954	697.225	823.718	896.536	597.255	675.268	557.116	682.257	501.641	673.324	653.185
LBJ_RS00595	no	1498.93	1314.27	1306.47	1707.56	1677.43	1775.12	1853.11	2124.96	2603.53	2223.24	2248.96	2474.66	2307.04	2076.01	2513.43	2534.59
LBJ_RS00600	no	365.594	417.744	459.364	410.622	343.931	369.369	336.564	428.276	1375.92	1281.94	1208.74	1374.3	765.799	848.851	850.366	1039.01
LBJ_RS00605	no	1061.44	1007.74	984.204	1063.22	939.433	855.645	804.861	1100.67	2937.25	3093.01	2665.04	3172.79	1460.91	2060.46	1759.12	2226.92
LBJ_RS00610	no	3303.75	3316.18	2745.95	3031.09	2452.38	1962.32	1745.47	1750.94	9427.53	12660.5	8926.1	13181.2	4847.56	8642.94	5403.54	7349.57
LBJ_RS00615	no	1388.04	1500.08	1161.2	1245.61	1055.54	888.637	791.206	842.99	5666.58	7473.64	5244.08	6970.89	2664.77	4784.25	2760.16	3791.6
LBJ_RS00620	no	7963.85	8776.7	7355.95	7335.28	3955.65	3842.15	3580.91	3360.54	18837.9	37489.7	27393.1	38665.2	11781.5	26175.5	13095.4	19715.7
LBJ_RS00625	no	8.53052	6.78156	6.13849	4.58283	1.75924	0.717221	0	1.42759	0	0	0	0	0	3.10935	0	0
LBJ_RS00640	no	2170.41	1968.01	2151.54	2074.19	1489.2	1497.56	1300.47	1425.45	1496.43	1511.31	1466.76	1837.79	1979.3	1783.73	1902.26	1940.63
LBJ_RS00645	no	411.902	448.939	410.256	458.283	302.589	264.655	350.219	409.004	553.548	584.765	569.504	523.597	584.792	452.928	623.413	605.471
LBJ_RS00650	no	627.603	545.237	619.987	674.593	531.29	561.584	565.491	743.059	945.534	800.504	774.06	844.921	1102.11	815.685	1057.54	1035.72
LBJ_RS00655	no	3340.31	3179.2	3491.78	2918.35	2883.39	2315.19	1886.04	1853.01	4412.49	4780.31	4379.37	5965.3	4302.4	3139.4	3652.9	3633.65
LBJ_RS00660	no	4733.22	4637.23	4886.24	4144.71	5546.88	4231.61	3524.68	3699.59	10910.7	11687.4	9517.68	12171	8541.6	6886.16	7999.84	7706.6
LBJ_RS00665	no	45652.9	52542.2	43750	45320.5	56048.5	46821.6	38634.9	32750.3	27175.5	40496.4	30545.1	43560.2	39778.7	67340.1	37890.7	46887.8
LBJ_RS00670	no	9020.42	8618.01	7408.13	9617.53	7176.81	7598.96	7446.17	7325.66	8666.07	11622.6	10411.5	11482.1	8539.46	8935.22	7788.9	8332.63
LBJ_RS00675	no	8977.77	8091.76	7279.22	9480.05	8905.27	8986.07	8796.44	9433.49	18837.9	18384.3	17042.1	19240.2	13735.1	13375.4	13874.2	14180.9
LBJ_RS00680	no	209.607	183.102	229.17	203.478	227.821	332.791	327.728	433.273	292.665	346.317	335.891	299.363	340.593	329.591	335.249	378.42
LBJ_RS00685	no	8270.95	8655.98	9136.12	6395.8	6180.21	4946.68	4546.42	4556.14	3967.54	4318.18	3838.92	5234.81	6836.5	6017.62	6210.59	6392.82
LBJ_RS00690	no	42.6526	42.0457	49.1079	30.2467	21.9905	10.0411	10.4423	16.4172	13.2428	17.032	19.7583	25.4285	25.7051	24.8748	35.785	41.9552
LBJ_RS00695	no	2522.6	2952.69	3393.56	2015.53	924.48	738.738	676.34	957.197	2279.08	1934.84	2014.18	2033.13	1949.31	1967.18	2093.42	2257.35
LBJ_RS00700	no	5833.66	5662.6	5875.56	6049.34	3334.64	2893.27	3514.24	5438.39	13818.8	11448.9	10497.5	9787.67	10439.5	9340.47	9083.75	9515.61
LBJ_RS00705	no	2104.6	2037.18	2114.71	1994.45	1521.74	1669.69	1751.9	1902.97	1365.33	1242.2	1344.73	1316.5	1623.71	1604.42	1600.91	1547.41
LBJ_RS00710	no	989.541	1045.72	1199.05	975.227	755.593	763.124	812.09	950.059	687.3	672.196	738.03	650.739	821.493	769.045	823.998	932.886
LBJ_RS00715	no	3913.07	4596.54	4652.97	3697.43	5356	4103.22	3774.49	4585.41	5257.38	5107.33	4543.24	4174.9	6696.19	4419.42	6344.31	5945.3
LBJ_RS00720	no	5152.44	5288.26	5249.43	5276.67	3028.53	3198.09	2954.37	3538.99	3829.81	3993.44	4050.45	3880.16	4150.31	3808.95	3966.49	4125.6
LBJ_RS00725	no	913.985	741.903	878.827	827.659	1318.55	1334.75	1415.33	1569.63	617.113	538.211	583.451	582.545	971.44	831.232	1100.86	990.472
LBJ_RS00730	no	10133	9953.98	9774.52	7942.05	8056.43	6326.61	5695.88	5738.18	6258.54	6398.35	5749.66	6871.48	10259.6	9635.86	10125.3	9863.59
LBJ_RS00735	no	11405.3	11934.2	11444.2	9000.68	3829.86	3493.59	3097.35	3272.03	5199.11	5264.02	4922.14	6025.41	5774.02	5830.02	6120.18	6380.48
LBJ_RS00740	no	9833.26	10328.3	10802.7	10099.6	6740.52	7476.32	7111.21	7588.34	14324.7	13909.5	13245	15251.3	8898.26	9200.55	9031.96	9451.44
LBJ_RS00750	no	4973.3	4794.56	4778.81	4273.03	6109.84	4933.77	4635.58	4719.6	11011.4	12357.3	10376.6	14246.9	8589.8	5154.26	6741.71	6700.49
LBJ_RS00755	no	6280.9	6013.89	5075.51	6607.53	6476.64	7218.83	7659.83	6775.33	7247.77	8471.72	7813.82	7834.3	5521.25	5557.44	5905.47	5269.08
LBJ_RS00760	no	13386.8	12944.6	12653.5	13279.2	8186.62	8638.21	9203.69	10077.3	8611.78	9633.3	9695.51	9209.75	9341.67	9297.98	8868.1	8988.29
LBJ_RS00765	no	5940.9	6157.66	5620.81	6298.64	3094.5	3657.83	3765.66	3753.13	2639.29	4085.41	3957.47	3914.84	3917.89	4050.44	3487.16	3617.2
LBJ_RS00790	no	617.854	767.673	970.904	605.85	441.569	532.895	338.17	343.335	451.579	441.697	452.116	590.635	639.415	619.796	489.69	586.55
LBJ_RS00795	no	12957.9	13431.6	14859.2	11054.7	14241.9	9795.09	6346.51	6294.94	6147.3	6559.59	5727.58	7578.86	10194.2	10599.8	10294.8	10219.8
LBJ_RS00800	no	2489.69	3794.96	2641.6	2604.88	201.433	635.458	722.929	415.428	806.485	464.406	419.573	607.973	983.221	470.548	464.264	280.524
LBJ_RS00805	no	5638.68	5502.56	4353.21	5657.96	3855.37	4146.26	5160.91	4576.13	4540.95	3531.3	4008.61	3629.35	3970.37	4161.34	4107.75	4074.59
LBJ_RS00815	no	17003.8	15649.1	14346.7	17896.9	14490	13352.5	13698.7	15738.4	15094.1	13213.4	13193.9	13479.4	8914.33	10268.1	9740.12	9748.42
LBJ_RS00820	no	15760.8	16807.4	13684.7	15468	10000.4	8384.32	8186.77	8286.43	7919.18	9916.03	8494.9	8942.75	5940.03	8029.37	6047.67	6528.56
LBJ_RS00825	no	6906.07	8250.45	7452.12	7126.3	3681.21	3640.62	3945.59	3636.06	3726.52	4583.88	4033.01	4277.77	2550.16	3290.72	2539.8	2762.46
LBJ_RS00830	no	266.884	245.493	261.909	286.885	106.434	155.637	135.75	176.307	275.45	296.357	261.507	249.662	160.657	141.993	173.275	185.097
LBJ_RS00835	no	450.899	496.41	492.102	517.86	192.637	246.007	235.354	239.121	186.723	205.519	217.341	228.857	263.478	296.424	321.124	289.573
LBJ_RS00845	no	3830.21	3870.91	3524.52	4042.06	4498.37	4461.83	4750.45	5513.34	9721.52	8983.81	8800.57	8324.38	7298.12	7261.36	7565.71	8063.63
LBJ_RS00850	no	5107.35	4970.88	4495.42	6097.92	5077.16	6368.21	5646.07	5890.22	7700.68	8433.11	7883.56	7872.44	6010.72	6330.63	6448.84	6374.72
LBJ_RS00855	no	630.04	614.409	724.342	491.28	379.116	252.462	277.926	266.245	599.898	573.411	511.391	751.298	1024.99	1050.96	844.715	1021.73
LBJ_RS00860	no	230.324	271.262	441.971	228.225	203.192	197.953	169.487	174.879	233.073	218.01	235.937	279.714	386.648	440.491	358.792	437.65
LBJ_RS00870	no	301.006	286.182	427.648	348.295	472.356	462.608	485.969	641.7	745.568	467.812	599.722	438.064	761.515	493.349	751.486	826.764
LBJ_RS00875	no	20713.3	22304.6	17046.6	22601.6	27923.5	33262.6	32976	32519	32583.9	38443.5	31499.4	32352	27907.2	35048.5	31261.1	26689.3
LBJ_RS00880	no	4049.56	4181.51	4431.99	3713.01	2862.28	2774.93	3176.87	3297.01	2300.27	2013.18	2043.24	2070.11	2567.3	2579.72	2791.23	2728.73
LBJ_RS00885	no	24358.3	28696.9	27424.7	16953.7	13574.3	8737.19	5895.08	5357.73	3913.24	4033.18	3122.97	4792.12	9941.46	9022.28	9629.94	8979.24
LBJ_RS00890	no	8818.12	12113.2	10703.5	6632.27	4909.16	4048.71	2681.26	2549.67	2195.65	2266.39	1887.5	2598.33	4465.2	3962.34	4460.89	4170.84
LBJ_RS00895	no	995.634	1032.15	929.981	1006.39	1350.22	1278.09	985.593	1019.3	954.804	823.213	811.252	917.739	1123.53	1082.05	1198.8	1215.88
LBJ_RS00900	no	591.043	610.34	603.618	663.594	656.196	790.378	755.059	749.483	569.439	514.366	523.013	527.064	646.913	665.4	745.836	707.48
LBJ_RS00905	no	1078.5	1136.59	1069.12	1260.28	1231.47	1269.48	1085.2	977.183	335.042	462.135	460.252	509.727	599.787	591.812	593.278	616.166
LBJ_RS00910	no	3809.49	4070.29	3654.45	4221.7	3920.46	4394.42	4241.99	3876.61	2183.73	2769.4	2595.31	2435.36	2990.36	2903.09	2740.38	2719.68
LBJ_RS00915	no	1360.01	1440.4	1452.78	1276.78	1393.32	1278.09	1086.8	1185.61	1566.62	1490.87	1564.39	1560.39	2021.07	1647.95	1923.92	1970.25
LBJ_RS00920	no	361.938	353.997	334.548	393.207	438.05	539.35	575.13	610.293	1173.31	964.011	1049.51	955.882	691.897	644.671	744.894	764.243
LBJ_RS00925	no	298.568	283.469	331.478	388.624	425.736	562.302	658.669	688.811	879.32	666.519	806.603	731.648	653.339	575.229	691.216	633.441
LBJ_RS00930	no	1355.13	1188.13	1233.84	1389.51	1821.69	2001.76	2117.38	2129.96	2011.58	1636.21	1663.18	1581.19	1880.76	1688.37	2045.4	1878.94
LBJ_RS00935	no	1424.6	1113.53	1232.81	1633.32	1675.67	2122.98	2322.21	2395.49	2244.65	1979.12	2063	1878.24	1695.47	1548.45	1849.52	1660.93
LBJ_RS00940	no	870.113	849.051	999.55	809.328	1319.43	1453.81	1321.35	1489.69	252.937	225.958	230.126	273.935	662.978	477.803	733.593	687.736
LBJ_RS00945	no	6383.27	7052.82	8440.42	4067.72	4875.73	3178.73	2147.1	2352.66	2154.6	1668	1543.47	1710.65	2448.41	2492.66	2564.28	2758.35
LBJ_RS00950	no	9956.34	10024.5	11973.1	6888	6572.52	4162.75	2926.26	3447.62	3120	2591.13	2561.6	2875.74	3123.17	3172.57	3322.36	3395.08
LBJ_RS00955	no	3842.39	3868.2	5241.25	2680.96	2504.28	1783.01	1167.13	1566.78	1420.95	1266.05	1345.89	1511.84	1517.67	1542.24	1476.6	1874.82
LBJ_RS00965	no	8356.26	8508.15	8559.1	7569.92	5743.03	5170.45	4927.97	5381.29	5920.85	5585.36	5278.95	5662.47	4428.78	4893.07	4817.8	4566.54
LBJ_RS00970	no	5346.2	5513.41	5712.89	5415.99	3701.44	3633.44	3770.48	4410.53	5336.84	5898.75	5768.26	5830.07	4425.57	4362.41	4563.53	4448.9
LBJ_RS00975	no	2383.67	2794	2963.87	2221.76	1549.01	1260.88	1191.23	1326.23	1838.1	2090.39	1865.41	2441.14	1919.32	2093.63	1940.87	2003.98
LBJ_RS00980	no	942.014	1184.06	1747.42	705.756	1446.97	1093.05	695.618	755.193	2084.41	2316.35	1915.39	2943.93	2329.53	1198.13	1636.69	1654.35
LBJ_RS00990	no	2066.82	2218.93	4216.12	1824.88	2143.63	1848.28	1053.87	1073.55	5740.74	5374.16	5621.81	7034.46	4443.78	2691.66	2988.05	3961.89
LBJ_RS00995	no	10185.4	12140.4	12422.3	8809.12	7870.83	5004.05	4428.34	4813.11	12266.8	12100.7	10179	12535.1	7305.61	6291.24	6757.72	6843.63
LBJ_RS01000	no	1260.08	1224.75	1880.42	1146.62	1298.32	953.187	661.078	771.611	1578.54	1492	1794.52	2131.37	1290.61	1134.91	1088.62	1475.01
LBJ_RS01010	no	1609.83	1466.17	1757.65	1626.91	1483.04	1553.5	1602.49	1765.21	2343.97	1892.82	2179.22	2060.87	2002.86	1757.82	2094.37	2032.77
LBJ_RS01015	no	1250.33	1203.05	1365.81	1211.7	1536.7	1613.03	1569.56	1573.91	1538.81	1334.17	1330.78	1328.06	1327.03	1267.58	1460.59	1442.11
LBJ_RS01020	no	1685.39	2217.57	1769.93	1879.88	1496.23	2306.58	2457.15	1683.84	887.266	1499.95	1335.43	1306.1	977.866	1273.8	865.433	927.128
LBJ_RS01025	no	3078.3	3322.96	3363.89	2230.01	1397.72	1144.69	1149.46	1190.61	1859.29	1896.23	1746.86	2066.65	1419.14	1396.1	1419.16	1504.63
LBJ_RS01030	no	2208.19	2269.11	2426.75	2169.51	1159.34	1103.09	1321.35	1311.24	1692.43	1549.91	1569.04	1615.87	1760.8	1651.06	1888.13	1833.69
LBJ_RS01035	no	1849.91	1684.54	1747.42	1570.99	1685.35	1396.43	1267.54	1336.94	2031.44	1828.1	1892.15	1879.4	2210.64	2153.74	2058.58	2284.5
LBJ_RS01040	no	1762.16	1725.23	1707.52	1429.84	1461.93	1009.13	887.596	972.9	924.346	750.543	717.11	724.713	1063.55	1057.18	1124.4	1029.14
LBJ_RS01045	no	2950.34	2846.9	3041.62	3086.08	2484.92	2220.52	2341.49	2619.62	1848.69	1446.58	1416.79	1255.24	1724.39	1587.84	1713.92	1733.33
LBJ_RS01050	no	6435.67	6673.06	8342.2	7302.28	3607.32	4550.05	4328.74	4591.12	5101.12	4282.98	4520	4582.92	4591.58	4732.42	4838.51	5100.44
LBJ_RS01055	no	1234.49	1212.54	1161.2	1195.2	1007.16	855.645	865.908	967.19	711.137	541.618	528.825	559.428	706.891	746.243	816.464	709.948
LBJ_RS01060	no	3545.04	3736.64	3530.65	3633.27	2411.04	2358.22	2423.42	2773.8	2807.47	2545.72	2641.8	2312.84	2715.11	2731.04	2840.2	2923.7
LBJ_RS01065	no	10909.3	10130.3	9888.08	11178.4	12804.6	13347.5	13285.8	11390	11374.2	11639.7	11720.2	11481	14093.9	15055.4	15090	15154.9
LBJ_RS01070	no	6681.84	6660.85	6681.74	5308.75	3883.52	2695.32	2018.58	2025.03	2945.19	2830.72	2630.18	3688.29	4828.28	3971.67	4950.58	4710.5
LBJ_RS01075	no	2956.44	2720.76	3080.5	2368.41	1549.01	1264.46	921.333	977.897	1121.66	991.262	1046.03	1337.31	1837.92	1552.6	1828.8	1961.2
LBJ_RS01080	no	739.718	667.306	634.31	678.259	525.133	454.001	428.135	423.993	448.93	483.709	467.225	491.233	528.026	457.074	457.672	467.266
LBJ_RS01090	no	3825.33	3645.77	3488.71	3969.65	3114.73	3143.58	2868.42	3129.98	4102.61	4131.96	3888.9	3636.28	3079.26	2969.42	3156.62	3064.38
LBJ_RS01095	no	599.574	718.845	687.511	768.999	853.231	933.105	771.124	885.818	1211.71	1041.22	1223.85	1177.8	1065.69	987.735	1173.37	1189.55
LBJ_RS01100	no	410.684	432.664	565.764	472.948	364.162	535.764	459.461	497.514	611.816	505.283	563.692	570.986	807.57	725.514	731.71	772.469
LBJ_RS01105	no	398.497	366.204	409.233	474.781	370.32	402.361	343.793	478.955	552.224	413.31	457.927	427.662	629.776	621.869	643.189	615.343
LBJ_RS01110	no	1080.94	695.788	922.819	881.737	434.532	370.803	293.188	360.466	1096.5	803.91	853.093	960.505	787.22	765.935	707.225	768.356
LBJ_RS01115	no	686.098	522.18	604.641	642.513	275.321	197.236	166.274	211.283	287.368	267.97	269.642	346.753	250.625	294.351	245.787	247.618
LBJ_RS01120	no	1735.35	1622.15	1597.03	1642.49	1051.15	969.683	1164.72	1127.08	1354.74	1264.91	1242.45	1191.67	1129.95	1166	1322.16	1236.44
LBJ_RS01125	no	7505.64	7395.97	6352.31	7458.1	4853.74	4756.61	5281.4	4761	5086.55	5239.04	4765.23	4484.67	4453.41	4774.92	4720.8	4306.58
LBJ_RS01130	no	3273.28	3061.2	2715.26	3593.86	2371.45	2852.39	2774.44	3385.52	4701.19	5004	4963.98	4681.16	3845.06	3650.37	3893.98	3909.24
LBJ_RS01135	no	747.03	706.639	904.404	764.416	660.594	746.627	612.883	671.68	979.966	987.856	982.103	1196.3	1362.37	947.314	1274.14	1427.3
LBJ_RS01140	no	408.247	393.331	511.541	272.22	236.618	178.588	151.012	175.593	184.075	174.862	174.338	178	295.609	210.399	286.28	306.026
LBJ_RS01145	no	1873.06	2022.26	1930.55	1911.04	2025.76	2270.72	2309.36	2260.58	2469.78	2256.17	2197.82	2148.71	2428.06	2366.21	2499.3	2503.33
LBJ_RS01150	no	9852.76	9871.24	7822.48	10184	10830.8	11753.1	11917.9	11992.4	18328	20170.4	19485.2	18276.2	13356	14224.2	13895	12905.8
LBJ_RS01155	no	955.419	760.891	741.734	1061.38	779.343	951.036	1098.85	965.762	1067.37	1237.66	1241.29	1218.26	1120.32	1210.57	1207.27	1056.28
LBJ_RS01160	no	597.137	655.099	568.833	647.096	549.762	674.905	672.324	715.221	1116.37	884.528	1006.51	928.141	962.872	790.81	969.021	947.694
LBJ_RS01165	no	510.613	459.79	425.602	492.196	487.309	471.932	413.676	623.142	753.514	604.068	597.398	559.428	581.579	467.438	617.763	627.683
LBJ_RS01170	no	2174.06	2079.23	1954.09	2019.2	1990.58	1901.35	1708.52	1965.79	2517.45	2051.79	2035.1	1851.66	2022.14	1929.87	1998.31	2000.69
LBJ_RS01175	no	1813.35	1523.14	1815.97	1973.37	2457.66	2917.66	2678.85	3242.05	2745.23	2563.88	3067.18	2508.18	2927.17	2736.22	2981.46	2979.64
LBJ_RS01180	no	2806.54	2570.21	2390.94	2502.23	2734.74	2313.76	2179.23	2123.54	5003.12	5292.41	4851.24	5868.21	3184.22	2139.23	2740.38	2625.9
LBJ_RS01185	no	625.166	622.547	650.68	600.351	446.847	540.068	631.358	598.873	440.984	710.802	703.163	643.804	558.016	594.921	499.107	501.817
LBJ_RS01190	no	3251.35	3025.93	2903.5	3230.9	2368.81	2481.59	2710.18	2736.68	2623.39	2376.53	2380.29	2523.2	2605.86	2418.03	2725.31	2467.95
LBJ_RS01195	no	1632.99	1581.46	1754.58	1616.82	1454.89	1545.61	1674.79	1511.81	1083.26	873.174	925.153	1013.67	1179.22	1169.11	1214.81	1260.3
LBJ_RS01200	no	1352.7	2233.85	1702.41	1587.49	1317.67	2565.5	2314.18	1901.55	1603.7	1814.48	1300.56	1343.09	2087.47	2200.38	2164.05	1707
LBJ_RS01205	no	1436.78	1539.41	1921.35	1455.51	1633.45	1874.1	1579.2	1698.11	1218.34	1051.44	1053	1063.38	1542.31	1338.05	1458.71	1463.5
LBJ_RS01210	no	29.2475	16.2757	26.6001	17.4148	8.79619	4.30333	8.03254	6.42414	18.5399	36.3349	18.596	35.8311	72.8312	106.754	85.6958	75.6839
LBJ_RS01220	no	6631.87	6054.58	5039.7	6602.03	2809.5	2374	3062.01	3499.02	5565.94	5545.62	5247.57	5786.15	3915.75	4174.81	4035.23	4180.71
LBJ_RS01225	no	18755	17348.6	14246.4	19789.6	6132.71	6239.83	8300.83	8552.67	11211.3	11620.4	10925.2	10589.8	5120.68	6099.5	5340.45	5439.37
LBJ_RS01230	no	17.061	17.6321	12.277	16.4982	18.472	12.91	15.2618	19.9862	6.62139	2.27093	5.81126	2.31168	2.14209	7.25514	0	4.11326
LBJ_RS01235	no	726.313	642.892	682.395	643.43	424.856	290.475	257.845	268.386	3731.81	5311.71	4261.98	6229.99	3653.34	3406.81	3221.6	3265.1
LBJ_RS01240	no	509.394	466.571	590.318	395.04	372.079	316.295	261.058	329.059	376.095	361.078	327.755	413.792	520.529	471.584	517	533.078
LBJ_RS01245	no	1128.47	1013.17	993.412	1269.44	948.23	940.277	979.97	1128.51	1215.69	1410.25	1516.74	1470.23	1402	1325.62	1425.75	1487.35
LBJ_RS01250	no	1073.63	817.856	802.096	1075.13	744.158	840.583	934.185	1189.18	1097.83	920.863	1072.76	1043.73	1038.92	954.569	1074.49	1197.78
LBJ_RS01255	no	1709.76	1510.93	1257.37	1909.21	1524.38	1976.66	2406.55	2427.61	1575.89	1812.2	1660.86	1578.88	1372.01	1473.83	1511.45	1364.78
LBJ_RS01260	no	2196	2441.36	1850.75	2359.24	1965.95	2328.1	2559.17	2273.43	1998.34	2041.57	1968.86	1915.23	1421.28	1570.22	1542.52	1491.47
LBJ_RS01265	no	3499.95	3394.85	3275.91	3983.4	2911.54	3432.62	3773.69	3793.81	3514.63	3504.05	3467	3151.98	2645.49	2583.87	2580.29	2609.45
LBJ_RS01270	no	2927.19	2657.02	2366.39	3269.39	3509.68	4039.39	4149.61	4476.2	4670.73	4059.29	4382.85	3776.14	3609.43	3473.14	4075.73	3962.71
LBJ_RS01280	no	1099.22	1219.32	1020.01	1209.87	529.531	697.856	702.848	709.511	802.512	1199.05	1120.41	1131.57	715.46	770.081	668.615	709.948
LBJ_RS01285	no	599.574	509.973	539.164	620.515	801.333	1018.45	1041.02	1440.44	908.455	794.827	884.474	880.752	849.341	781.482	868.258	913.965
LBJ_RS01290	no	5279.18	4112.34	4237.6	5453.57	7641.25	7469.86	7210.01	7727.53	5328.89	3809.49	4389.83	4206.11	5494.47	5292.11	6131.48	6124.64
LBJ_RS01295	no	1728.04	2015.48	1827.22	1774.47	1114.48	1112.41	979.167	1120.66	1311.03	1196.78	1084.38	1140.82	1437.35	1314.22	1352.3	1437.99
LBJ_RS01300	no	2980.81	2776.37	2663.08	3339.97	3360.15	2992.96	3279.69	4329.16	3620.58	3355.3	3490.24	3617.79	4508.04	4064.95	4346	4388.02
LBJ_RS01305	no	1193.05	971.12	1299.31	949.563	406.384	381.562	423.315	493.231	676.706	459.864	550.908	533.999	589.076	494.386	542.426	510.044
LBJ_RS01310	no	1038.29	938.568	820.511	1133.79	1243.78	1805.96	2089.26	2195.63	991.884	1103.67	1073.92	1113.08	1237.06	1036.45	1199.74	1084.25
LBJ_RS01315	no	4445.62	4429.72	4874.98	3426.13	3368.06	2368.27	1974.4	1898.69	1759.97	1534.02	1553.93	2013.48	2981.8	2537.23	2838.32	2619.32
LBJ_RS01320	no	4822.18	5362.86	5087.78	4321.61	4728.83	3329.34	2552.74	2778.08	2587.64	2708.09	2345.42	2743.97	4186.72	3516.67	3916.58	3739.77
LBJ_RS01325	no	995.634	1000.96	1067.07	900.068	857.629	627.569	469.101	560.328	750.865	659.706	664.808	774.414	1006.78	760.753	1047.18	1038.19
LBJ_RS01330	no	3085.61	3681.03	4000.25	3072.33	3704.96	3066.12	2523.02	2703.14	3701.36	3643.71	3268.25	3832.77	3352.38	4124.03	3340.25	3887.85
LBJ_RS01335	no	2319.08	2491.55	2392.99	2230.01	1760.12	1864.78	1664.34	2194.2	2757.15	2569.56	2367.51	2505.87	2193.5	2056.31	2258.22	2420.24
LBJ_RS01340	no	2174.06	2172.81	2518.83	2219.92	1222.67	1341.92	1238.62	1392.61	1366.65	1297.84	1297.07	1456.36	1280.97	1286.23	1345.71	1383.7
LBJ_RS01345	no	48.7459	44.7583	70.5926	52.2443	35.1848	37.2955	42.5725	45.6828	23.837	36.3349	18.596	21.961	34.2735	31.0935	36.7268	24.6795
LBJ_RS01350	no	3955.73	4418.87	3890.78	3324.39	6709.74	4616.04	3233.9	2773.8	7208.04	9025.82	7404.71	9914.82	4475.91	3898.08	4058.78	3881.27
LBJ_RS01355	no	1278.36	1345.46	1095.72	1293.28	1583.31	1554.22	1738.24	1618.17	602.546	607.475	543.934	557.116	649.055	623.942	594.22	600.535
LBJ_RS01360	no	6959.69	7687.58	6341.06	7580	9182.35	9316.71	8720.93	6669.69	5805.63	5947.57	5794.99	6350.2	7555.17	8700.98	8530.02	8100.65
LBJ_RS01365	no	3846.05	3587.45	3088.68	4086.97	6587.47	6388.29	5930.43	5247.1	4176.77	4223.94	4119.02	3979.57	3583.72	4337.54	3927.88	3794.89
LBJ_RS01370	no	2483.6	2629.89	2548.5	2903.68	4876.61	6074.87	5945.69	6752.49	6514.12	7500.89	6659.7	6581.37	4467.34	4321.99	4669.95	4059.78
LBJ_RS01375	no	4858.74	4951.9	4894.42	5325.25	5744.79	6659.4	6148.11	6101.51	6251.92	6027.06	5982.11	6293.56	6668.34	6140.96	7028.94	7083.85
LBJ_RS01380	no	729.969	732.409	689.557	797.413	600.78	603.9	628.948	748.769	709.813	828.891	803.116	765.168	914.674	794.956	885.209	974.842
LBJ_RS01385	no	2755.36	2901.15	2450.28	2785.45	2899.23	2846.65	2870.03	2160.65	2366.48	2945.4	2648.77	2695.42	2409.86	2572.46	2385.36	2320.7
LBJ_RS01390	no	1795.07	2121.27	1988.87	1372.1	850.592	742.324	726.142	670.252	1181.26	1511.31	1242.45	1857.44	659.765	731.733	676.149	691.85
LBJ_RS01395	no	8523.21	8059.21	6522.14	9783.43	14424.9	16499.7	18327.9	16792	14896.8	15375.4	14931.5	12314.3	9705.83	9472.1	10536.8	9026.13
LBJ_RS01400	no	6009.14	5776.53	5531.8	5767.04	7872.59	8846.21	10537.9	10767.6	10349.2	9183.65	9191.09	8159.09	6055.7	5899.46	7220.1	5889.36
LBJ_RS01405	no	1565.96	1584.17	1399.58	1725.89	3692.64	4488.37	4277.33	4482.62	2724.04	3306.48	3247.33	3073.39	4473.76	4136.47	4528.69	4218.56
LBJ_RS01410	no	868.895	763.604	899.288	768.083	1356.37	1006.98	956.676	1148.49	460.849	351.995	438.169	386.051	1052.84	998.1	1148.89	1001.99
LBJ_RS01415	no	4749.06	5981.34	5487.81	4152.96	4039.21	3662.13	2700.54	2264.15	2004.96	2708.09	2181.55	2793.67	4011.07	4306.44	3728.24	3587.58
LBJ_RS01420	no	984.666	1174.57	1156.08	972.477	1018.6	905.851	789.599	745.914	826.349	1093.45	1039.05	1241.37	1329.17	1347.38	1323.1	1394.39
LBJ_RS01425	no	8602.42	9849.54	8306.4	7773.4	9161.24	9032.69	8259.86	8683.3	8303.22	11611.3	9565.34	10690.4	7990.01	8649.16	7971.59	7450.75
LBJ_RS01430	no	2018.08	2651.59	2271.24	1538	1826.97	1403.6	1498.87	1618.88	1644.75	1771.33	1408.65	1555.76	1619.42	1541.2	1607.5	1637.9
LBJ_RS01440	no	6603.84	8118.88	8202.04	4955.87	4554.67	3093.38	2040.27	1748.79	1746.72	2071.09	1580.66	2285.1	2465.55	2935.22	2276.12	2309.18
LBJ_RS01445	no	9565.15	11570.7	10233.9	6385.72	8658.97	5905.6	4244.4	3448.34	2293.65	2768.27	2334.96	3051.42	3584.8	3729.14	3445.72	3344.9
LBJ_RS01450	no	115.771	86.804	126.862	141.151	168.007	149.182	179.126	226.986	468.794	414.445	425.384	431.129	265.62	275.695	263.679	324.947
LBJ_RS01455	no	5904.34	6565.91	6014.69	5752.37	6948.99	6718.93	6805.97	7123.66	14270.4	15709.2	12747.6	14940.4	8263.13	9413.02	8318.14	8593.41
LBJ_RS01460	no	1082.16	1003.67	1117.2	1130.13	2038.96	2145.21	2139.87	1995.05	1450.08	1217.22	1223.85	1161.62	1295.97	1316.29	1392.79	1412.49
LBJ_RS01465	no	1458.72	1618.08	1550.99	1503.17	1644.01	1646.74	1631.41	1671.7	977.317	1157.04	1102.98	1184.74	1125.67	1259.28	1103.69	1102.35
LBJ_RS01470	no	416.777	339.078	346.825	403.289	389.671	516.399	503.64	550.335	451.579	463.27	473.037	418.415	418.78	436.345	364.442	371.016
LBJ_RS01475	no	1388.04	1439.05	1482.44	1434.43	935.035	1003.39	953.463	1027.15	1901.66	1992.74	1929.34	2022.72	1267.05	1120.4	1225.17	1209.3
LBJ_RS01480	no	364.375	368.917	402.071	307.05	284.997	251.027	190.371	251.969	437.012	426.935	475.361	421.882	283.828	267.404	320.182	336.464
LBJ_RS01485	no	1013.91	1109.46	1169.38	883.57	731.843	684.946	556.655	567.466	1142.85	1031	1064.62	1002.12	687.612	657.108	719.468	756.016
LBJ_RS01490	no	3219.66	2939.13	2960.8	3055.83	2834.13	3673.61	3762.44	3721	689.949	1058.25	1027.43	1136.19	1265.98	1469.68	1411.63	1526.84
LBJ_RS01495	no	3977.66	4406.66	4621.26	2830.36	7299.08	5594.33	4481.36	3239.91	3229.91	3212.23	2854.49	3062.98	2955.02	2913.46	2968.28	2766.58
LBJ_RS01500	no	1446.53	1414.63	1720.82	999.974	3375.1	2366.11	2090.07	1599.61	1174.63	976.501	1055.32	1217.1	1238.13	1081.02	1180.91	1210.94
LBJ_RS01505	no	18968.2	17713.4	15806.6	15845.6	8771.56	8050.09	7939.37	11243.7	89500	87164.1	86888.8	88250.9	52933.3	56618.1	57143.1	57314.1
LBJ_RS01510	no	3.65594	5.42525	8.18465	2.7497	0.879619	2.86889	1.60651	4.28276	15.8913	5.67733	10.4603	15.026	17.1368	9.32804	10.3588	18.0983
LBJ_RS01515	no	994.415	880.247	956.581	1088.88	494.346	497.752	518.099	647.411	1672.56	1516.98	1665.51	1687.53	1615.14	1600.28	1816.56	1938.17
LBJ_RS01520	no	1374.63	1513.64	1474.26	1642.49	1315.91	1519.07	1616.95	1420.45	785.297	842.516	853.093	958.193	1082.83	1053.03	1177.14	1123.74
LBJ_RS01540	no	1113.84	1203.05	1032.29	1233.7	1596.51	2119.39	2160.75	1433.3	1409.03	1377.32	1361	1311.88	1035.7	1249.96	1062.25	877.769
LBJ_RS01545	no	3179.45	3763.77	2683.54	3664.43	4260.88	6265.65	6713.6	4111.45	2321.46	3539.25	3153.19	2822.57	2458.05	3289.69	2349.57	2014.67
LBJ_RS01550	no	2040.01	1799.83	1951.02	1962.37	2456.78	2171.03	2209.75	2326.25	2567.77	2074.5	2250.12	2118.66	2284.54	2214.89	2510.6	2356.07
LBJ_RS01555	no	6897.54	6678.48	6203.97	7055.73	9118.13	9082.17	9298.47	8591.22	8474.05	9631.03	9313.13	8923.1	8428.07	8800.48	8677.87	8594.24
LBJ_RS01560	no	11410.2	11927.4	10060	12767.8	11887.2	14429.8	15108.4	13771.2	12270.8	13168	13274.1	12439.2	11671.2	12335.8	13026.7	12025.5
LBJ_RS01565	no	7575.11	7702.5	6736.99	9404.89	10280.1	12872.7	14373.4	14510.7	13310.3	13714.2	14183	12760.5	10520.9	10965.6	11579.3	11072.1
LBJ_RS01570	no	921.297	904.66	1009.78	818.494	1312.39	993.352	964.708	889.387	831.646	785.743	755.464	757.077	905.035	1001.21	1003.86	981.423
LBJ_RS01575	no	582.513	729.696	701.834	450.034	1034.43	724.394	761.485	703.086	619.762	666.519	557.881	565.207	605.142	716.186	548.076	632.619
LBJ_RS01580	no	8977.77	10058.4	9184.2	8763.29	9547.39	9358.3	7644.57	8704	29883.7	34539.8	27924.3	35649.6	15129.6	13781.7	13534.3	13110.6
LBJ_RS01585	no	259.572	321.446	437.879	230.975	175.044	130.534	103.62	101.359	104.618	81.7536	74.3841	129.454	213.138	173.087	190.226	211.421
LBJ_RS01590	no	3548.7	3477.58	3158.25	3565.44	2973.99	2833.02	2816.21	2947.25	3894.7	3594.89	3348.45	3758.8	3285.97	3191.22	3457.97	3071.78
LBJ_RS01595	no	14555.5	14136.8	14527.8	11663.3	4059.44	3487.13	3964.06	4570.42	3456.36	3367.79	2752.21	3817.75	4576.59	5527.38	4386.49	4968.81
LBJ_RS01600	no	1358.79	1078.27	1314.66	1522.42	1169.89	1414.36	1591.25	2199.2	2162.55	1788.36	2104.84	1994.98	1931.1	1540.16	2000.2	1896.21
LBJ_RS01605	no	12516.7	13556.3	11789	10676.2	3921.34	3655.68	4124.71	3880.18	5113.04	7695.06	5734.55	7643.59	2412	4023.49	2762.98	3493.8
LBJ_RS01610	no	492.333	492.341	471.64	496.779	264.765	254.614	265.877	244.117	380.068	443.967	443.98	588.324	426.277	360.684	325.832	408.035
LBJ_RS01615	no	1752.41	1658.77	1829.27	1706.65	1225.31	1141.1	964.708	1163.48	1793.07	1794.04	1593.45	2198.41	1849.7	1681.12	1791.14	1869.06
LBJ_RS01620	no	208.389	162.757	229.17	210.81	151.295	162.092	137.356	207	293.99	205.519	289.401	243.883	574.081	543.099	581.036	661.412
LBJ_RS01625	no	260.79	257.699	306.924	261.221	135.461	127.665	117.275	109.21	580.034	862.955	638.076	832.207	1911.82	2273.97	1694.14	1897.03
LBJ_RS01630	no	3599.88	3276.85	3044.69	3837.66	2951.12	2947.78	3033.09	3324.14	6729.98	6028.19	6087.88	6070.48	4123.53	4157.19	4460.89	4429.15
LBJ_RS01635	no	1903.53	1915.11	1562.25	1913.79	3228.2	3221.76	3608.22	3575.39	5364.65	4493.04	4324.74	4342.5	4141.74	4125.06	4429.81	4417.64
LBJ_RS01640	no	476.491	390.618	374.448	530.692	767.028	783.206	739.797	760.19	544.278	446.238	507.904	443.844	666.191	581.448	807.047	683.623
LBJ_RS01645	no	3972.79	4266.96	3921.47	4130.96	3145.52	3462.74	3153.58	2895.86	2987.57	2789.84	2712.7	2630.7	3429.49	3626.53	3707.52	3585.94
LBJ_RS01650	no	17.061	14.9194	12.277	13.7485	5.27772	10.0411	9.63905	12.1345	3.97283	5.67733	19.7583	5.77921	8.56838	6.21869	8.4754	11.5171
LBJ_RS01655	no	33403.1	67380.2	19043.6	51072.9	3253.71	19222.3	42305.8	5262.08	7825.16	304714	138625	177625	66894.4	274595	22338.3	28423.4
LBJ_RS01660	no	1439.22	1395.65	1368.88	1263.95	1196.28	859.948	847.433	929.359	678.03	673.332	635.752	715.466	1038.92	986.699	1010.46	927.128
LBJ_RS01665	no	431.401	455.721	514.61	384.958	269.164	232.38	216.879	291.941	223.803	190.758	151.093	208.052	308.462	293.315	309.823	308.494
LBJ_RS01675	no	1960.8	1902.91	1924.42	2044.86	1214.75	1370.61	1538.23	1619.6	615.789	649.487	658.997	746.674	884.685	903.783	1006.69	912.32
LBJ_RS01690	no	191.327	166.826	225.078	140.235	108.193	80.3288	65.8669	76.3759	1.32428	3.4064	5.81126	2.31168	4.28419	8.29159	4.70856	5.75856
LBJ_RS01700	no	1211.33	1109.46	1257.37	1109.05	1405.63	1241.51	1235.41	1336.94	6626.69	6652.7	6384.25	6797.51	3071.76	3822.42	3338.37	3860.7
LBJ_RS01705	no	3698.59	3850.57	3529.63	3494.87	3151.68	2691.73	2610.58	2725.98	16485.9	22230.2	17954.5	19648.2	6087.83	9283.47	6742.66	7786.39
LBJ_RS01710	no	888.393	839.557	876.781	838.658	970.22	1034.23	1139.01	1271.27	8342.95	10147.7	8908.66	9392.38	2524.46	3780.96	2506.84	3223.97
LBJ_RS01715	no	2460.45	2490.19	2069.69	2614.05	3178.06	3771.15	4029.12	4149.99	6723.36	6439.23	6059.98	5788.46	3818.28	3940.58	4006.98	3842.6
LBJ_RS01720	no	2833.35	3206.32	2635.46	3330.8	4021.62	4631.1	5155.29	4845.94	5246.79	6619.77	6238.97	5753.78	3537.67	3942.65	4059.72	3854.12
LBJ_RS01725	no	2639.59	2662.44	2448.23	2865.19	4224.81	4648.31	4503.04	4212.81	3482.85	3608.51	3414.7	3495.27	3673.69	3779.93	3735.77	3657.51
LBJ_RS01730	no	1139.43	1072.84	1103.9	1189.7	1725.81	1721.33	1678.8	1751.65	1757.32	1553.32	1729.43	1533.8	1963.23	1704.96	2079.3	1865.77
LBJ_RS01735	no	1399.01	1704.88	1762.77	1158.54	1576.28	1309.65	1138.21	1297.68	1458.03	1204.73	1166.9	1113.08	1921.46	1731.91	1974.77	1910.2
LBJ_RS01745	no	2497.01	2197.23	2062.53	2572.8	3081.31	3550.25	4122.3	4492.62	5809.61	5148.21	5406.8	5182.8	3453.06	3516.67	4147.3	3873.86
LBJ_RS01750	no	3936.23	4300.87	3502.01	4229.95	4201.06	5161.13	6588.29	6507.65	7467.6	9965.99	8876.12	7968.38	5699.04	5936.78	5458.16	5153.09
LBJ_RS01755	no	3051.49	3093.75	2608.86	3334.47	2607.19	3414.69	3901.41	3962.27	4307.88	7234.06	6589.97	5895.95	4270.27	4620.49	3513.53	3433.75
LBJ_RS01760	no	1650.05	1552.98	1393.44	2125.52	2013.45	2229.84	2747.13	3418.36	4645.57	4462.38	4346.82	4036.2	3089.97	3224.39	3218.77	3155.69
LBJ_RS01765	no	28165.4	25415.9	20442.2	33286	53053.4	54985.8	57557.2	64831.7	93227.8	96236.5	90689.4	85419.1	54602	58764.5	55674.9	53814.5
LBJ_RS01770	no	2695.65	2635.31	2552.59	2485.73	2595.76	2532.51	2329.44	2339.81	1782.48	1728.18	1637.61	1860.91	1871.12	1687.34	2109.43	1979.3
LBJ_RS01775	no	16957.5	19689.6	18508.6	13510.2	15580.7	12518.4	8718.52	7644.73	6189.67	6715.15	5789.18	7577.7	9627.64	9266.88	9885.15	8943.86
LBJ_RS01780	no	2783.39	3354.16	3576.69	2250.17	1409.15	1220.71	1084.39	1109.23	611.816	666.519	600.884	702.752	1051.77	1044.74	1160.19	1182.97
LBJ_RS01785	no	391.185	377.055	648.634	371.209	359.764	349.287	239.37	340.479	331.069	228.229	282.427	351.376	496.966	358.611	496.282	544.595
LBJ_RS01790	no	1380.73	1388.86	1552.01	1410.6	1658.96	1400.73	1416.14	1670.28	1083.26	942.437	998.375	858.791	1139.59	980.48	1346.65	1184.62
LBJ_RS01795	no	932.264	1097.26	1005.69	952.313	474.115	618.245	716.503	566.752	1826.18	2301.59	1857.28	1945.28	2378.8	2718.6	2089.66	2163.57
LBJ_RS01800	no	5237.74	5554.1	4715.38	4967.79	4661.98	4365.01	4524.73	4002.95	3913.24	4965.4	4007.45	4567.89	4780.08	6022.8	4879.95	4734.36
LBJ_RS01805	no	595.918	638.823	651.703	570.104	776.704	804.005	681.963	784.459	839.592	816.4	901.908	942.012	1048.56	970.116	1059.43	1098.24
LBJ_RS01810	no	4112.93	4254.75	4850.43	4631.41	4727.07	5425.78	4594.61	5472.65	5514.29	4918.84	4844.27	5541.11	10260.6	8503.02	11623.5	11593.6
LBJ_RS01815	no	1579.37	1748.29	1611.35	1684.65	1429.38	1534.85	1649.88	1946.51	2260.54	2419.68	2104.84	2238.87	2454.84	2221.11	2348.63	2382.4
LBJ_RS01820	no	611.76	678.156	670.118	747.918	650.918	659.844	740.6	883.676	1334.87	1187.7	1165.74	1254.09	1128.88	975.298	1090.5	1085.9
LBJ_RS01825	no	658.069	613.053	639.426	759.834	1191	1242.94	1213.72	1408.31	1859.29	1773.6	1749.19	1800.8	1338.81	1056.14	1326.87	1230.69
LBJ_RS01830	no	3958.16	4192.36	3855.99	3379.38	4624.16	3456.29	3180.08	2732.4	2166.52	2400.38	2002.56	2581	3504.47	3537.4	3759.31	3520.95
LBJ_RS01840	no	1189.4	1139.3	1011.83	1102.63	1060.82	1010.56	1277.17	1416.17	1422.27	1268.32	1258.72	1243.69	1349.52	1405.42	1349.47	1356.55
LBJ_RS01845	no	1749.98	1881.2	1659.44	1974.28	1959.79	2063.45	2620.22	2396.92	2047.33	2131.27	1967.69	1905.98	1702.97	1992.05	1520.86	1510.39
LBJ_RS01850	no	3719.31	3778.69	3057.99	4453.6	3999.63	4978.23	6435.67	6143.62	3353.07	6833.24	6093.69	6095.91	4674.05	5748.14	4114.34	4355.12
LBJ_RS01855	no	2917.44	2849.61	2390.94	3516.87	2835.89	3273.4	4376.93	4882.35	4383.36	6342.72	5770.58	5780.37	4191.01	4704.44	3893.98	3984.1
LBJ_RS01860	no	1685.39	1424.13	1426.18	2020.11	1600.91	1564.98	1974.4	2485.43	3179.59	3437.06	3258.95	3157.76	2309.18	2507.17	2119.79	2235.14
LBJ_RS01865	no	1362.45	1283.07	1253.27	1758.89	1595.63	1475.32	1920.58	2260.58	3094.84	3103.23	3212.46	2912.72	2061.77	2234.58	2086.83	2090.36
LBJ_RS01875	no	5173.15	5324.88	5503.15	4754.23	3973.24	4185.7	4453.24	4920.89	7468.93	6363.15	6309.87	6366.38	5723.68	5535.67	5466.64	5645.03
LBJ_RS01880	no	2707.83	2227.06	2943.4	2397.74	1691.51	1637.42	1740.65	1976.49	2092.36	1995.01	2389.59	2360.23	2463.41	2083.26	2391.01	2698.3
LBJ_RS01885	no	6282.12	7882.89	7233.18	7558.92	11395.5	13764.9	12270.5	9656.91	9983.73	14516.9	12745.3	13753.4	11399.2	12187.6	11804.4	11251.4
LBJ_RS01890	no	943.232	903.304	951.466	823.077	440.689	293.344	264.271	364.748	615.789	570.004	509.066	564.051	839.701	811.539	847.54	842.395
LBJ_RS01895	no	838.429	690.363	714.111	725.921	389.671	334.225	306.843	511.79	1660.64	1453.4	1571.36	1417.06	1708.32	1616.86	1624.45	1678.21
LBJ_RS01900	no	455.774	374.342	409.233	428.037	345.69	294.061	379.136	380.452	883.293	733.511	828.686	759.388	715.46	681.983	784.446	822.651
LBJ_RS01915	no	52061.8	48675.3	44071.3	65602.3	56090.7	47899.6	55039.8	64659	105039	99381.7	89237.7	85788.9	61320.7	68897.9	62061.6	60154.7
LBJ_RS01920	no	4930.64	4856.95	4363.44	4593.83	4485.18	4116.13	4013.06	3548.27	3130.59	3311.02	3078.81	3120.77	3642.63	3840.04	3709.4	3528.35
LBJ_RS01925	no	2762.67	3050.35	2848.26	2625.96	2398.72	2217.65	1731.01	1656.71	1880.47	1729.32	1708.51	1555.76	2254.55	2139.23	2113.2	2124.91
LBJ_RS01930	no	4086.12	4319.85	3591.02	3767.09	3245.8	2825.85	2603.35	2368.37	2322.78	2404.92	2377.97	2286.26	2895.04	2947.66	2751.68	2706.52
LBJ_RS01935	no	7105.93	7169.47	6093.47	7511.26	9235.12	10170.9	10589.3	9781.82	6920.68	6432.42	6777.09	6053.15	7217.79	7690.45	8223.03	7416.2
LBJ_RS01940	no	1241.8	1151.51	1202.12	1119.13	1048.51	1108.11	1078.77	1316.23	1088.56	1076.42	1157.6	1110.76	1107.46	1019.87	1114.04	1130.32
LBJ_RS01945	no	337.565	314.664	498.241	357.461	269.164	268.241	215.272	266.245	288.693	253.209	288.239	307.454	323.456	315.08	350.317	320.011
LBJ_RS01950	no	4841.68	5377.78	5250.45	4273.95	2650.29	2304.43	2036.25	2237.03	2592.94	2445.8	2198.98	2379.88	2143.17	2507.17	2288.36	2243.37
LBJ_RS01955	no	984.666	915.511	1239.97	959.645	727.445	729.414	888.399	947.918	1017.05	772.117	894.934	893.466	711.175	738.988	722.293	865.429
LBJ_RS01960	no	438.713	531.674	566.787	358.377	738.001	640.479	584.769	475.386	266.18	380.381	348.676	470.428	440.2	687.165	439.779	486.187
LBJ_RS01970	no	1329.54	1179.99	1217.47	1213.53	565.595	584.535	498.018	538.2	1893.72	1899.64	1687.59	2067.8	1776.87	1971.32	1846.7	1900.32
LBJ_RS01980	no	1948.62	1859.5	1712.64	1913.79	1666	1733.52	1830.62	1641.72	746.893	817.536	811.252	881.908	1454.48	1386.77	1439.88	1418.25
LBJ_RS01985	no	1102.87	958.913	935.096	1187.87	1610.58	1994.59	1975.2	2261.3	1422.27	1375.05	1440.03	1348.87	1621.57	1610.64	1770.42	1553.17
LBJ_RS01990	no	883.519	747.328	789.819	767.166	409.903	403.796	412.873	374.742	654.193	590.443	627.616	672.7	935.024	854.033	991.622	972.374
LBJ_RS02000	no	2878.44	2718.05	2354.11	2495.81	1018.6	759.537	774.337	860.835	991.884	1180.89	1187.82	1311.88	1220.99	1353.6	1419.16	1243.85
LBJ_RS02005	no	2762.67	2498.33	2372.53	3186.9	2345.94	2675.95	3463.63	4256.35	5086.55	4538.46	4721.07	4451.15	3972.51	3463.81	4293.26	3864.82
LBJ_RS02010	no	4088.56	4222.2	3847.81	4222.62	3005.66	2826.57	4150.42	5264.94	9585.12	10156.7	9012.1	10350.6	5895.04	5143.89	5414.84	5441.84
LBJ_RS02015	no	3002.74	3127.66	2916.8	2541.64	3434.03	3567.46	4668.51	4869.5	11541.1	14234.2	12524.4	16306.6	4608.72	3352.91	4001.33	3668.2
LBJ_RS02020	no	219.356	218.366	282.37	219.976	321.061	337.094	411.266	403.293	734.974	666.519	742.679	866.882	365.227	189.67	295.697	282.992
LBJ_RS02025	no	4.87459	12.2068	9.20773	7.33253	0.879619	0.717221	0	0.713793	0	0	0	0	0	0	0	0
LBJ_RS02030	no	18257.8	16696.2	16182.1	17921.6	19080.7	19958.8	22823.7	22997	13417.6	11934.9	12863.8	10571.3	11964.7	10811.2	11377.8	10941.3
LBJ_RS02035	no	2437.29	2400.67	1497.79	2757.03	1690.63	2188.96	1908.53	1985.06	1115.04	852.735	961.183	891.155	2265.27	1034.38	1389.02	1009.39
LBJ_RS02040	no	11953.7	11247.9	10029.3	13822.7	13641.1	13862.5	15898	15021.1	8929.61	9117.8	8664.59	8846.82	7442.71	7349.46	8167.46	7315.01
LBJ_RS02045	no	8335.54	7720.13	6641.84	9888.84	8862.17	10902.5	11972.5	11879.7	11707.9	12088.2	12452.4	11296	7962.17	8216.96	8831.37	8359.78
LBJ_RS02050	no	2886.97	3111.38	2783.8	3564.53	2336.27	3027.39	3517.45	3182.09	3055.11	3881.02	3938.87	3674.42	2769.73	2903.09	2974.87	2870.23
LBJ_RS02055	no	3720.53	3847.86	3574.65	3721.26	3982.92	3971.25	3839.56	3680.32	2263.19	2429.9	2645.29	2548.63	1994.29	2139.23	2132.04	1949.68
LBJ_RS02060	no	1062.66	835.488	748.896	880.82	941.193	1211.39	1447.46	2620.34	7336.5	16265.6	11136.7	9756.47	21174.6	5697.36	16555.3	13057.9
LBJ_RS02065	no	976.136	1067.42	962.72	830.409	562.956	526.44	557.458	1111.38	5110.39	7503.16	5392.85	4527.43	4955.74	1635.52	4522.1	3785.84
LBJ_RS02070	no	1773.13	2075.16	2071.74	1709.4	1312.39	1359.85	1220.14	1464.7	1292.5	1268.32	1385.4	1341.93	1526.24	1492.49	1603.73	1600.88
LBJ_RS02075	no	413.121	429.951	513.587	345.546	221.664	192.933	230.534	270.528	301.935	179.404	211.53	228.857	323.456	272.586	392.694	362.789
LBJ_RS02080	no	40.2153	39.3331	67.5234	22.9142	16.7128	12.1928	12.0488	16.4172	5.29711	9.08373	8.13576	9.24674	11.7815	16.5832	13.184	14.8077
LBJ_RS02085	no	658.069	651.03	349.894	628.765	310.506	467.628	458.658	467.535	274.125	319.066	314.97	316.701	586.934	333.736	358.792	297.8
LBJ_RS02090	no	1175.99	1220.68	962.72	1286.86	1609.7	2186.81	2439.48	2411.19	1981.12	2857.97	2459.33	2252.74	1827.21	1997.24	1861.76	1699.6
LBJ_RS02095	no	2862.6	2818.42	2679.45	3026.5	4866.93	5287.36	5822.79	6353.47	6339.32	5995.26	5869.37	5711.02	4583.01	4437.04	5183.18	4483.45
LBJ_RS02100	no	2303.24	2322.01	2082.99	2199.76	3202.69	2617.14	2986.5	2935.83	5022.99	4640.65	4594.38	4951.63	4378.44	3968.56	4524.92	3938.03
LBJ_RS02105	no	1620.8	1547.55	1503.93	1494	1844.56	1316.1	1420.96	1553.93	1938.74	1892.82	1796.84	2117.5	2146.38	2021.07	2111.32	2002.33
LBJ_RS02110	no	77111.1	78298.5	64252.6	85805.3	166276	142949	139045	106395	61397.5	61527.5	56465.7	51429.2	81557	107219	87966.2	83209.5
LBJ_RS02115	no	5759.32	5377.78	5377.32	6144.66	6897.1	7042.4	6739.3	6330.63	6499.56	7217.03	6836.37	7428.6	7336.67	6385.56	6534.54	6424.91
LBJ_RS02120	no	3348.84	3100.53	3443.69	3721.26	3358.39	3550.96	3743.17	4239.22	4301.25	3699.35	3943.52	3784.23	3561.23	3081.36	3726.35	3901.01
LBJ_RS02125	no	709.252	733.765	896.219	839.575	707.214	835.563	787.992	819.435	1070.02	920.863	935.613	1064.53	816.138	724.477	780.679	877.769
LBJ_RS02130	no	857.927	882.959	1011.83	1010.97	784.62	729.414	828.958	1103.52	1202.44	912.915	1044.86	1051.82	1387.01	1094.49	1368.31	1363.13
LBJ_RS02135	no	6506.35	7037.9	6926.26	7074.98	8169.02	10361.7	11052.8	11050.2	3229.91	2929.5	2684.8	2960.11	2881.12	2919.67	3003.12	3062.73
LBJ_RS02140	no	1941.3	1955.8	1930.55	1946.79	742.399	925.933	901.251	875.111	1254.09	1907.58	1940.96	2007.7	1422.35	1737.09	1255.3	1558.92
LBJ_RS02150	no	18.2797	10.8505	25.577	19.2479	12.3147	6.45499	13.6553	29.9793	14.5671	9.08373	6.97351	8.0909	3.21314	15.5467	11.3005	14.8077
LBJ_RS02155	no	731.188	678.156	780.611	592.102	330.737	241.704	254.632	259.107	593.276	526.856	584.613	584.856	490.54	489.204	470.856	499.349
LBJ_RS02160	no	7387.43	7991.39	7329.35	5998.01	2753.21	2204.02	1780.81	1759.5	3492.12	4725.81	3969.09	4859.16	3523.75	4057.7	3648.19	3687.12
LBJ_RS02165	no	649.538	484.203	725.365	487.613	340.413	246.724	185.552	234.838	475.416	450.78	469.55	515.506	461.621	461.22	419.062	483.719
LBJ_RS02170	no	420.433	322.802	518.702	358.377	560.318	355.025	271.5	418.997	619.762	491.657	614.831	672.7	773.296	637.416	663.907	915.611
LBJ_RS02175	no	1643.95	1661.48	1699.34	1435.34	2220.16	1578.6	1265.13	1472.56	1336.2	1428.42	1429.57	1575.41	1743.67	1822.08	1637.64	1735.79
LBJ_RS02180	no	3014.93	3371.79	3349.57	2553.55	3352.23	2612.12	2244.29	2100.69	1843.39	1824.69	1649.24	1897.89	2324.17	2503.02	2382.53	2059.92
LBJ_RS02185	no	1983.96	1818.81	1672.74	2156.68	2420.71	2911.92	3527.89	4207.81	3763.6	3402.99	3785.46	3372.75	3148.88	2920.71	3395.81	3328.45
LBJ_RS02190	no	3125.83	3175.13	2837	3284.06	3496.49	3773.3	4001.81	4546.15	5449.4	5231.09	5137.15	5070.68	4088.19	3856.62	3958.96	4039.22
LBJ_RS02195	no	2178.94	2345.06	2005.24	2240.09	1970.35	1686.19	1675.59	1727.38	1880.47	2787.57	2453.51	2693.11	2216	2006.56	2136.74	2107.63
LBJ_RS02200	no	2115.57	2373.55	2251.8	2291.42	2038.96	2700.34	2398.52	2543.25	3010.08	2945.4	2530.22	3039.87	2363.8	1934.01	2256.34	2082.13
LBJ_RS02205	no	11271.3	11900.3	12271.9	9536.87	11537.1	7566.69	5205.09	5147.16	6767.06	7588.32	6608.57	8851.44	9342.75	7491.45	9160.03	8178.8
LBJ_RS02210	no	3568.2	3710.87	3605.34	2959.59	2978.39	2029.02	1906.93	2035.74	3041.87	3057.81	2699.91	3170.48	3006.43	2707.2	3119.89	3056.15
LBJ_RS02215	no	2197.22	2326.08	2279.43	2032.03	2253.58	1769.39	1735.03	1621.02	3196.81	3884.43	3650.63	4032.73	2679.76	2879.25	2862.8	2667.03
LBJ_RS02220	no	8376.97	9178.16	8492.6	7480.1	9734.75	6997.21	6824.45	6666.83	13630.8	16350.7	14352.7	16115.9	10873.3	11023.7	10524.6	10738.1
LBJ_RS02225	no	58.495	52.8962	109.47	63.2431	57.1753	69.5705	39.3595	56.3897	80.7809	77.2117	123.199	82.0648	97.4653	67.3691	67.8032	98.7181
LBJ_RS02230	no	193.765	200.734	465.502	196.145	254.21	230.228	152.618	184.159	327.097	212.332	304.51	212.675	350.232	296.424	245.787	311.785
LBJ_RS02235	no	8462.28	9423.66	8739.16	6986.99	3312.65	2828.72	3022.65	2608.91	909.779	1346.66	1151.79	1294.54	1735.1	2294.7	1601.85	1752.25
LBJ_RS02250	no	1703.67	1878.49	1938.74	1516.92	1040.59	1093.76	922.136	900.093	1266.01	1053.71	1185.5	1301.48	1379.51	1432.37	1484.14	1490.64
LBJ_RS02255	no	3449.99	3141.22	2934.2	3373.88	4523.88	4961.02	5173.76	4763.14	3772.87	3215.64	3275.23	3499.89	3197.08	3397.48	3669.85	3730.72
LBJ_RS02260	no	1229.61	1265.44	976.02	1303.36	1456.65	1831.78	1887.65	1912.25	2381.05	2906.79	2725.48	2565.97	1933.24	1930.9	1922.98	1656.82
LBJ_RS02265	no	1353.92	1032.15	1169.38	1408.76	1777.71	2024	1930.22	1939.38	2163.87	2186.91	2169.92	2008.85	1827.21	1845.91	1796.79	1720.16
LBJ_RS02275	no	5158.53	5236.72	4561.92	5434.32	6617.38	7241.07	8067.08	7418.45	6479.69	6237.12	6364.49	5581.56	4762.95	5040.25	5516.55	4762.33
LBJ_RS02280	no	1385.6	1392.93	1386.28	1716.73	1475.12	2040.49	1959.94	1778.06	1716.26	1649.83	1802.65	1569.63	1184.58	1125.58	1253.42	1175.57
LBJ_RS02285	no	1068.75	994.177	1028.2	1117.29	858.508	1082.29	1236.21	1201.31	1138.88	1172.94	1173.87	1091.12	975.724	922.439	1047.18	984.713
LBJ_RS02290	no	3746.12	3586.09	3541.91	3396.8	2926.49	2435.68	2421.01	2621.76	2551.88	2358.36	2314.04	2423.8	3103.9	2880.29	3303.52	3170.5
LBJ_RS02295	no	2584.75	2426.44	2324.44	2597.55	1666.88	1712.01	1771.18	1785.91	2173.14	2445.8	2709.21	2597.18	2974.3	2785.97	2869.4	2708.17
LBJ_RS02300	no	2494.57	2563.43	2268.17	2326.25	1531.42	1457.39	1355.09	1363.35	1787.77	2244.82	2179.22	2218.06	2304.89	2439.8	2013.38	2055.81
LBJ_RS02305	no	1122.37	1148.8	1086.51	1104.46	885.777	757.386	816.106	870.114	987.911	983.314	963.507	929.297	895.396	781.482	863.55	806.198
LBJ_RS02310	no	1085.81	1151.51	944.304	1010.06	853.231	918.761	936.595	1027.15	1013.07	1110.49	1003.02	960.505	832.204	744.17	847.54	789.745
LBJ_RS02315	no	782.371	804.293	717.18	832.242	1018.6	1057.9	938.201	1046.42	699.219	726.699	736.868	603.35	696.181	644.671	751.486	737.095
LBJ_RS02320	no	1700.01	1717.09	1563.27	1774.47	2869.32	3490	3490.14	3763.83	2529.37	2202.81	2301.26	2034.28	2213.85	2053.2	2576.52	2311.65
LBJ_RS02325	no	2637.15	2703.13	3303.53	1636.07	2332.75	1318.97	815.303	927.931	1247.47	1469.29	1199.44	1604.31	2464.48	2051.13	2111.32	2193.19
LBJ_RS02330	no	4201.89	3828.87	5921.59	2399.57	12501.2	5968.72	4197.81	5838.83	10840.5	8763.53	8119.49	9549.57	19801.5	22001.7	16485.6	20790
LBJ_RS02350	no	145.019	120.712	199.501	130.152	90.6008	85.3493	63.4571	105.641	234.397	239.583	328.917	374.493	290.254	212.472	240.136	335.642
LBJ_RS02360	no	120.646	88.1603	108.447	115.487	51.8975	63.1155	62.6538	90.6518	72.8353	82.8891	102.278	92.4674	69.6181	65.2962	66.8615	89.669
LBJ_RS02365	no	13.4051	16.2757	9.20773	9.16566	11.4351	3.58611	9.63905	11.4207	10.5942	7.94827	10.4603	8.0909	3.21314	6.21869	5.65027	5.75856
LBJ_RS02370	no	2157	2144.33	2046.16	2092.52	1804.1	1629.53	2306.95	2391.21	3309.37	2718.31	2731.29	2594.87	2020	1906.03	2115.08	2043.47
LBJ_RS02375	no	5380.32	5509.34	5273.98	5404.99	3993.47	4248.82	5432.41	5300.63	4458.84	4370.41	4387.5	3927.55	4148.17	4051.48	4459	4253.11
LBJ_RS02385	no	53566.8	67846.8	80029.5	26601.5	77351.1	44862.9	31217.7	23944.2	7631.81	7374.86	7694.11	9644.35	65386.4	37868.7	55534.6	51323.6
LBJ_RS02390	no	45371.4	68622.6	64176.9	25043.3	50560.5	35989.5	25509.8	16556.4	3010.08	6414.25	5563.7	7620.47	29334.9	32915.5	20320.3	21384
LBJ_RS02395	no	304330	452850	460615	173865	367374	206875	150637	99388.6	47680.6	57270.7	49544.5	67786.7	193700	239068	155061	155863
LBJ_RS02400	no	20591.5	35597.8	30425.4	14461.6	19328.8	17998	15949.4	7718.25	3960.91	6902.5	5712.47	6852.99	12437	18976.3	7974.41	8516.08
LBJ_RS02405	no	13275.9	16400.5	19391.5	8891.61	17870.3	10141.5	8951.47	7466.99	5028.28	4840.49	5088.34	5275.26	11532	11498.4	9192.05	9014.61
LBJ_RS02410	no	4958.67	5114.65	6823.95	3368.38	6525.9	3962.65	3214.62	2998.65	2261.87	1917.8	2222.23	2277.01	4933.24	4227.67	4134.11	3846.72
LBJ_RS02415	no	3476.8	3689.17	5007.98	2350.99	2392.56	1533.42	1314.93	1493.97	1563.97	1323.95	1472.57	1580.04	2373.44	1959.92	2010.55	2088.71
LBJ_RS02435	no	6641.62	6400.44	6995.83	5704.71	3052.28	2809.36	3134.3	3150.68	2615.45	2343.6	2140.87	2441.14	2552.31	2762.13	2628.32	2769.87
LBJ_RS02445	no	1455.06	1289.85	1503.93	1259.36	615.734	629.72	495.608	537.486	721.731	661.977	733.381	785.973	1113.89	1115.22	1173.37	1113.05
LBJ_RS02450	no	932.264	899.235	1037.4	1020.14	1027.4	1407.91	1338.22	1557.5	881.969	748.272	718.272	711.999	891.111	813.612	889.917	896.69
LBJ_RS02460	no	1130.9	847.695	949.419	1130.13	1099.52	1184.13	1245.85	1313.38	975.993	655.164	797.305	740.895	1153.52	1040.59	1341	1280.87
LBJ_RS02465	no	11195.7	11582.9	9526.93	11527.7	7813.66	7589.64	7683.93	7478.41	7450.39	12686.6	10962.4	12238.1	7224.21	10022.5	7029.88	8089.95
LBJ_RS02470	no	6.09323	5.42525	6.13849	7.33253	0	3.58611	3.21302	3.56897	5.29711	2.27093	2.3245	2.31168	3.21314	5.18224	2.82513	3.2906
LBJ_RS02485	no	357.063	352.641	295.67	355.628	255.09	288.323	200.814	218.421	178.777	166.914	158.066	212.675	302.035	240.456	292.872	296.154
LBJ_RS02490	no	335.128	352.641	376.494	335.463	366.801	352.156	247.402	249.828	152.292	193.029	174.338	182.623	358.801	276.732	242.02	369.37
LBJ_RS02495	no	2.43729	8.13787	3.06924	0.916566	0.879619	1.43444	3.21302	0	0	1.13547	0	0	1.07105	1.03645	5.65027	3.2906
LBJ_RS02500	no	8.53052	6.78156	16.3693	14.6651	8.79619	9.32388	13.6553	15.7035	2.64856	0	1.16225	5.77921	2.14209	4.14579	1.88342	4.93591
LBJ_RS02505	no	2525.04	2362.7	2406.29	2454.56	4205.46	4676.28	4726.35	5217.83	4744.89	4558.9	4655.98	3987.66	4934.32	4277.42	5424.26	4853.64
LBJ_RS02510	no	2055.86	1954.45	1809.83	2123.68	3295.05	3317.87	3114.22	3187.8	2200.95	2407.19	2460.49	2369.48	3157.45	2872	3290.34	3221.5
LBJ_RS02515	no	1767.04	2084.65	1850.75	2018.28	2593.12	2991.53	2819.42	3289.87	2961.09	2813.69	2674.34	2563.66	3109.25	2734.15	3346.84	3159.8
LBJ_RS02520	no	1381.94	1312.91	1401.62	1406.01	1118	1046.43	1134.2	1179.19	1462	1259.23	1334.27	1360.43	1541.24	1481.08	1718.62	1672.45
LBJ_RS02530	no	3726.62	3435.54	3424.25	3796.42	2566.73	2570.52	2456.35	2446.88	2128.11	2559.34	2137.38	3000.57	3136.03	3096.91	2870.34	2972.24
LBJ_RS02535	no	1138.22	1295.28	1362.74	1008.22	871.703	842.735	892.416	1062.84	1293.82	1098	1201.77	1243.69	1242.41	1214.72	1341.94	1273.46
LBJ_RS02540	no	3788.77	3997.05	4178.26	3103.49	4352.36	4455.38	4653.25	6249.26	7320.61	6775.33	6056.5	6619.51	7669.77	6547.24	7191.85	6990.89
LBJ_RS02545	no	268.102	204.803	219.962	212.643	346.57	467.628	458.658	695.235	1047.5	852.735	966.994	916.583	656.552	556.573	795.746	634.264
LBJ_RS02550	no	171.829	139.7	124.816	164.982	105.554	83.9149	106.833	137.762	112.564	87.4309	80.1954	85.5323	67.476	80.843	70.6284	72.3933
LBJ_RS02555	no	1356.35	1059.28	1051.73	1424.34	1074.02	979.007	1008.89	1173.48	1166.69	1122.98	1080.89	1160.47	1192.08	1221.97	1387.14	1324.47
LBJ_RS02575	no	822.586	888.384	873.711	764.416	625.409	723.676	703.651	551.762	293.99	321.337	307.997	390.675	709.033	688.202	614.938	678.687
LBJ_RS02580	no	6575.82	6319.06	5208.51	6689.1	5790.53	7540.15	8208.46	7886.7	11600.7	12826.2	12010.7	11308.8	11269.6	10625.7	11439.9	10998.8
LBJ_RS02585	no	3612.07	3721.72	3244.19	4124.55	3030.29	3774.74	4029.12	3778.11	5543.43	5819.27	5534.64	5193.2	5060.7	4959.41	5254.75	4907.11
LBJ_RS02590	no	19530	21631.8	19423.2	14226.9	8313.28	7578.16	6353.74	5732.47	8693.88	11916.7	9703.64	11772.3	11916.5	13310.1	11598.1	11970.4
LBJ_RS02595	no	5745.92	6068.14	5424.38	5525.06	4383.14	4013.57	4059.65	4918.04	11640.4	14126.3	12037.4	13586.9	7616.22	7838.66	7731.45	7594.72
LBJ_RS02600	no	2810.2	2362.7	2211.9	2737.78	2703.95	2700.34	3111	3494.02	2980.95	3156.6	3038.13	3021.37	3088.9	3366.38	2999.35	3288.96
LBJ_RS02605	no	2029.05	2364.05	2407.31	1861.55	1600.03	1782.3	1567.95	1736.66	1389.17	1560.13	1354.02	1476.01	2063.91	2207.63	1984.19	1985.06
LBJ_RS02615	no	1537.93	1390.22	1549.97	1241.03	716.89	776.751	671.521	697.376	458.2	433.748	467.225	581.389	895.396	1087.23	916.285	1106.47
LBJ_RS02620	no	2158.22	2072.45	2095.27	2215.34	2302.84	2317.34	2051.51	1922.25	1293.82	1545.37	1438.87	1770.75	2445.2	2824.32	2849.62	2981.29
LBJ_RS02625	no	2094.85	2004.63	1804.72	2224.51	2732.98	2721.86	2661.18	2420.47	1771.88	1759.97	1630.64	1766.13	2449.49	2227.33	2498.36	2286.15
LBJ_RS02630	no	881.081	964.338	980.112	888.153	645.641	706.463	659.472	752.338	798.539	908.373	841.471	981.31	838.63	872.689	909.693	950.162
LBJ_RS02635	no	1418.5	1371.23	1330.01	1505.92	1373.09	1203.5	1206.49	1354.78	1593.11	1365.97	1472.57	1298.01	1508.03	1465.54	1685.66	1558.1
LBJ_RS02640	no	1849.91	1691.32	1681.95	1776.31	1307.99	1090.89	997.642	1144.92	1292.5	1082.1	998.375	918.895	1307.75	1275.87	1320.28	1352.44
LBJ_RS02645	no	881.081	817.856	1222.58	953.229	931.517	1053.6	979.167	1280.55	1910.93	1595.33	1964.21	1700.24	1512.32	1126.62	1308.04	1565.51
LBJ_RS02650	no	2109.48	2018.19	1786.3	2297.83	2760.25	3133.54	3751.2	3124.27	2445.94	3666.42	3408.89	3787.7	2715.11	2595.27	2406.07	2478.65
LBJ_RS02655	no	3596.23	3371.79	3003.77	3599.36	5730.72	4988.27	5272.56	4838.09	5585.8	6456.26	6083.23	6524.73	5858.63	4346.86	5767.98	5079.87
LBJ_RS02660	no	778.715	721.558	716.157	734.17	1435.54	1267.33	1349.47	1376.91	2321.46	2047.25	2093.22	2234.24	1782.22	1261.36	1694.14	1544.94
LBJ_RS02665	no	1375.85	1235.6	1141.76	1664.48	1856.88	2170.31	2628.25	2709.56	2151.95	2287.97	2408.19	2181.07	2123.89	2215.93	2341.1	2366.77
LBJ_RS02670	no	5074.44	5168.91	4576.24	5407.74	4189.63	4225.87	5051.67	4731.02	7274.26	7848.35	7330.32	7583.48	7189.94	8081.19	7762.53	7741.15
LBJ_RS02675	no	556.921	486.916	585.203	644.346	644.761	514.965	592.802	581.028	993.208	743.731	772.898	765.168	796.859	817.758	857.899	862.138
LBJ_RS02680	no	2695.65	2354.56	2431.86	2567.3	1755.72	2015.39	2006.53	2060.01	3447.1	2794.38	2935.85	2724.32	2421.64	2574.54	2690.47	2673.62
LBJ_RS02685	no	3212.35	3305.33	3429.37	3325.3	1800.58	2062.73	2045.09	1930.1	3913.24	3075.98	2980.01	2983.23	3116.75	3380.89	3610.52	3577.71
LBJ_RS02690	no	5781.26	4979.02	5155.31	5125.44	5006.79	4291.14	3842.77	3697.45	20419	22233.6	20781.1	23400	13789.7	10021.4	11574.6	11350.1
LBJ_RS02695	no	376.562	387.905	351.94	444.535	381.755	580.232	490.788	358.324	505.874	542.753	519.527	564.051	528.026	537.917	632.83	549.531
LBJ_RS02700	no	1473.34	1502.79	1481.42	1809.3	1432.02	1684.04	1737.44	1761.64	1811.61	2081.31	1993.26	2089.76	1938.6	1985.84	2245.04	2143.01
LBJ_RS02705	no	1930.34	1894.77	1830.29	2036.61	1909.65	1902.07	1866.76	1909.4	1369.3	1186.56	1179.69	1282.99	1224.21	1431.34	1354.18	1335.16
LBJ_RS02710	no	2146.04	2065.66	1966.36	2088.85	2003.77	1919.28	1786.44	1778.77	2498.91	2286.83	2164.11	2293.19	2354.16	2029.37	2273.29	2093.65
LBJ_RS02715	no	1038.29	971.12	997.504	926.649	763.51	775.316	838.598	920.08	647.572	604.068	568.341	517.817	700.465	641.562	769.378	676.219
LBJ_RS02720	no	4506.55	4121.83	3893.85	4429.77	2297.57	2729.03	2658.77	3249.19	1732.16	2066.55	1748.03	2112.88	6419.86	5517.01	6406.46	6445.47
LBJ_RS02725	no	1740.23	1745.57	1410.83	1864.3	2177.06	2579.85	2674.03	2351.24	1769.24	2877.27	2678.99	2485.06	2419.5	2318.53	2072.71	1957.91
LBJ_RS02730	no	1466.03	1528.56	1431.29	1603.07	2008.17	2327.38	2216.98	2566.09	2475.08	2635.42	2697.59	2318.62	2240.63	2109.17	2133.92	1961.2
LBJ_RS02735	no	12235.2	11420.1	12646.3	12392.9	2733.86	3047.47	3968.08	5131.46	14553.8	9783.18	9997.69	9182.01	3436.99	4075.31	3186.75	3591.69
LBJ_RS02740	no	595.918	699.857	724.342	612.266	452.124	446.112	439.38	415.428	268.828	297.492	296.374	299.363	363.085	359.648	338.074	394.873
LBJ_RS02745	no	3556.01	3506.07	5191.11	2348.24	1510.31	1030.65	710.077	860.835	1826.18	1757.7	1796.84	2164.89	2650.84	2582.83	2327.91	2764.93
LBJ_RS02760	no	223.012	225.148	222.009	166.815	134.582	98.2593	67.4734	82.8	233.073	204.384	198.745	228.857	210.996	243.565	189.284	217.18
LBJ_RS02765	no	524.018	458.434	440.948	662.678	832.12	1133.93	1364.73	1533.23	1272.63	1166.12	1223.85	1100.36	1005.71	923.475	1077.32	980.6
LBJ_RS02770	no	1480.66	1453.97	1273.74	1623.24	1746.92	2325.95	2742.31	2760.95	2485.67	2587.73	2534.87	2303.59	2169.94	2008.64	2156.52	1886.34
LBJ_RS02775	no	2172.85	1757.78	1652.28	2393.15	2140.11	2999.42	3772.89	3912.3	3203.43	3680.05	3809.86	3271.03	2610.14	2505.1	2705.54	2446.56
LBJ_RS02780	no	1494.06	1373.94	1241	1654.4	2340.67	2915.5	3264.43	3497.59	2791.58	2119.92	2257.09	1993.83	2153.88	1868.72	2429.62	2118.33
LBJ_RS02790	no	2542.1	2703.13	2655.92	2563.64	2605.43	3117.04	3185.71	3199.94	2843.22	2860.24	2930.04	2613.36	3279.55	2794.26	3479.62	3404.13
LBJ_RS02795	no	6973.09	7066.39	7155.43	6263.81	5889.93	6153.76	6813.2	5918.06	4376.74	4866.61	4465.37	4468.49	6229.21	6199	6402.7	6054.71
LBJ_RS02800	no	2756.58	2936.42	2847.24	2839.52	3092.74	3165.82	3214.62	3329.85	3188.86	3192.93	3027.67	3028.31	4020.71	3691.83	4337.52	4215.26
LBJ_RS02805	no	6486.85	6791.06	6619.34	6575.45	6746.68	6176.71	6705.57	6369.18	6863.73	6701.52	6458.64	5939.87	8171.02	7451.03	8722.13	7683.56
LBJ_RS02810	no	2085.1	2399.32	2068.67	2169.51	2547.38	2238.45	2515.79	2319.83	2163.87	2662.67	2497.68	2435.36	2998.93	2705.13	3035.14	2720.51
LBJ_RS02815	no	4300.6	4696.91	4070.84	4830.31	5140.5	5091.55	5834.04	5827.41	5655.99	7072.82	6612.05	6329.39	8033.93	7818.97	8058.23	7774.05
LBJ_RS02820	no	1948.62	1887.99	1754.58	2276.75	2516.59	2571.24	2954.37	2977.95	3248.45	3572.18	3522.79	3378.53	4485.55	4153.05	4646.41	4337.02
LBJ_RS02825	no	1050.47	922.292	851.204	1109.96	1664.24	1751.45	1959.14	2042.16	2189.03	2110.83	2143.19	1998.45	2624.07	2345.48	2815.72	2553.51
LBJ_RS02830	no	1010.26	1079.62	854.273	1083.38	1386.28	1430.14	1593.66	1687.41	2207.57	2552.53	2312.88	2115.19	2446.27	2187.94	2377.82	2245.01
LBJ_RS02835	no	2384.89	2227.06	1884.52	2707.54	4372.59	4752.31	5313.53	5686.79	5899.66	6925.21	6981.65	6354.82	7171.73	6577.3	7224.81	6752.32
LBJ_RS02840	no	1547.68	1376.66	1244.07	1665.4	2675.8	3013.76	3278.88	3611.08	4767.4	5287.87	5054.63	4807.15	5234.21	4528.24	5667.22	5071.64
LBJ_RS02845	no	1143.09	919.58	893.15	1336.35	1891.18	2159.55	2367.19	2863.03	3433.85	3821.98	3969.09	3535.72	3705.82	3119.71	4133.17	3658.33
LBJ_RS02855	no	670.255	617.122	702.857	754.334	300.83	241.704	248.206	277.666	235.721	228.229	244.073	221.922	205.641	237.347	222.244	220.471
LBJ_RS02860	no	208.389	222.435	224.055	281.386	279.719	247.441	293.991	329.059	75.4838	77.2117	79.0331	63.5713	132.81	84.9888	124.306	119.284
LBJ_RS02870	no	5936.03	7229.14	6791.21	4490.26	4433.28	4159.88	3037.1	2901.57	3815.24	4574.79	3572.76	4870.72	4063.55	3692.87	3798.86	3527.53
LBJ_RS02875	no	28980.6	23488.6	24909	34081.6	3911.67	2667.35	2205.74	3108.57	4007.26	4423.78	3420.51	4959.72	3489.47	3180.86	3186.75	3427.99
LBJ_RS02880	no	38582.3	33391	35358.7	47984.1	3868.57	3172.99	2636.28	4012.23	4538.3	5234.5	4237.57	6325.93	3983.23	3562.27	3410.88	4025.23
LBJ_RS02885	no	6943.85	7489.56	9077.8	5550.73	4052.41	3504.34	2677.25	2612.48	2194.33	2387.89	2196.66	3131.18	3714.39	3012.96	3523.88	3602.39
LBJ_RS02895	no	91291.2	88673	90513	115929	1910.53	2324.51	2423.42	3756.69	368.149	400.82	452.116	576.765	614.781	711.004	649.781	613.698
LBJ_RS02900	no	604.449	541.169	594.41	676.426	446.847	518.551	530.951	601.014	519.117	336.098	449.792	325.948	369.511	281.914	404.936	389.937
LBJ_RS02910	no	231.543	219.723	381.609	263.055	64.2122	91.0871	89.1612	119.203	116.536	105.598	125.523	121.363	184.22	127.483	163.858	189.21
LBJ_RS02915	no	165.736	158.689	184.155	128.319	86.2027	87.501	87.5547	99.9311	45.0254	46.5541	52.3013	46.2337	54.6234	54.9318	64.9781	69.9253
LBJ_RS02920	no	11287.1	12935.1	11945.5	12424.1	6946.35	8915.78	8856.68	9381.39	16387.9	16618.7	15639.3	14602.9	8035	7850.06	7941.45	8266
LBJ_RS02925	no	4211.64	3606.43	3379.24	4135.55	3302.09	3305.67	3273.26	3497.59	3706.65	3674.37	3666.91	3719.5	2997.86	3390.22	3253.61	3330.09
LBJ_RS02935	no	2085.1	2225.71	2084.02	2134.68	2553.54	2625.03	2595.31	3410.5	4359.52	4022.96	3777.32	3939.11	4008.93	3435.83	4248.06	3813.81
LBJ_RS02940	no	2271.56	2374.9	2448.23	1958.7	1450.49	1107.39	962.299	1077.83	1492.46	1664.59	1265.69	1709.49	3508.75	3750.91	3390.16	3481.46
LBJ_RS02945	no	3120.95	3299.91	2604.77	2696.54	5472.99	4945.96	5245.25	4260.63	1767.91	1884.87	1629.48	1660.95	3059.98	3359.13	3499.4	2958.25
LBJ_RS02950	no	368.031	332.296	373.425	226.392	160.091	157.789	131.734	147.755	88.7266	82.8891	98.7914	87.844	207.783	182.415	190.226	241.037
LBJ_RS02965	no	2405.61	2357.27	1895.77	2415.15	2952	3016.63	3313.42	3187.09	3576.87	3835.61	3805.21	3534.57	3109.25	3121.78	2814.78	2928.64
LBJ_RS02970	no	1273.49	1021.3	989.32	1211.7	1866.55	1806.68	1856.32	2004.33	1969.2	1703.2	1709.67	1459.83	1725.46	1454.14	1752.53	1627.2
LBJ_RS02975	no	1793.85	1833.73	1397.53	2277.67	1838.4	2569.8	2910.19	2319.11	1847.37	2890.9	2838.22	2394.91	1895.75	2291.59	2100.02	2014.67
LBJ_RS02980	no	7125.42	6761.22	5747.67	7619.42	9281.74	9679.62	11303.4	9731.86	9434.15	8060.68	8367.05	7323.42	6834.35	7134.91	8092.13	6948.93
LBJ_RS02985	no	214.482	195.309	164.716	150.317	203.192	196.519	140.57	152.752	101.969	96.5147	90.6557	100.558	207.783	158.577	200.585	185.097
LBJ_RS02990	no	1122.37	1120.31	1053.77	1102.63	2131.32	1787.32	1878.81	2020.75	1284.55	1172.94	1204.09	1230.97	1194.22	1247.88	1276.96	1241.38
LBJ_RS02995	no	1893.78	1890.7	1662.51	1875.29	4394.58	3997.07	4264.48	4341.29	2686.96	2440.12	2498.84	2531.29	2931.46	2537.23	3185.81	2820.87
LBJ_RS03000	no	4762.47	4527.37	4114.83	4496.67	9491.09	7877.24	7338.53	6415.57	4879.96	5232.23	4905.87	5136.56	4915.04	5012.26	5139.86	4703.92
LBJ_RS03005	no	3843.61	3436.9	3096.87	3776.25	6145.9	4949.54	4450.03	4776.71	18757.1	19163.3	17546.5	18829.8	19968.6	17745	20327.8	18234.1
LBJ_RS03010	no	8336.76	7911.37	6952.86	8851.28	13750.2	11644.1	9526.6	10536.3	19198.1	21237.8	18650.7	20650.3	18790.5	14033.5	17180.6	15952.9
LBJ_RS03015	no	866.458	881.603	1001.6	913.817	970.22	966.814	898.038	954.342	666.112	646.08	733.381	803.311	823.635	895.491	1027.41	1027.49
LBJ_RS03020	no	7882.2	7853.05	7125.76	8305.01	9512.2	10219	11366	9028.06	5020.34	4815.51	5056.96	4332.1	4956.81	5442.39	5649.33	5121.83
LBJ_RS03025	no	840.866	844.982	713.088	1006.39	1530.54	2111.5	2563.18	2666.73	1076.64	1794.04	1798	1545.36	1665.48	1559.85	1534.05	1460.21
LBJ_RS03035	no	1466.03	1536.7	1442.54	1342.77	1005.4	866.403	918.12	905.09	1070.02	1103.67	1055.32	1048.35	1196.36	1258.25	1312.75	1352.44
LBJ_RS03040	no	6224.85	6400.44	5075.51	6477.37	5557.44	6170.26	6993.13	6054.4	3468.28	6585.71	6162.26	5769.97	5799.72	7029.19	5762.33	6058.83
LBJ_RS03045	no	1707.32	1878.49	1644.09	1988.95	1732.85	2267.85	2600.13	2396.92	2734.63	3056.68	2900.98	2793.67	2510.53	2757.99	2576.52	2541.99
LBJ_RS03050	no	248.604	272.619	244.516	265.804	293.793	329.205	409.66	319.779	227.776	330.421	295.212	306.298	307.391	344.101	304.173	285.46
LBJ_RS03055	no	1592.77	1654.7	1691.15	1997.2	3297.69	3966.95	3878.11	3825.22	3114.7	2926.1	2899.82	2725.48	3093.18	3057.52	3520.12	3037.23
LBJ_RS03060	no	665.381	644.248	579.064	637.93	679.946	598.88	582.359	550.335	520.441	531.398	438.169	495.856	617.994	631.197	673.324	636.732
LBJ_RS03065	no	478.928	454.365	474.71	498.612	375.597	278.999	303.63	352.614	578.709	417.852	473.037	512.038	470.19	446.709	479.331	526.497
LBJ_RS03070	no	1692.7	1515	1608.28	1454.59	1286.88	1012	1082.79	1157.06	1808.96	1442.04	1635.29	1338.47	1215.64	1345.31	1335.35	1340.1
LBJ_RS03075	no	530.111	405.537	506.425	541.691	526.012	512.813	439.38	441.124	487.334	424.665	474.199	470.428	576.223	649.853	677.091	742.031
LBJ_RS03080	no	3077.08	2971.68	2627.27	3158.49	3513.2	2904.75	2682.87	2576.08	3032.6	3564.23	3303.12	3538.03	3518.39	4946.97	3648.19	3906.77
LBJ_RS03085	no	5793.44	6843.95	5010.03	7247.29	5928.63	7690.05	6614.8	4325.59	4838.91	11899.7	8462.36	9719.48	6716.54	12953.5	5283	5730.59
LBJ_RS03090	no	359.501	347.216	376.494	262.138	176.803	135.555	116.472	130.624	101.969	113.547	92.9802	112.117	170.297	183.451	163.858	176.047
LBJ_RS03095	no	80.4307	78.6661	95.1466	80.6578	41.3421	32.275	20.8846	25.6966	154.94	111.276	96.4669	102.87	81.3996	66.3327	73.4535	59.2309
LBJ_RS03100	no	705.596	679.512	810.28	577.437	758.232	504.924	426.528	363.321	651.545	589.307	556.719	766.324	772.225	794.956	821.173	844.863
LBJ_RS03105	no	926.171	915.511	1253.27	908.317	1319.43	1123.89	786.386	739.49	1303.09	1221.76	1177.36	1546.52	1593.72	1468.65	1610.33	1666.69
LBJ_RS03110	no	2590.84	2440.01	2146.42	2162.18	3271.3	2303.72	1738.24	1503.25	2261.87	2021.13	1873.55	2418.02	2279.19	2499.91	2717.78	2579.83
LBJ_RS03115	no	10331.7	10091	8688.01	8289.43	14077.4	11350.7	8013.27	5872.38	6392.29	8928.17	7207.13	10332.1	12073.9	12168.9	12072.7	11132.9
LBJ_RS03120	no	7820.05	7674.01	7051.08	5160.27	9082.07	5660.31	4119.89	3085.73	2502.88	3048.73	2677.83	3829.31	6069.63	5424.77	6568.44	5966.69
LBJ_RS03125	no	867.676	817.856	793.911	875.321	978.137	948.884	1086	907.945	960.101	904.967	947.235	895.778	921.101	921.403	1058.48	879.414
LBJ_RS03130	no	297.35	283.469	252.701	234.641	195.275	161.375	189.568	171.31	256.91	219.145	237.099	210.363	231.346	261.185	284.397	273.943
LBJ_RS03135	no	1429.47	1584.17	1258.39	1329.94	801.333	777.468	900.448	765.9	997.181	1317.14	1244.77	1204.39	1770.44	1794.09	1789.25	1747.31
LBJ_RS03140	no	659.288	571.007	621.01	561.855	431.013	433.919	485.166	437.555	821.052	788.014	785.682	730.492	549.447	592.848	566.91	472.202
LBJ_RS03145	no	191.327	222.435	275.209	197.978	337.774	362.914	306.04	298.366	193.345	171.455	237.099	198.805	247.412	212.472	233.544	253.377
LBJ_RS03150	no	1151.62	1150.15	1299.31	1432.59	1148.78	1701.97	1833.03	1633.16	1389.17	1638.48	1859.6	1524.56	1259.55	1312.14	1432.34	1402.62
LBJ_RS03155	no	5953.09	6441.13	5993.21	4497.59	4138.61	3296.35	2772.03	2129.25	3165.02	5774.98	4716.42	5137.72	5606.93	4392.47	3864.78	3789.13
LBJ_RS03165	no	2639.59	2796.72	2503.48	2834.94	3573.01	3580.37	3054.78	2543.25	2653.85	3783.37	3682.01	3791.16	2732.24	2840.9	2609.48	2629.19
LBJ_RS03170	no	32938.8	32600.3	28068.2	34980.8	53520.4	52693.5	44015.1	32421.2	27819.1	47196.8	39967.5	41562.9	33877.2	52376.9	32548.4	36306.9
LBJ_RS03175	no	7977.26	7126.06	6892.5	6593.78	7845.33	6372.51	5390.64	4723.17	4616.43	4538.46	4668.77	4977.06	7886.12	7704.96	7439.52	8011.8
LBJ_RS03180	no	5396.17	4332.06	4376.74	5987.01	6722.05	7690.05	8875.16	11905.4	14073.1	12871.6	13769.2	12557.1	8539.46	8600.45	9781.56	9425.94
LBJ_RS03185	no	0	1.35631	6.13849	4.58283	5.27772	1.43444	3.21302	2.14138	5.29711	2.27093	3.48676	2.31168	1.07105	3.10935	1.88342	5.75856
LBJ_RS03200	no	2408.05	2414.24	2125.96	2787.28	4720.92	5496.07	5483.82	4446.22	9128.25	11493.2	10362.6	9414.34	7049.63	7860.42	7491.32	6825.54
LBJ_RS03205	no	688.535	602.203	688.534	687.425	1163.74	1451.66	1247.45	1819.46	1044.86	935.624	978.616	957.038	1242.41	1069.61	1258.13	1241.38
LBJ_RS03210	no	42.6526	20.3447	35.8078	32.9964	29.0274	38.73	25.7041	53.5345	29.1341	11.3547	15.1093	11.5584	52.4813	30.057	38.6102	37.0193
LBJ_RS03215	no	198.639	179.033	162.67	163.149	242.775	202.974	210.453	249.114	146.995	137.391	165.04	147.948	137.094	137.848	148.79	171.111
LBJ_RS03220	no	176.704	136.988	126.862	164.982	169.767	160.658	191.978	203.431	137.725	135.121	122.036	120.208	122.099	111.936	129.956	116.816
LBJ_RS03230	no	30.4662	21.701	20.4616	16.4982	14.0739	10.0411	13.6553	15.7035	18.5399	18.1675	17.4338	16.1818	16.0657	15.5467	18.8342	11.5171
LBJ_RS03235	no	9392.11	8356.24	7630.14	8057.54	8271.06	8078.78	9725.8	7879.57	3922.51	4233.02	3987.69	4634.93	1931.1	2318.53	2057.64	2003.98
LBJ_RS03245	no	671.474	607.628	557.579	621.432	621.011	732.283	786.386	781.604	417.147	431.477	420.735	396.454	509.819	479.876	593.278	520.738
LBJ_RS03250	no	764.091	577.789	625.103	894.569	768.787	962.511	1007.28	1177.76	903.157	710.802	867.04	779.038	582.65	537.917	671.44	695.14
LBJ_RS03255	no	1898.65	1776.77	1558.15	1966.03	1475.12	1808.83	2045.89	2055.01	2904.14	2705.82	2698.75	2659.59	1736.17	1880.12	2002.08	1798.32
LBJ_RS03260	no	3313.5	3120.87	3351.61	2797.36	2040.72	2392.65	2768.82	2606.06	4760.78	4209.17	4289.87	4803.68	2752.59	2824.32	2714.95	3100.57
LBJ_RS03265	no	397.279	335.009	371.379	380.375	320.181	460.456	553.442	474.673	254.261	229.364	267.318	261.22	263.478	310.935	258.971	261.603
LBJ_RS03270	no	2138.72	1930.03	1822.11	2129.18	2031.04	2425.64	2804.16	2428.33	1540.14	1536.29	1442.35	1547.67	1409.5	1384.69	1431.4	1424.01
LBJ_RS03275	no	62.151	55.6088	106.4	74.2419	67.7307	70.2877	58.6376	71.3793	99.3208	59.0443	106.927	93.6232	88.8969	87.0617	77.2204	117.639
LBJ_RS03280	no	755.561	684.938	743.78	666.344	780.222	1008.41	757.469	838.707	713.786	604.068	632.265	714.311	955.374	973.225	1051.89	1037.36
LBJ_RS03285	no	1077.28	857.189	913.612	959.645	941.193	913.023	877.154	1311.24	586.655	609.746	504.417	792.908	1487.68	1255.14	1444.59	1419.9
LBJ_RS03290	no	1563.52	1314.27	1163.24	1372.1	1420.59	1115.28	1311.71	1534.66	233.073	252.074	224.315	324.792	356.659	444.636	389.869	368.548
LBJ_RS03295	no	1211.33	1197.62	1414.92	689.258	1086.33	583.818	321.302	311.928	150.968	179.404	173.176	265.844	563.371	694.42	517.941	507.576
LBJ_RS03300	no	656.85	699.857	736.619	405.122	726.566	351.438	202.42	182.017	103.294	132.85	108.089	203.428	446.627	502.677	375.743	426.956
LBJ_RS03305	no	3852.14	4346.98	4007.41	2942.18	5560.95	3050.34	1699.69	1485.4	1092.53	1481.78	1099.49	1884.02	3577.3	4540.68	3398.64	3544.8
LBJ_RS03310	no	2186.25	2274.54	2210.88	2422.49	3435.79	3518.69	3585.73	3785.25	2419.46	2183.5	2290.8	2208.81	2414.14	2475.04	2711.19	2723.8
LBJ_RS03315	no	3066.11	3510.14	2822.68	3228.15	4447.36	4620.34	4553.65	4887.34	3451.07	3378.01	3392.61	3386.62	3670.48	4000.69	4154.83	4304.11
LBJ_RS03320	no	24687.3	24351.2	24983.6	18283.7	35140.8	21782.7	16242.6	18207.4	33995.5	32231.4	28740.2	35529.4	24569.8	26759	22002.2	24577.5
LBJ_RS03330	no	4884.33	6122.39	5913.41	4882.55	8680.08	8612.39	7048.56	5636.11	4084.07	4891.59	4251.52	4532.06	6803.29	6903.78	6935.71	6232.41
LBJ_RS03335	no	1048.04	1120.31	1159.15	1230.03	1439.94	1421.53	1359.11	1394.75	789.27	766.44	760.113	720.09	1573.37	1507	1664.95	1697.13
LBJ_RS03340	no	9.74917	10.8505	27.6232	12.8319	14.9535	10.7583	5.62278	5.71035	3.97283	2.27093	3.48676	11.5584	19.2789	7.25514	14.1257	19.7436
LBJ_RS03345	no	2999.09	3355.52	2899.41	2803.78	6274.32	7314.22	7810.84	7671.14	13265.3	12188.1	11127.4	12251.9	11589.8	9592.33	11647.1	10177.8
LBJ_RS03350	no	983.448	1230.18	1053.77	1129.21	981.655	1252.99	1261.91	1149.21	769.405	1037.82	878.663	878.44	855.767	926.585	931.353	846.508
LBJ_RS03355	no	1524.53	1563.83	1615.45	1481.17	1579.8	1768.67	1775.19	1730.95	2150.63	1982.52	1945.61	1819.3	1209.21	1301.78	1381.49	1332.69
LBJ_RS03360	no	3269.63	3888.55	3737.32	2918.35	2880.75	2824.42	2580.05	2398.35	1876.5	1963.22	2000.24	2058.56	2025.35	1991.02	2042.57	1960.38
LBJ_RS03365	no	2291.06	2511.89	2524.96	2845.94	5773.82	7586.05	7672.69	7657.58	4186.04	3599.43	3698.29	3111.53	3741.17	3490.76	4200.03	3833.55
LBJ_RS03370	no	4688.13	4020.11	3728.11	3945.82	4079.67	4249.54	5098.26	4354.14	6380.37	5707.99	6270.35	5664.78	5282.41	5448.61	6108.88	5484.62
LBJ_RS03375	no	2475.07	2631.25	2554.63	2100.77	2216.64	2303	2087.66	2339.81	4927.64	4959.72	4618.79	5323.81	3192.79	3560.2	3459.85	3460.07
LBJ_RS03380	no	864.02	943.993	833.811	932.148	822.444	750.931	648.226	628.852	934.94	883.393	805.441	905.025	1011.07	1071.69	1004.81	1061.22
LBJ_RS03385	no	985.885	1041.65	1013.87	972.477	1089.85	1089.46	973.544	892.242	953.48	923.134	907.719	999.804	987.506	1061.32	940.77	1023.38
LBJ_RS03390	no	2341.02	2418.3	2319.33	2307.91	2943.21	2574.11	2537.48	2077.85	1860.61	1954.14	1816.6	1889.8	1926.81	2663.67	2012.44	2184.96
LBJ_RS03395	no	1171.12	1253.23	1186.77	868.905	993.97	777.468	738.191	708.797	556.197	630.184	491.633	603.35	787.22	848.851	712.876	792.213
LBJ_RS03400	no	107.241	120.712	112.539	117.321	88.8416	86.7838	57.8343	93.5069	9.26994	9.08373	12.7848	16.1818	7.49733	13.4738	10.3588	12.3398
LBJ_RS03405	no	127.958	101.723	137.093	117.321	156.572	154.203	144.586	134.907	174.805	137.391	196.421	205.74	73.9023	111.936	96.9963	143.964
LBJ_RS03415	no	21702.9	30348.8	20939.4	28288	87166.8	62181.7	54629.3	35084.4	1.12413e+06	1.68478e+06	1.22291e+06	1.59628e+06	244652	586559	271903	346409
LBJ_RS03420	no	673.911	1043	688.534	1042.14	2388.17	1793.05	1690.05	1192.75	44017.7	53440.7	39629.3	47803.3	11499.8	26403.5	12521	15662.5
LBJ_RS03425	no	705.596	839.557	574.972	690.175	2019.61	1128.91	1171.95	927.218	11165	14662.3	11327.3	13785.7	3083.55	6001.04	2941.91	4062.25
LBJ_RS03430	no	1127.25	1264.08	1090.6	1108.13	2297.57	1404.32	1278.78	1209.88	13216.3	13630.1	11566.7	14147.5	4140.67	7075.83	4260.3	5765.96
LBJ_RS03435	no	1386.82	1605.87	1336.14	1524.25	5209.11	4913.68	5160.11	3059.32	2338.67	2295.91	2179.22	1708.34	1568.01	1492.49	1674.36	1444.58
LBJ_RS03440	no	18.2797	10.8505	23.5309	12.8319	668.511	734.435	522.115	278.379	195.993	121.495	219.666	93.6232	40.6998	24.8748	36.7268	21.3889
LBJ_RS03445	no	1179.65	1190.84	1259.41	1033.89	1037.95	1157.6	1032.18	1357.64	3153.11	4547.54	4457.24	4582.92	2639.06	3135.26	2369.35	3098.93
LBJ_RS03450	no	106.022	69.1719	140.162	95.3229	280.599	263.22	110.046	184.872	2644.58	1891.69	3129.94	2627.23	2684.04	1834.51	2542.62	3367.93
LBJ_RS03455	no	768.966	554.732	691.603	713.089	667.631	550.109	462.674	660.259	3305.4	2711.49	3077.64	3296.46	1067.83	812.575	1017.05	1086.72
LBJ_RS03460	no	1425.82	1508.22	1446.64	1675.48	2054.79	2353.2	2790.51	2922.27	2610.15	2590	2690.61	2133.69	2488.04	2063.57	2613.25	2231.85
LBJ_RS03465	no	2148.47	2206.72	2032.86	2790.03	1916.69	2010.37	2824.24	2972.24	2447.27	2507.11	2423.3	2560.19	2357.38	2780.79	2587.82	2545.28
LBJ_RS03475	no	5708.14	5899.96	5545.1	5016.37	7552.41	6710.32	5999.51	5987.3	4155.58	4758.74	4350.31	4740.11	4502.68	4353.08	4880.89	4536.92
LBJ_RS03480	no	4087.34	4158.45	3768.01	3548.95	5661.23	5034.89	4502.24	4529.02	3807.3	3990.03	3483.27	4178.37	4010	3972.71	4130.35	3904.3
LBJ_RS03490	no	29.2475	31.1952	36.8309	18.3313	12.3147	8.60666	8.03254	9.27931	5.29711	1.13547	4.64901	3.46753	3.21314	5.18224	2.82513	4.11326
LBJ_RS03495	no	141.363	107.149	281.347	123.736	96.7581	84.6321	51.4083	136.335	199.966	118.089	225.477	132.922	159.586	101.572	154.441	201.55
LBJ_RS03500	no	57.2764	77.3098	126.862	54.994	18.472	23.6683	22.4911	32.1207	108.591	89.7019	127.848	132.922	83.5417	44.5673	51.7941	78.1519
LBJ_RS03505	no	129.177	117.999	240.424	109.071	46.6198	55.226	35.3432	49.9655	123.158	99.9211	142.957	115.584	126.384	67.3691	90.4043	121.752
LBJ_RS03510	no	2225.25	2008.7	2372.53	1969.7	818.046	659.844	624.932	690.952	1297.79	1456.8	1341.24	1573.1	1515.53	1481.08	1541.58	1536.71
LBJ_RS03515	no	1238.14	1235.6	1519.28	1454.59	774.945	756.669	801.648	1015.73	1044.86	960.605	904.232	1068	993.932	867.507	904.985	913.965
LBJ_RS03520	no	1191.84	1147.44	1178.59	1254.78	2257.1	2420.62	2040.27	2065	2496.26	2052.92	2360.53	1916.39	2253.48	2238.73	2199.84	2235.97
LBJ_RS03525	no	1240.58	1394.29	1177.57	1493.09	2328.35	2238.45	2156.74	1882.27	2069.85	1792.9	1982.8	1840.1	2289.9	2449.13	2409.84	2264.76
LBJ_RS03530	no	2549.41	2324.72	2051.28	2728.62	2016.09	2568.37	2492.5	2144.24	1530.87	2569.56	2778.94	2340.58	2655.13	3027.47	2234.68	2213.75
LBJ_RS03535	no	2280.09	2300.31	2047.19	2193.34	2241.27	1969.49	2016.97	2104.98	2227.44	1752.02	2013.02	1674.82	2840.42	2635.69	2954.15	2706.52
LBJ_RS03540	no	76.7747	81.3787	72.6388	105.405	53.6568	46.6194	57.8343	54.9621	132.428	71.5344	84.8444	104.026	56.7655	65.2962	64.9781	65.8121
LBJ_RS03545	no	765.31	771.742	693.649	709.422	857.629	908.719	872.334	798.021	581.358	527.992	507.904	483.142	530.168	614.614	645.072	581.614
LBJ_RS03550	no	5882.41	5951.5	5929.78	4977.87	10511.5	8669.77	6205.94	5531.18	5173.95	4818.92	4372.39	5253.3	7399.87	7475.9	7959.35	7425.25
LBJ_RS03555	no	1291.77	1281.72	1120.27	1071.47	2135.72	1772.97	1717.36	1473.98	1272.63	1313.73	1182.01	1405.5	1488.76	1443.77	1695.08	1466.79
LBJ_RS03565	no	1128.47	1135.23	1120.27	1235.53	1415.31	1940.8	1845.08	2611.06	3684.14	3706.16	3828.46	3811.97	3216.36	2493.69	3154.73	3168.03
LBJ_RS03570	no	1307.61	1448.54	1448.68	871.655	1369.57	648.368	318.089	392.586	431.715	574.546	382.381	698.129	1197.43	960.788	975.613	1087.54
LBJ_RS03575	no	3759.52	4166.59	4098.46	2661.71	4630.32	2711.81	1516.54	1476.84	1514.97	1838.32	1277.32	2535.92	3465.91	3499.05	3141.55	3267.57
LBJ_RS03580	no	5513.16	6332.62	7066.42	3472.87	6996.49	3576.07	1998.5	2354.09	1575.89	1686.17	1323.81	2404.15	3763.66	3705.3	3748.95	3997.26
LBJ_RS03585	no	1380.73	1510.93	1522.34	1744.23	2029.28	2434.25	2479.65	2425.47	1087.23	1096.86	1044.86	1204.39	1596.93	1562.96	1695.08	1646.95
LBJ_RS03590	no	29340.1	28658.9	24999	35147.6	24734	21312.2	22238.1	19723.5	18297.5	29991.1	23117.2	31417	20687.3	30945.2	19852.2	23382.2
LBJ_RS03595	no	12574	11949.1	10359.7	14818.1	9435.68	7723.04	8084.75	8671.88	8797.18	11908.8	9993.04	12567.5	9337.39	12360.7	8965.09	10303.7
LBJ_RS03600	no	1345.39	1430.91	1559.18	1246.53	1671.28	1413.64	1482	1404.75	1831.48	1765.65	1638.78	1867.84	1363.44	1497.67	1488.85	1572.09
LBJ_RS03605	no	1158.93	988.752	1211.33	1087.05	1686.23	1772.25	1902.91	1602.47	1205.09	1244.47	1164.58	1485.26	1332.38	1332.87	1460.59	1354.91
LBJ_RS03610	no	3669.34	3883.12	3607.38	3473.79	5377.99	5515.43	5826	4818.11	2735.96	2821.63	2446.54	2613.36	3203.5	2966.32	3374.15	2895.73
LBJ_RS03615	no	1469.69	1437.69	1321.82	1458.26	826.842	839.149	1073.15	1322.66	1149.47	1298.97	1222.69	1187.05	1568.01	1438.59	1567.01	1544.94
LBJ_RS03620	no	2447.04	2007.34	2244.64	1966.95	3828.98	2723.29	2262.77	2723.84	3922.51	3656.2	3657.61	4112.49	4353.81	3305.23	4004.16	3661.62
LBJ_RS03625	no	3306.19	3085.61	2854.4	3429.79	2813.02	2766.32	3207.39	3796.67	4893.21	5727.29	5784.53	5817.36	4099.97	4217.31	3935.41	3919.93
LBJ_RS03630	no	3563.32	4028.25	3619.66	3724.93	3609.08	3215.3	3266.84	3295.58	4127.77	7440.71	6259.89	7486.39	3759.38	3997.58	3402.4	3324.33
LBJ_RS03635	no	5017.17	6085.77	4828.94	5571.81	4460.55	5646.68	5518.36	4309.88	4040.37	9393.72	7666.22	8997.08	3714.39	4942.82	3303.52	3520.12
LBJ_RS03640	no	985.885	1136.59	947.373	1065.05	1122.39	1117.43	1115.72	925.79	954.804	1893.96	1657.37	1689.84	696.181	922.439	565.969	592.309
LBJ_RS03645	no	871.332	931.786	945.327	931.231	958.785	857.08	823.336	725.214	1038.23	1630.53	1535.34	1571.95	552.66	699.603	556.552	555.29
LBJ_RS03650	no	11178.6	12026.4	9551.49	9069.42	8358.14	7651.32	7325.68	6561.9	10350.6	11187.8	9467.71	10947	4291.69	5547.07	5004.26	5344.76
LBJ_RS03655	no	9364.08	9275.82	7867.5	8861.36	9023.14	7608.28	7438.94	7738.95	11194.1	11463.7	10169.7	11003.6	7353.81	8192.09	7685.31	8411.61
LBJ_RS03660	no	4055.65	3648.48	4169.06	3491.2	6437.05	4144.82	3805.82	4211.38	7079.59	6393.81	5933.3	6744.34	4892.54	4144.76	4400.62	4367.45
LBJ_RS03670	no	3646.19	4431.07	4182.36	3398.63	1491.83	1013.43	918.12	905.09	2002.31	2969.25	2369.83	3264.1	1248.84	1558.82	1130.05	1344.21
LBJ_RS03675	no	3348.84	3629.49	3635.01	3456.37	3222.93	2945.63	3402.59	2983.66	2504.21	2974.92	2728.97	2903.48	2498.75	2790.12	2393.83	2532.12
LBJ_RS03680	no	6023.77	6141.38	5087.78	5153.85	3288.9	3666.44	3631.51	3031.48	2766.42	2973.79	2659.23	3135.8	2807.22	3240.97	3221.6	2895.73
LBJ_RS03685	no	8907.09	10463.9	8740.18	7805.48	4821.19	4942.37	4570.52	3750.27	2096.33	2360.64	2038.59	2842.22	2675.48	3089.65	2960.74	2881.75
LBJ_RS03690	no	1060.22	895.166	907.473	1071.47	1682.71	1558.52	1771.98	1663.14	908.455	751.679	856.58	687.726	1168.51	1090.34	1267.54	1219.99
LBJ_RS03695	no	1480.66	1504.15	1537.69	1157.62	869.064	621.114	549.426	596.731	1068.69	924.27	963.507	996.336	2569.44	2756.95	3025.72	2987.87
LBJ_RS03700	no	712.908	797.512	849.157	754.334	985.174	1001.24	1078.77	1123.51	1171.99	1066.2	1109.95	1013.67	838.63	842.632	855.074	813.602
LBJ_RS03705	no	4357.88	4439.21	3832.46	4745.98	4520.36	5260.82	6329.64	5394.85	4653.51	6908.18	6419.12	6405.68	5558.74	6026.95	5715.25	5166.25
LBJ_RS03710	no	906.673	941.281	948.396	970.644	1085.45	970.401	1192.83	1661	1929.47	1916.67	1965.37	2114.04	2086.4	1685.26	1780.78	1776.93
LBJ_RS03715	no	5670.36	5552.74	5502.13	3619.52	6983.3	3833.55	3087.71	2859.46	7633.14	9168.89	7476.77	9862.8	7373.09	5159.44	5761.39	5545.49
LBJ_RS03720	no	162.08	132.919	182.108	92.5732	129.304	62.3983	30.5237	56.3897	78.1324	69.2635	82.5199	124.831	164.941	82.9159	132.781	127.511
LBJ_RS03725	no	2362.96	2015.48	2188.37	2023.78	1675.67	1384.95	1176.77	1660.28	3903.97	3259.92	2950.96	3581.96	4169.59	3304.2	3838.42	3737.3
LBJ_RS03730	no	621.51	648.317	669.095	509.611	186.479	183.609	162.257	132.766	177.453	336.098	264.993	381.428	194.931	202.107	144.082	185.097
LBJ_RS03735	no	18863.4	19547.2	17814.9	16567.9	13507.4	12255.2	13926	12868.3	10212.8	14990.4	14968.6	13881.7	10052.9	12519.3	10196.9	10388.4
LBJ_RS03740	no	8219.77	8638.35	8443.49	8402.16	7357.14	7832.77	7744.98	8120.83	7736.43	7926.69	8095.09	7604.29	6206.72	6804.28	6488.39	6664.3
LBJ_RS03745	no	1806.03	1679.11	1725.94	1663.57	1921.97	1667.54	1818.57	1904.4	1797.04	1361.42	1534.17	1390.48	1101.04	1071.69	1220.46	1180.5
LBJ_RS03750	no	3250.13	3465.38	3110.17	3054.92	2931.77	2843.78	2566.4	2401.2	2059.25	1947.33	1944.45	2006.54	2295.25	2448.09	2468.23	2347.02
LBJ_RS03755	no	6328.43	6640.5	7137.02	4216.21	2329.23	1910.68	1646.67	1855.86	2878.98	3183.85	2665.04	3080.32	2563.02	3209.88	2375	3041.34
LBJ_RS03760	no	119.427	124.781	239.401	139.318	141.619	213.732	269.09	244.831	95.348	114.682	135.983	106.338	132.81	125.41	113.005	139.851
LBJ_RS03765	no	149.893	210.228	169.831	208.061	130.184	217.318	289.975	219.135	52.9711	136.256	159.229	147.948	108.176	135.775	96.9963	120.93
LBJ_RS03770	no	1428.25	1467.53	1380.14	1603.99	1614.98	1948.69	2319	1890.12	945.534	1023.06	1061.14	1044.88	927.527	1117.29	1047.18	972.374
LBJ_RS03775	no	4655.23	5828.07	5406.98	4993.45	5191.51	6500.18	6217.99	6232.84	5655.99	5587.63	5191.78	4573.67	2844.7	3013.99	3005	3094.81
LBJ_RS03780	no	1104.09	1162.36	1346.37	1323.52	1595.63	1998.9	1679.6	1837.3	2145.33	1863.3	2071.13	1751.1	1279.9	1146.31	1315.57	1388.64
LBJ_RS03785	no	4072.72	3960.43	4269.32	4453.6	4079.67	4935.2	4953.67	6015.14	3665.6	3726.6	4046.96	3527.63	1931.1	1987.91	1898.49	1944.75
LBJ_RS03790	no	290.038	288.894	258.84	291.468	257.728	269.675	266.68	256.252	115.212	157.83	205.719	156.039	206.712	183.451	165.741	164.53
LBJ_RS03795	no	442.369	434.02	497.218	449.118	278.839	249.593	238.567	311.928	154.94	163.507	165.04	186.091	240.986	251.857	242.02	263.248
LBJ_RS03800	no	483.803	557.444	538.141	573.771	288.515	256.048	249.009	277.666	1738.78	1937.11	1828.22	1923.32	1349.52	1384.69	1523.69	1395.22
LBJ_RS03805	no	268.102	318.733	319.201	367.543	248.932	241.704	261.058	244.117	2004.96	2198.26	2123.43	2068.96	1548.73	1551.56	1670.6	1581.96
LBJ_RS03810	no	1286.89	1349.53	1190.87	1167.71	957.905	905.851	1145.44	985.035	3349.1	3669.83	3254.31	3358.88	2881.12	3102.09	2915.54	2876.81
LBJ_RS03815	no	1702.45	2035.82	1766.86	1448.17	1994.98	1895.62	1779.21	1661	2155.92	2386.75	2109.49	2615.67	2314.53	2192.09	2446.57	2200.59
LBJ_RS03820	no	1319.79	1241.03	1115.16	1264.86	2598.4	2427.08	2458.76	2277.71	2277.76	2468.5	2524.41	2207.66	2652.98	2656.42	2759.22	2655.52
LBJ_RS03825	no	1718.29	1581.46	1440.5	1746.98	3752.46	3583.96	3597.78	3124.99	2987.57	2709.22	2692.94	2527.83	3088.9	3079.29	3245.14	3110.44
LBJ_RS03830	no	2509.19	2509.18	2483.02	2679.12	3373.34	3821.36	3649.18	3247.76	2975.65	2642.23	2697.59	2524.36	2259.91	2311.28	2415.49	2404.61
LBJ_RS03840	no	4853.87	5148.56	4737.89	3879.83	4226.57	3436.92	2987.3	2383.36	5878.47	6749.21	6529.53	5879.77	5178.51	4909.66	5498.65	4849.53
LBJ_RS03845	no	8273.39	8790.26	8413.82	6313.31	6262.89	4562.25	3359.21	2986.51	8519.08	8086.79	8231.07	8038.88	7116.04	7127.66	7680.6	7155.42
LBJ_RS03850	no	5081.75	5232.65	5111.31	4262.03	4865.17	3794.82	2796.13	1951.51	5143.49	5507.01	5190.62	5659	4818.64	5123.16	5211.43	4918.63
LBJ_RS03855	no	4366.41	5068.54	4451.43	3573.69	3977.64	2858.84	2719.02	2027.17	2918.71	3214.51	2990.47	3111.53	2545.88	2803.59	2857.15	2733.67
LBJ_RS03860	no	767.747	798.868	810.28	876.238	679.066	1027.06	975.954	854.411	382.716	648.351	596.235	651.895	638.344	671.619	555.61	512.512
LBJ_RS03865	no	51875.3	59761.8	53126.6	51879.5	37440.1	34980.3	35732.8	33399.1	40391.8	42503.9	36492.4	36722.3	34534.9	40784.2	33392.2	36530.6
LBJ_RS03870	no	1065.1	956.2	857.342	1021.06	864.666	791.095	1110.9	1184.18	1736.13	1582.84	1658.53	1526.87	1611.93	1617.9	1864.59	1778.57
LBJ_RS03875	no	1021.23	1033.51	956.581	1037.55	1249.94	1374.2	1473.97	1366.2	1370.63	1262.64	1301.72	1175.49	1092.47	1128.69	1097.09	1155
LBJ_RS03880	no	399.716	372.986	343.755	441.785	514.577	644.782	604.851	665.969	704.516	576.817	562.53	516.662	451.982	438.418	501.932	477.96
LBJ_RS03885	no	1565.96	1378.01	1397.53	1944.04	2881.63	3193.07	3192.94	3047.9	2615.45	3029.42	3220.6	3030.62	2505.18	2385.9	2696.12	2862.83
LBJ_RS03890	no	3308.62	3272.78	2874.86	3746.92	6206.59	6069.13	6044.49	6100.79	9160.03	8198.07	7826.61	6913.09	5498.76	5360.51	5594.71	5591.56
LBJ_RS03895	no	4594.3	4737.6	4471.89	5099.78	6290.16	7058.18	7219.65	6819.58	8442.27	7729.12	7560.45	6750.12	5891.83	5719.12	6320.77	5751.98
LBJ_RS03900	no	2016.86	1989.71	1929.53	2433.48	2761.13	2997.99	3351.98	3057.89	2994.19	2466.23	2545.33	2275.85	2041.42	2050.09	2199.84	2028.66
LBJ_RS03905	no	3984.97	4488.04	3727.09	5042.95	5844.19	6883.17	7724.09	6800.31	5947.33	5923.73	5755.47	5282.2	3892.19	4275.35	4775.42	4355.12
LBJ_RS03910	no	4112.93	4356.47	4050.38	4282.2	3578.29	4164.19	4436.37	3870.19	2485.67	3089.6	3042.78	2845.68	2398.07	2472.97	2300.6	2261.47
LBJ_RS03915	no	1890.12	2224.35	2033.89	1955.04	1720.54	1958.73	1935.04	1707.39	1072.66	1289.89	1229.66	1249.47	1640.84	1695.63	1691.31	1674.92
LBJ_RS03920	no	20501.3	18055.2	17305.4	24897.6	26022.7	22655.6	25483.2	29763.8	30959	28909	28779.7	28775.9	24947.9	25638.6	25258.6	25210.1
LBJ_RS03925	no	23840.4	21413.5	19540.9	30516.2	31872.1	27641.7	31583.2	34816.7	35150.3	40630.4	38837.8	37597.2	32717.3	36346.2	31502.1	32271.8
LBJ_RS03930	no	45389.7	44242.9	41095.1	48636.7	33640.2	33692.2	37904	38848.2	37493	48248.2	47156.1	45473.2	35808.3	41082.7	35808.6	37724.3
LBJ_RS03935	no	1494.06	1576.03	1895.77	1801.05	797.815	1029.21	1174.36	1288.4	757.487	752.814	891.447	894.622	860.051	935.913	873.908	924.66
LBJ_RS03940	no	1668.33	1936.81	2242.59	1764.39	547.123	547.957	531.754	691.666	548.251	514.366	510.229	522.441	523.742	559.682	500.049	586.55
LBJ_RS03945	no	2506.76	3089.68	3212.48	2585.63	1282.49	1066.51	917.316	864.404	1021.02	1312.6	1096	1477.17	1189.93	1367.08	1077.32	1193.67
LBJ_RS03950	no	650.757	683.581	821.534	645.263	403.745	358.611	302.024	379.738	197.317	254.345	282.427	343.285	394.145	362.757	371.976	427.779
LBJ_RS03955	no	614.198	588.639	852.227	736.003	849.712	1219.28	1010.49	1008.59	1146.82	974.23	1192.47	1063.38	1490.9	1189.84	1274.14	1535.07
LBJ_RS03960	no	583.732	463.859	522.795	591.185	530.41	644.065	643.407	583.883	652.869	538.211	527.662	557.116	784.007	819.831	754.311	865.429
LBJ_RS03965	no	1331.98	1018.59	983.181	1274.94	1356.37	1298.89	1240.22	1222.73	1305.74	1107.08	1207.58	1282.99	1542.31	1491.45	1633.87	1707.82
LBJ_RS03970	no	786.027	789.374	994.435	698.424	1104.8	935.974	726.142	818.721	950.831	758.492	844.957	915.427	1097.82	976.334	1239.29	1232.33
LBJ_RS03975	no	173.048	184.458	168.808	187.896	215.507	173.568	202.42	217.707	259.558	266.835	267.318	293.584	215.281	225.946	238.253	195.791
LBJ_RS03980	no	237.636	231.929	206.662	240.14	277.08	292.626	302.024	299.079	421.12	437.155	403.301	469.272	343.806	362.757	335.249	331.528
LBJ_RS03985	no	215.7	166.826	240.424	269.471	279.719	282.585	279.533	330.486	460.849	441.697	425.384	491.233	322.385	342.028	308.881	347.981
LBJ_RS03990	no	515.487	537.1	537.118	489.446	496.985	482.69	396.004	456.828	745.568	795.962	718.272	840.297	589.076	674.728	592.337	619.456
LBJ_RS03995	no	488.677	531.674	606.687	402.373	458.282	377.258	326.925	326.917	139.049	166.914	156.904	173.376	287.041	283.987	271.213	259.135
LBJ_RS04000	no	19.4983	16.2757	41.9463	19.2479	7.03695	11.4755	13.6553	11.4207	17.2156	14.7611	17.4338	19.6493	9.63943	16.5832	14.1257	21.3889
LBJ_RS04005	no	263.228	362.135	383.655	284.136	188.239	174.285	175.913	150.61	258.234	364.485	373.083	439.22	114.602	183.451	129.956	132.447
LBJ_RS04010	no	71.9001	85.4477	79.8003	36.6627	8.79619	20.0822	17.6716	25.6966	47.674	70.3989	25.5695	71.6622	20.3499	31.0935	22.6011	25.5022
LBJ_RS04015	no	29.2475	25.7699	43.9925	34.8295	43.1013	47.3366	23.2944	36.4035	18.5399	9.08373	13.947	25.4285	61.0497	37.3121	57.4444	52.6497
LBJ_RS04020	no	0	1.35631	3.06924	0.916566	1.75924	0.717221	0.803254	0.713793	1.32428	0	1.16225	0	2.14209	0	1.88342	1.6453
LBJ_RS04025	no	11712.4	11926.1	10334.1	11123.5	14924.5	12276.7	10657.6	11619.8	11803.3	25013.2	19575.8	27946	13043.2	16173.8	11444.6	13193.7
LBJ_RS04030	no	6808.58	6161.73	6348.22	6304.14	7943.84	5781.52	5214.73	6650.41	15891.3	17151.2	13870.3	18619.5	8807.22	10750	8585.58	9611.03
LBJ_RS04035	no	1004.16	900.591	1022.06	847.824	598.141	515.682	479.543	567.466	443.633	361.078	351	330.571	502.321	531.698	475.564	538.836
LBJ_RS04040	no	3691.28	3809.88	4227.37	3020.09	3055.8	2093.57	1655.51	1928.67	1467.3	1589.65	1651.56	1534.96	2402.36	2046.99	2195.13	2263.94
LBJ_RS04045	no	31269.2	37238.9	33742.2	25748.2	28959.7	21208.2	17196.1	14979.7	10484.3	13875.4	12243.2	14000.7	17636.9	17531.5	16466.8	15431.3
LBJ_RS04050	no	11388.2	10935.9	10350.5	11245.4	7780.23	6638.6	7911.25	7187.9	6193.65	5731.84	5975.14	5341.15	4747.95	5321.13	5806.59	5120.18
LBJ_RS04055	no	28251.9	30034.2	26886.6	28316.4	19410.6	18356.6	20991.4	20228.9	17358.6	19209.8	17982.4	18508.5	16559.5	19630.3	17921.7	16671.8
LBJ_RS04060	no	2271.56	2289.45	2055.37	2337.24	3404.13	3410.39	3354.39	3280.59	2238.03	2382.21	2368.67	2399.53	2440.92	2561.06	2802.53	2484.41
LBJ_RS04065	no	76.7747	85.4477	111.516	70.5756	39.5829	37.2955	41.7692	45.6828	29.1341	42.0123	41.8411	26.5844	40.6998	46.6402	54.6193	64.1668
LBJ_RS04070	no	18.2797	31.1952	31.7155	10.0822	10.5554	7.88944	10.4423	9.99311	10.5942	11.3547	10.4603	9.24674	12.8526	14.5103	13.184	18.921
LBJ_RS04075	no	2821.17	3046.28	2514.73	2942.18	4853.74	5320.35	5422.77	4225.66	1264.69	1737.26	1603.91	1397.41	1451.27	1713.25	1437.05	1287.45
LBJ_RS04080	no	924.953	851.764	750.942	985.309	1687.11	1608.01	1621.77	1386.19	654.193	575.682	547.421	551.337	501.25	549.318	574.444	553.644
LBJ_RS04085	no	3800.96	3942.8	3558.28	4046.64	6221.55	6560.42	6438.08	4973.71	2145.33	2384.48	2165.28	2104.79	1932.17	2531.01	2068.94	2153.7
LBJ_RS04090	no	69.4628	85.4477	75.708	42.1621	38.7033	20.0822	22.4911	31.4069	9.26994	13.6256	4.64901	10.4026	17.1368	6.21869	8.4754	6.58121
LBJ_RS04095	no	80.4307	52.8962	73.6619	63.2431	56.2956	41.5988	53.0148	42.1138	15.8913	7.94827	13.947	13.8701	43.9129	25.9112	26.3679	41.9552
LBJ_RS04100	no	907.891	906.017	839.95	935.814	1575.4	1831.07	1635.43	1466.13	772.054	812.994	872.851	792.908	1182.44	1091.38	1205.39	1085.08
LBJ_RS04105	no	8514.68	7801.51	7185.1	8102.45	5150.17	5138.17	5339.23	4694.62	6197.62	7354.42	6743.39	6848.37	5013.57	5513.91	5057.93	5003.36
LBJ_RS04110	no	493.552	390.618	390.817	593.935	453.884	436.071	585.572	910.087	1362.68	1117.3	1229.66	991.713	972.511	890.309	1059.43	950.162
LBJ_RS04120	no	13.4051	10.8505	29.6694	13.7485	11.4351	17.2133	5.62278	15.7035	22.5127	10.2192	15.1093	15.026	12.8526	7.25514	24.4845	28.7928
LBJ_RS04130	no	3.65594	6.78156	3.06924	1.83313	2.63886	2.15166	1.60651	2.14138	1.32428	0	0	0	0	1.03645	0.941712	0.822651
LBJ_RS04140	no	73.1188	80.0224	85.9388	65.0762	47.4994	55.9433	38.5562	55.6759	27.8098	43.1477	26.7318	53.1688	49.2682	65.2962	51.7941	60.0535
LBJ_RS04145	no	1423.38	1546.2	1411.85	1592.08	3050.52	3900.97	4223.51	4162.13	3249.78	3064.62	2804.51	2698.89	3571.94	3432.72	3681.15	3316.93
LBJ_RS04150	no	36338.8	35449.9	29519	39208	58144.6	63375.8	61241.7	45345.9	30544.5	40969.9	40359.2	34689.1	29743	37479	31270.5	30217.6
LBJ_RS04155	no	896.924	854.477	1197.01	834.075	3060.2	2685.28	3066.02	1489.69	1138.88	1061.66	894.934	1185.89	1011.07	916.22	902.16	972.374
LBJ_RS04170	no	311.973	294.32	291.578	314.382	541.846	476.235	485.166	411.859	460.849	487.115	431.196	469.272	375.938	432.199	407.761	401.454
LBJ_RS04175	no	455.774	515.399	494.148	516.943	608.697	578.08	592.802	491.804	619.762	542.753	483.497	591.791	545.163	536.88	537.717	542.127
LBJ_RS04180	no	857.927	954.844	741.734	829.493	938.554	882.9	895.629	695.949	475.416	616.558	620.643	662.298	613.71	688.202	668.615	632.619
LBJ_RS04185	no	1344.17	1200.34	966.812	1445.43	2689.88	2840.2	3380.09	2917.27	3064.38	3051	2993.96	2645.72	2461.27	2599.41	2358.99	2232.68
LBJ_RS04190	no	5399.82	4667.07	4096.42	5864.19	11886.3	12289.6	12809.5	9911.02	8556.16	10836.9	10549.8	9333.43	7977.16	9426.5	8041.28	7441.7
LBJ_RS04195	no	2499.44	2723.47	2350.02	2577.38	3750.7	3763.98	4336.77	3960.84	2864.41	3081.66	3120.65	2937	3205.64	3227.5	3373.21	3403.31
LBJ_RS04200	no	3588.91	3659.33	3382.31	3993.48	4487.82	4420.24	4715.91	5778.16	6404.21	5906.7	5943.76	5535.33	6123.18	5561.58	5809.42	6206.08
LBJ_RS04205	no	946.888	935.855	1245.09	932.148	1047.63	853.493	824.942	1105.67	1197.15	859.548	1091.35	918.895	1041.06	1105.89	1123.46	1228.22
LBJ_RS04210	no	5319.39	5064.47	4398.23	5169.43	6417.7	6140.13	6302.33	5651.1	4734.29	5583.09	5218.51	5631.26	5784.73	7004.32	5246.28	5431.97
LBJ_RS04215	no	7174.17	6693.4	6224.43	7720.24	10683	11794	11868.1	10833.2	7468.93	7356.69	7297.78	7338.44	7803.65	8088.44	8279.53	7173.52
LBJ_RS04220	no	5826.35	6371.95	5573.75	6638.69	8125.04	8854.1	9489.65	9654.77	6524.72	6640.21	6184.34	6055.46	5109.97	5499.39	5198.25	5220.54
LBJ_RS04225	no	210.826	215.654	337.617	250.223	421.338	483.407	403.234	558.186	321.799	300.899	405.626	323.636	368.44	303.679	356.909	423.665
LBJ_RS04230	no	19712.8	24977.8	24341.2	13623.8	12697.3	7985.54	5361.72	4345.57	4817.72	6466.48	4957.01	8271.21	9265.63	8656.42	8644.91	8379.52
LBJ_RS04235	no	775.059	802.937	625.103	764.416	731.843	958.925	1170.34	824.431	715.11	649.487	668.295	638.025	493.753	433.235	427.537	410.503
LBJ_RS04240	no	3218.44	3374.5	3472.34	2754.28	2505.16	2563.35	2659.58	3022.2	3627.2	4431.73	4489.78	4046.6	2281.33	2169.29	2270.47	2210.46
LBJ_RS04245	no	1273.49	1307.48	1374	1068.72	2111.09	1914.26	1475.58	1418.31	887.266	919.728	807.765	1041.41	1324.89	1515.29	1370.19	1426.48
LBJ_RS04250	no	4234.8	4216.77	4338.89	3572.78	3265.15	2746.96	2786.49	2621.76	2373.11	2062.01	2126.92	2079.36	2320.96	2433.58	2665.04	2668.68
LBJ_RS04255	no	98289.9	113150	104129	75972.4	124456	81178.7	51707.1	41425.7	27731.7	44167.4	37297.8	46140.1	73131.1	89949.2	67238.2	70080
LBJ_RS04260	no	24794.6	28120.4	25486	19824.4	29437.3	19270.3	12966.1	11768.3	10294.9	13290.6	11469.1	13203.2	17941.1	21001.6	16129.6	16350.2
LBJ_RS04265	no	7617.76	9418.23	7957.53	6536.04	5619.89	4775.98	3548.78	2686.72	2445.94	4862.07	3926.09	4700.81	3945.74	5189.5	3197.11	3458.43
LBJ_RS04270	no	4215.3	5063.11	5418.24	4488.43	4074.4	5076.49	4977.77	4842.37	5825.5	6165.58	5835.67	6268.13	5112.11	5378.13	5340.45	5366.15
LBJ_RS04275	no	2656.65	3081.54	3958.3	2802.86	2094.37	2722.57	2688.49	2862.31	4220.47	3441.6	3883.08	3889.41	3471.26	3422.35	3238.55	3748.82
LBJ_RS04280	no	1166.24	1152.87	1185.75	1032.97	971.979	918.761	943.824	870.828	770.73	752.814	706.649	750.142	1066.76	983.589	1132.88	1152.53
LBJ_RS04285	no	1477	1463.46	1330.01	1198.87	1109.2	991.2	1020.13	847.273	648.896	710.802	679.917	820.648	924.314	1041.63	1018.93	1048.06
LBJ_RS04290	no	876.207	777.167	663.98	951.396	1440.82	1617.33	1673.98	1476.12	1042.21	1035.55	1090.19	932.765	707.962	751.425	779.737	748.613
LBJ_RS04295	no	1661.01	1563.83	1398.55	2106.27	4143.89	5234.28	4980.18	4354.14	2680.34	2461.69	2439.57	2331.33	2122.82	2137.16	2163.11	2172.62
LBJ_RS04300	no	1063.88	1018.59	865.527	1101.71	2207.84	2249.21	2446.71	1935.81	1164.04	931.083	966.994	802.155	1181.37	1163.93	1544.41	1138.55
LBJ_RS04305	no	2042.45	1902.91	1871.22	2405.99	4347.96	5292.38	5387.43	5079.35	2845.87	2572.97	2575.55	2467.72	2475.19	2827.43	2703.65	2793.72
LBJ_RS04310	no	1059	1053.85	1108	1315.27	2219.28	2541.12	2787.29	2763.81	1951.99	1649.83	1657.37	1546.52	1319.53	1502.85	1520.86	1470.08
LBJ_RS04315	no	280.289	324.159	381.609	296.051	229.581	291.192	278.729	274.81	160.238	185.081	218.503	166.441	185.291	187.597	138.432	176.87
LBJ_RS04320	no	1720.73	1816.1	1697.29	1948.62	2010.81	2562.63	2358.35	2142.09	2796.87	2817.09	2677.83	2444.61	2570.51	2809.81	2781.82	2806.89
LBJ_RS04325	no	9593.18	10027.2	8711.54	11575.3	21853.3	24731.2	26022.2	20892.7	15223.9	14822.4	15101.1	12165.2	12217.4	13241.7	13410	12338.9
LBJ_RS04335	no	201.077	195.309	239.401	227.308	120.508	146.313	181.535	184.872	62.2411	104.463	160.391	139.857	132.81	120.228	98.8797	136.56
LBJ_RS04345	no	30.4662	32.5515	30.6924	24.7473	21.1109	12.1928	8.8358	15.7035	5.29711	1.13547	3.48676	6.93505	8.56838	4.14579	7.53369	9.04916
LBJ_RS04355	no	516.706	431.307	372.402	593.018	872.582	1068.66	1156.69	1100.67	740.271	642.674	733.381	675.012	615.852	659.181	634.714	535.546
LBJ_RS04360	no	2295.93	2057.53	2034.91	2537.97	1861.27	2163.14	2082.04	1961.5	3484.17	5352.59	5433.53	5405.88	2232.06	3054.41	2158.4	2402.96
LBJ_RS04365	no	3888.7	4086.57	3547.02	3610.36	3324.08	2855.98	2546.32	2335.53	3828.49	3907.14	3434.46	3607.38	3399.5	3834.86	3505.99	3172.14
LBJ_RS04370	no	10409.7	10899.3	10515.2	9725.69	7875.23	7025.9	5721.58	5758.17	12464.1	11501.1	11438.9	12432.2	11143.2	11601	11600.9	11698.1
LBJ_RS04375	no	2280.09	2444.07	2551.56	2364.74	869.064	1103.09	908.481	946.49	1430.22	1798.58	1544.63	1842.41	1342.02	1657.28	1404.09	1498.87
LBJ_RS04380	no	10749.7	10723	8394.38	12143.6	16118.1	14388.2	16430.6	20366.7	28976.5	28214.1	23933.1	24898	26491.3	28936.6	23843.2	25070.3
LBJ_RS04385	no	6382.05	5960.99	4697.99	7866.89	7693.15	6714.63	7850.2	9428.5	12012.5	13816.4	11980.5	13094.5	11554.5	13276.9	11427.7	11144.5
LBJ_RS04390	no	8472.03	8365.73	6264.33	11396.6	7370.33	9354.72	12064.9	11922.5	14368.4	24681.6	21913.1	23474	16240.3	20285.4	14563.6	14405.4
LBJ_RS04395	no	2711.49	2735.68	2866.67	3295.06	4219.53	5307.44	6051.72	6831.72	5645.4	5451.38	5296.38	5207.07	6024.64	5574.02	6091.93	5883.6
LBJ_RS04400	no	1289.33	1224.75	1204.17	1219.95	1695.91	1956.58	2007.33	1875.14	2583.67	2492.35	2432.59	2208.81	1841.13	1586.8	1890.96	1727.57
LBJ_RS04405	no	2364.17	2197.23	2547.47	2403.24	2236.87	2619.29	2600.94	2838.04	5834.77	4229.61	4609.49	3920.62	3167.09	3145.62	3129.31	3143.35
LBJ_RS04410	no	3440.24	3192.76	3022.18	3730.43	3121.77	3380.26	4331.15	4706.75	7478.2	6709.47	6766.63	6387.19	3758.31	3909.48	4248.06	4018.65
LBJ_RS04415	no	7413.03	7024.34	8437.35	7219.79	2873.72	3028.11	3063.61	3324.14	4959.42	4657.68	4995.36	4949.32	4161.02	4149.94	4056.89	4151.1
LBJ_RS04420	no	104.804	117.999	124.816	74.2419	98.5174	87.501	84.3417	66.3828	30.4584	27.2512	26.7318	25.4285	29.9893	34.2028	41.4353	47.7138
LBJ_RS04425	no	4947.7	5339.8	5333.32	4874.3	4829.99	5172.6	5332	4633.23	2770.39	2638.82	2482.57	2430.74	3425.21	3411.99	3332.72	3178.72
LBJ_RS04430	no	427.745	435.376	447.087	483.031	472.356	504.924	479.543	458.255	373.446	323.608	357.974	398.766	433.774	428.053	485.923	448.345
LBJ_RS04435	no	4367.63	5110.58	4020.71	4592.91	4566.1	4694.21	4135.15	4050.06	5126.28	5111.87	4600.19	5007.11	5178.51	5404.04	5410.13	5554.54
LBJ_RS04440	no	202.295	227.86	223.032	202.561	58.0549	70.2877	53.0148	46.3966	55.6197	90.8373	110.414	99.4025	71.7602	95.3532	58.3861	59.2309
LBJ_RS04445	no	65.8069	70.5282	99.2389	78.8247	92.36	91.8043	97.1938	102.786	395.959	414.445	454.441	387.207	230.275	237.347	219.419	204.84
LBJ_RS04455	no	45.0899	28.4826	40.9233	39.4124	44.8606	43.0333	31.3269	40.6862	3.97283	0	0	0	0	0	0	4.11326
LBJ_RS04460	no	253.478	240.067	248.609	224.559	280.599	225.925	170.29	160.604	0	0	0	0	0	0	0	0.822651
LBJ_RS04470	no	9089.88	7862.54	6904.78	9904.42	16479.7	15935.9	16773.6	13804.8	10218.1	10164.7	9977.93	9956.43	9232.43	9887.72	9818.29	8683.08
LBJ_RS04475	no	33532.3	33481.9	24931.5	39292.3	67874.9	80281.5	80867.6	57062.1	45906.1	66330.6	57347.8	55704.7	46093.6	58590.4	47056.4	43467.2
LBJ_RS04480	no	17202.4	15753.6	12008.9	19971.1	37580	39358.2	38261.4	29092.1	30290.2	36103.3	32352.5	31599.6	27547.3	33162.2	29352.2	25816.4
LBJ_RS04485	no	10532.8	10200.8	8179.54	11647.7	17407.7	16636.7	15759.8	14214.5	17640.7	17318.1	16480.7	16348.2	13993.2	16551	15038.2	15231.4
LBJ_RS04490	no	7577.54	7551.95	5874.53	8026.37	14998.4	13311.6	12451.2	11680.5	15496.7	14712.2	12969.6	12495.8	11145.3	11986.5	11192.2	10694.5
LBJ_RS04495	no	10739.9	8900.12	7425.52	12021.7	22994.1	22690.7	21276.6	18099.7	25469.8	25759.2	24858.2	24512	20107.8	21797.5	20168.6	18744.9
LBJ_RS04500	no	4661.32	3923.81	3208.38	5122.69	7325.47	6925.49	6582.67	5826.7	4834.94	6796.9	6580.67	6446.13	6597.65	7628.26	6098.52	6038.26
LBJ_RS04505	no	498.426	490.985	461.41	477.531	702.816	801.136	791.206	748.055	565.467	607.475	741.517	590.635	456.266	441.527	482.156	486.187
LBJ_RS04510	no	1932.77	2000.56	1911.12	1988.95	1544.61	2001.05	1914.16	2020.04	2697.55	3198.61	3159	3398.18	2521.25	2816.03	2615.13	2587.24
LBJ_RS04515	no	394.841	459.79	472.664	478.448	436.291	532.895	457.052	443.979	427.742	663.112	554.394	570.986	543.021	560.719	497.224	449.99
LBJ_RS04520	no	327.816	299.745	297.717	315.299	318.422	445.394	389.578	333.342	393.31	521.179	449.792	506.259	440.2	420.798	391.752	347.981
LBJ_RS04525	no	1670.76	1509.58	1410.83	1626.91	1773.31	2329.54	2551.14	3176.38	2671.07	3605.11	3629.71	3423.61	2647.63	2254.28	2714.95	2647.29
LBJ_RS04535	no	1214.99	1288.5	1398.55	1259.36	1578.92	1737.11	1525.38	1331.22	969.371	1182.02	960.02	1173.18	782.936	799.102	749.602	795.504
LBJ_RS04545	no	383.874	440.801	466.525	400.54	529.531	453.284	428.135	365.462	599.898	1201.32	846.12	1298.01	712.246	954.569	636.597	796.326
LBJ_RS04550	no	394.841	455.721	472.664	370.293	436.291	431.05	382.349	379.738	504.55	658.571	462.576	651.895	328.812	457.074	313.59	395.695
LBJ_RS04555	no	7358.19	7520.75	6665.37	7992.46	15445.2	16430.1	17803.3	15802	10003.6	10055.7	9650.18	9698.67	10869	11772	11944.7	10842.5
LBJ_RS04560	no	1023.66	1106.75	1181.66	1091.63	1327.35	1605.86	1635.43	1625.31	797.215	760.763	756.626	762.856	787.22	761.79	823.998	847.331
LBJ_RS04565	no	12749.5	14001.2	11806.4	12292.1	21032.6	17736.9	13939.7	10510.6	6825.33	9939.87	8775	10310.1	15899.7	16952.1	15576.9	14681
LBJ_RS04570	no	6713.52	6629.65	6540.56	5281.26	11428	7789.02	5244.45	5105.05	2618.1	2519.6	2527.9	3121.93	6205.65	5864.22	5895.11	5528.22
LBJ_RS04575	no	6856.1	7716.06	7703.8	6146.49	3336.4	3671.46	3663.64	4267.06	4012.56	3828.79	3520.46	3468.68	3965.02	4334.43	4240.53	3984.92
LBJ_RS04580	no	6.09323	2.71262	17.3924	13.7485	7.91657	6.45499	4.01627	7.85173	17.2156	6.8128	16.2715	17.3376	18.2078	21.7654	12.2423	30.4381
LBJ_RS04585	no	2125.32	2149.75	2508.6	2146.6	1451.37	1771.54	1859.53	1884.41	1452.73	1377.32	1550.44	1479.48	1738.31	1660.39	1746.88	1828.75
LBJ_RS04590	no	71.9001	44.7583	40.9233	45.8283	18.472	23.6683	23.2944	31.4069	19.8642	13.6256	16.2715	17.3376	29.9893	17.6196	24.4845	20.5663
LBJ_RS04600	no	47.5272	46.1146	37.854	54.994	58.0549	71.7221	91.571	82.0862	79.4567	70.3989	90.6557	70.5064	69.6181	72.5514	80.0455	72.3933
LBJ_RS04605	no	1030.97	766.316	812.327	983.476	1286	1511.19	1540.64	1356.92	1059.42	932.218	1059.97	968.596	1268.12	1136.98	1424.81	1249.61
LBJ_RS04610	no	272280	619665	176914	396891	30704	184756	391248	44926.2	1770.56	5142.53	3783.13	4637.24	1270.26	3836.93	1206.33	887.641
LBJ_RS04615	no	399.716	463.859	634.31	362.96	147.776	136.989	116.472	175.593	264.856	233.906	267.318	292.428	199.215	216.618	195.876	242.682
LBJ_RS04620	no	160.861	151.907	205.639	131.986	79.1657	71.0049	62.6538	62.8138	103.294	80.6181	83.6822	95.9349	92.1101	92.2439	125.248	111.058
LBJ_RS04625	no	348.533	322.802	388.771	313.466	142.498	157.789	144.586	139.19	304.584	288.409	297.537	238.104	172.439	217.654	188.342	206.485
LBJ_RS04630	no	2553.06	2126.7	2542.36	2984.34	4173.79	5242.89	4143.99	5653.24	5120.98	4419.24	4957.01	4614.12	5323.11	4738.64	4995.78	5572.64
LBJ_RS04635	no	2581.09	2662.44	2692.75	2416.99	4511.57	3905.27	3317.44	3401.94	4183.39	4080.87	3761.05	4141.38	4891.47	5002.94	4715.15	5042.85
LBJ_RS04640	no	2345.89	2338.28	2140.29	2234.59	2792.79	2850.24	2841.11	2426.18	2153.28	3330.32	3052.07	3608.54	2524.46	2453.27	2332.62	2266.4
LBJ_RS04645	no	5967.71	5430.67	6086.31	5737.71	7194.41	7236.76	7062.21	7175.76	10102.9	8885.03	8883.09	9702.14	7839	8003.45	7720.15	7384.12
LBJ_RS04650	no	4991.58	5377.78	5117.45	5142.85	6390.43	6391.88	7083.9	6577.61	9055.41	9839.95	8870.31	9616.61	6735.82	7001.21	6672.97	6767.95
LBJ_RS04655	no	5371.79	5073.96	5296.49	5767.95	8059.95	9681.05	10365.2	11976.7	15000.1	12801.3	13074.2	11802.3	8283.48	7452.06	8206.08	7437.59
LBJ_RS04660	no	23847.7	22920.3	19310.7	27849	42377.4	44529.4	50019.4	56890.8	76151.3	75803.7	73239.3	66161.6	38813.7	41900.5	39747.8	38208
LBJ_RS04670	no	3343.97	3446.39	3309.67	3677.26	3137.6	4430.99	4584.98	4151.42	3527.88	5048.28	4818.7	4548.24	4320.6	4571.77	4539.05	4566.54
LBJ_RS04675	no	3577.95	3676.96	3330.13	3997.15	5358.64	5470.25	5792.27	5062.22	7206.72	6775.33	6407.5	6346.73	5748.31	5716.01	5741.62	5515.05
LBJ_RS04680	no	3135.58	2947.27	2521.9	3537.03	4008.43	4584.48	4846.03	4589.69	4955.45	6555.05	6242.46	6153.71	5568.38	5576.09	5043.81	4983.62
LBJ_RS04685	no	1208.9	1215.26	1105.95	1493.09	1609.7	1777.27	2028.22	1940.09	2477.72	2618.39	2418.65	2492	2122.82	2110.21	2148.04	2051.69
LBJ_RS04690	no	5330.36	5723.64	5633.09	6294.06	7422.23	7981.24	7213.22	6131.49	5918.2	5631.91	5230.13	5220.94	4801.51	5200.9	5200.13	4941.67
LBJ_RS04695	no	1893.78	2092.79	1979.66	2095.27	2693.39	2420.62	2261.16	2148.52	2177.11	2064.28	1893.31	2034.28	1782.22	1883.23	1824.1	1869.06
LBJ_RS04700	no	487.459	344.503	474.71	420.704	528.651	455.436	385.562	400.438	411.85	346.317	405.626	417.259	642.628	544.135	623.413	679.51
LBJ_RS04705	no	63.3696	62.3904	95.1466	51.3277	102.915	87.501	86.7515	83.5138	215.857	153.288	205.719	212.675	109.247	120.228	124.306	131.624
LBJ_RS04710	no	623.947	748.684	666.026	513.277	423.977	382.279	492.395	423.993	831.646	1321.68	1243.61	1321.13	826.849	1117.29	801.397	895.867
LBJ_RS04735	no	0	0	0	0	0	0	0	0	0	0	0	0	0	0	0	0
LBJ_RS04750	no	499.645	306.527	474.71	383.125	239.256	142.01	121.291	199.148	413.175	291.815	353.325	256.597	322.385	294.351	295.697	388.291
LBJ_RS04755	no	1317.36	1190.84	1114.14	983.476	584.947	384.431	433.757	488.948	832.971	730.105	705.487	735.116	886.827	791.847	823.056	779.051
LBJ_RS04760	no	544.735	476.066	448.11	532.525	861.147	737.304	604.851	641.7	658.166	596.12	620.643	612.596	820.422	818.794	939.828	849.799
LBJ_RS04765	no	280.289	265.837	292.601	249.306	150.415	125.514	118.078	132.766	99.3208	91.9728	68.5729	110.961	161.728	151.321	139.373	171.111
LBJ_RS04770	no	332.69	366.204	504.379	288.718	152.174	159.94	103.62	164.886	182.75	158.965	144.119	160.662	275.259	237.347	226.011	323.302
LBJ_RS04775	no	452.118	606.272	460.387	417.954	211.109	205.125	208.043	217.707	1632.83	2635.42	2128.08	2532.45	2031.78	2813.96	2205.49	2100.23
LBJ_RS04780	no	5581.4	7531.6	6931.38	5019.12	3959.17	4350.66	3767.26	2830.9	2145.33	2818.23	2461.65	2723.16	3925.39	4229.75	4184.97	4044.15
LBJ_RS04785	no	1324.67	1394.29	1526.44	1226.37	2220.16	2585.58	2639.49	2311.26	1087.23	1468.16	1458.63	1351.18	1647.27	1561.93	1545.35	1513.68
LBJ_RS04790	no	2015.64	2400.67	2283.52	2408.74	3534.31	4550.05	4381.75	4228.51	1197.15	1179.75	1108.79	1029.86	1423.42	1469.68	1479.43	1423.19
LBJ_RS04795	no	7.31188	1.35631	6.13849	3.66627	5.27772	2.15166	2.40976	5.71035	1.32428	0	4.64901	1.15584	2.14209	3.10935	3.76685	0.822651
LBJ_RS04800	no	1052.91	1170.5	1162.22	1116.38	1144.38	1453.09	1554.3	1372.62	293.99	480.302	370.758	443.844	475.545	620.833	504.757	525.674
LBJ_RS04805	no	591.043	543.881	772.426	663.594	370.32	500.621	458.658	458.969	205.263	228.229	233.613	265.844	317.03	356.538	333.366	327.415
LBJ_RS04810	no	3804.61	4104.2	3797.68	3599.36	3419.08	2969.3	2911.8	2529.68	1565.3	1660.05	1367.97	1758.04	2334.88	2347.56	2537.91	2391.45
LBJ_RS04815	no	4413.94	4637.23	4042.19	4087.89	5254.85	4986.12	4282.15	4562.57	3741.08	3694.81	3364.72	3802.72	4915.04	5159.44	5161.52	5209.85
LBJ_RS04820	no	4942.83	5076.68	5699.59	4910.96	5524.01	6240.54	5718.37	6462.69	7694.05	6860.49	6499.31	6402.21	6305.26	6062.19	5738.79	6114.77
LBJ_RS04825	no	5453.44	5878.26	5669.92	5669.88	3643.38	4281.09	4142.38	4007.24	4874.67	6408.57	6414.47	5928.32	4756.52	5171.88	4326.22	4531.16
LBJ_RS04830	no	9726.02	10252.4	9170.9	9244.49	9195.54	8245.89	8434.97	7571.21	9525.53	8735.14	8355.43	7821.59	7886.12	7979.62	8398.18	7811.9
LBJ_RS04835	no	1468.47	1391.58	1553.04	1304.27	2097.01	1628.81	1570.36	1504.68	991.884	835.703	889.123	1032.17	1976.08	1650.03	2078.36	2190.72
LBJ_RS04840	no	1238.14	1163.72	1253.27	1323.52	1648.41	1501.14	1663.54	1787.34	1264.69	1118.43	1250.58	1169.71	2086.4	1683.19	2260.11	2198.12
LBJ_RS04850	no	1119.94	956.2	968.858	1263.95	591.104	560.867	416.086	573.176	329.745	319.066	284.752	312.077	716.531	648.817	747.719	672.929
LBJ_RS04855	no	781.152	880.247	824.604	833.159	646.52	710.049	665.095	743.773	671.409	747.137	733.381	753.609	794.717	850.924	809.872	732.16
LBJ_RS04860	no	1622.02	1627.57	1730.03	1705.73	1142.63	1264.46	1175.96	1391.18	1525.57	1457.94	1494.66	1441.34	1666.55	1490.41	1690.37	1860.01
LBJ_RS04875	no	42059.1	45067.5	37479.6	44081.3	76957.9	71265.3	70578.7	55362.5	20898.4	20066	18211.3	18381.4	29538.4	31618.9	32135.9	29242
LBJ_RS04880	no	212.044	145.125	288.509	231.891	296.432	278.282	248.206	249.828	973.344	837.974	885.636	820.648	666.191	665.4	579.153	678.687
LBJ_RS04885	no	2141.16	1406.5	1729.01	2735.95	584.947	574.494	595.211	695.235	916.4	731.24	855.418	788.285	712.246	638.452	788.213	711.593
LBJ_RS04890	no	5767.85	6735.45	5803.94	5165.77	4096.39	3564.59	3474.88	3030.77	2363.84	3112.31	2704.56	3310.33	4289.54	4933.49	4450.53	4427.51
LBJ_RS04895	no	141.363	149.194	194.385	146.651	144.258	84.6321	106.03	109.924	166.859	129.443	155.742	146.792	183.149	149.249	188.342	208.131
LBJ_RS04900	no	14.6238	24.4136	26.6001	16.4982	11.4351	5.02055	2.40976	3.56897	6.62139	11.3547	12.7848	17.3376	2.14209	20.729	14.1257	16.453
LBJ_RS04905	no	5402.26	4622.31	4236.58	4873.38	5604.05	5113.79	5206.69	5126.46	3686.79	3825.39	4351.47	3889.41	6144.6	5942.99	6542.07	6494.83
LBJ_RS04910	no	132.832	139.7	161.647	85.2407	51.0179	35.8611	38.5562	48.5379	17.2156	32.9285	36.0298	56.6363	106.034	143.03	107.355	119.284
LBJ_RS04925	no	2.43729	0	0	0	0	0	0	0	0	0	0	0	0	0	0	0
LBJ_RS04930	no	229.106	189.884	230.193	175.981	182.081	141.293	141.373	183.445	117.861	141.933	123.199	110.961	56.7655	70.4785	67.8032	69.1027
LBJ_RS04935	no	870.113	792.086	758.103	911.984	1219.15	1197.04	1097.25	999.311	304.584	398.549	380.056	362.935	436.987	501.641	478.389	511.689
LBJ_RS04940	no	513.05	440.801	550.418	543.524	635.965	673.471	596.818	653.121	311.205	236.177	291.725	295.896	408.069	313.007	452.022	449.168
LBJ_RS04945	no	2228.9	2319.29	2110.62	2350.08	2728.58	2662.33	2935.89	2666.02	2239.35	2075.63	1896.8	1968.4	2086.4	2262.57	2154.64	2133.96
LBJ_RS04950	no	5004.98	4945.11	4169.06	4668.07	4785.13	4578.74	4545.62	3931.57	4832.29	5338.96	4894.24	4715.84	4381.65	4686.82	4247.12	4465.35
LBJ_RS04955	no	1431.91	1627.57	1668.65	1610.41	980.776	1132.49	1158.29	987.89	876.672	865.226	858.904	871.505	645.842	840.56	710.051	807.021
LBJ_RS04960	no	8135.68	10329.7	7870.56	7868.72	12633.1	17160.2	14145.3	15468.6	26113.4	30938.1	26638.8	27414.3	17993.6	19383.7	18627.1	18244.8
LBJ_RS04965	no	5338.89	4930.19	4633.54	5064.95	2951.12	3325.76	3878.11	3593.24	2782.31	3167.95	3268.25	3127.71	3037.49	3221.28	3435.36	3431.28
LBJ_RS04970	no	2315.43	2472.56	2728.56	2624.13	1862.15	2379.02	2678.85	2826.62	1819.56	1622.58	1800.33	1687.53	2367.01	2126.79	2557.69	2528.83
LBJ_RS04975	no	35809.9	39543.3	35487.6	23359.6	29265.8	20420.7	13597.5	11451.4	7735.11	11715.7	9427.03	14635.3	19016.4	19286.2	16725.7	16916.2
LBJ_RS04980	no	60167	65298.3	59764.3	44771.5	59904.7	42041.4	23047.8	19735	16839.5	22150.7	16578.4	28371.3	38876.9	42357.6	37967.9	35875.8
LBJ_RS04985	no	426.526	550.663	435.833	428.037	678.187	914.457	914.907	767.328	586.655	521.179	593.911	632.246	626.563	609.432	623.413	653.185
LBJ_RS04990	no	9347.02	12084.7	10511.1	9196.83	5509.94	6223.33	6675.04	4913.75	5248.11	6919.53	5979.79	6551.32	4879.69	7070.65	4589.9	4685
LBJ_RS04995	no	8536.62	9363.98	8233.76	8786.21	6615.62	6365.34	7256.6	6254.97	7451.71	8912.28	8298.48	8831.79	6552.67	7860.42	7205.98	7035.31
LBJ_RS05000	no	4426.12	5193.32	4426.87	4593.83	3740.14	3833.55	4496.62	3788.1	4162.21	5551.3	5338.22	5601.21	3852.56	4537.57	4295.15	4196.34
LBJ_RS05005	no	5589.93	6298.71	5685.26	5468.24	4647.91	4375.05	4557.66	4531.16	7782.78	8300.26	7724.33	8051.6	4312.04	5016.41	4744.34	4573.94
LBJ_RS05010	no	3549.92	4018.75	3535.77	3282.22	3317.04	2996.55	3453.19	2960.1	5654.67	5759.09	4907.03	5597.74	3636.21	3822.42	3620.88	3482.28
LBJ_RS05015	no	4095.87	4219.49	4130.18	4057.64	5429.01	4159.17	4655.66	4661.07	5363.32	4338.62	4470.02	4459.24	4474.84	4059.77	4526.81	4253.93
LBJ_RS05020	no	5575.31	5786.03	5267.85	5089.69	7330.75	5696.89	5613.14	5476.94	6600.2	6191.7	5806.61	6251.95	4952.52	5446.54	5193.54	5181.88
LBJ_RS05025	no	11487	12118.6	11362.3	11065.7	9280.86	8786.68	9074.36	8550.53	7958.91	6616.36	6520.23	6117.87	5723.68	6342.03	5982.69	6239.81
LBJ_RS05030	no	38170.4	39353.4	33986.8	39583.8	40859.2	39499.5	39871.9	33843.8	28032.3	30688.3	27937.1	25970.6	20281.4	26436.7	20493.5	19966.6
LBJ_RS05035	no	26392.2	29586.6	23589.2	28371.4	25590.8	28631.5	27838.4	20847	20370	27133.1	23603	24102.8	14675.5	21632.7	13148.2	14257.4
LBJ_RS05040	no	14416.6	16060.1	12369.1	16403.8	11413.9	18558.1	18482.1	11926.8	7713.92	18921.4	14946.6	14537	8117.47	14128.9	6729.47	7213.83
LBJ_RS05045	no	9816.2	10268.6	8846.58	9670.69	8779.48	8978.89	8442.2	7104.39	8260.84	8601.16	7824.28	7456.34	5183.87	6868.54	4934.57	4432.44
LBJ_RS05050	no	5335.23	6152.23	5353.78	5835.78	4469.35	4927.31	5229.99	4059.34	3915.89	4315.91	3884.25	3778.45	2784.72	3602.69	2591.59	2322.34
LBJ_RS05055	no	3746.12	3634.92	3054.92	4119.05	4881.01	5297.4	5031.59	4184.97	4544.92	4276.17	4358.45	4358.68	3442.35	3793.4	3972.14	3537.4
LBJ_RS05060	no	5619.18	6590.32	5587.05	5508.56	7536.58	7286.25	5817.17	4458.35	4307.88	5823.81	5170.86	5665.94	4844.35	5465.19	4746.23	4710.5
LBJ_RS05065	no	12989.6	14732.3	11713.3	12515.7	13531.2	11358.6	9246.26	7488.41	9566.58	14052.5	12238.5	14422.6	9242.07	11736.7	8911.42	8985
LBJ_RS05070	no	3802.18	3803.1	3121.42	3815.67	6218.03	6247	6128.83	4411.96	6527.37	8175.36	7172.26	7452.87	4873.27	5986.53	5127.62	4735.18
LBJ_RS05075	no	2205.75	2202.65	1825.18	2304.25	3723.43	3497.17	3459.62	2866.59	4261.53	5237.91	5005.82	4821.02	2996.79	3515.63	3225.36	2879.28
LBJ_RS05080	no	1016.35	1007.74	828.696	1091.63	1739.01	1605.14	1641.05	1463.28	2792.9	2714.9	2633.66	2605.27	1787.58	1811.71	1953.11	1755.54
LBJ_RS05085	no	154.768	164.114	171.878	127.403	139.859	96.8249	106.03	102.072	74.1596	62.4507	68.5729	75.1298	169.225	128.52	169.508	144.787
LBJ_RS05090	no	11859.9	11368.6	10743.4	13965.7	16317.8	20392.8	21400.3	20174.7	15230.5	22025.8	22315.2	20968.1	17738.7	16773.9	13795.1	14278.8
LBJ_RS05095	no	12765.3	15177.1	14289.4	12443.3	12661.2	13909.8	14161.4	11855.4	7965.53	11293.4	10563.7	10154.1	8844.71	9150.8	7583.6	7081.38
LBJ_RS05100	no	4363.97	4563.99	4096.42	4377.52	3722.55	3955.48	4205.84	5731.76	3098.81	3710.7	4129.48	3436.32	3287.04	3196.41	3317.65	3418.12
LBJ_RS05105	no	18.2797	27.1262	20.4616	17.4148	10.5554	11.4755	11.2456	6.42414	3.97283	1.13547	2.3245	5.77921	5.35524	4.14579	3.76685	8.22651
LBJ_RS05110	no	16696.7	13000.3	13025.9	14603.7	17988.2	14261.2	15353.4	16466.5	12001.9	10801.7	12107.2	10022.3	13021.8	12791.8	12650	11978.6
LBJ_RS05115	no	9401.86	7382.41	7174.87	8261.93	10396.2	8357.06	8712.1	8866.03	5436.16	5039.2	5213.86	4863.79	5920.75	6321.3	6062.74	5643.39
LBJ_RS05120	no	14877.2	12208.2	11576.2	12842	16922.1	12647.5	12658.5	13710.5	11255	10086.3	10454.5	9179.7	10874.3	10944.9	10820.3	10353.1
LBJ_RS05125	no	24804.3	25048.4	20723.5	24145.1	25596	21812.1	21612.4	20715	19955.5	18712.5	17508.2	15612	17706.6	19134.9	17985.8	16390.5
LBJ_RS05130	no	5502.19	5023.78	4499.51	5148.35	4684.85	4035.09	4490.19	4632.52	3539.79	3541.52	3831.95	3490.64	3719.75	3984.11	3979.67	3850.83
LBJ_RS05135	no	3341.53	3586.09	3363.89	3491.2	2253.58	1970.21	2078.82	2107.12	2737.28	3216.78	2837.06	3075.7	2590.86	2211.78	2301.54	2141.36
LBJ_RS05140	no	6156.6	6226.83	6532.37	6153.83	7725.7	7175.08	6609.98	7102.24	12544.9	13414.4	12049.1	13645.9	7471.63	7075.83	7049.65	6947.29
LBJ_RS05145	no	23625.9	24081.3	20997.7	24726.2	37222.9	33357.2	33233	30756.6	67740.8	80772.6	69013.4	77080.8	41851.2	41847.6	40944.7	39933.1
LBJ_RS05150	no	5916.53	5844.35	5519.52	6638.69	7428.39	6969.24	7716.86	7404.18	15038.5	16930.9	15463.8	16980.5	10044.3	9485.58	10320.2	9618.44
LBJ_RS05155	no	6850.01	7480.06	6859.76	7316.95	5728.96	5836.03	5479.8	5668.95	10279	12381.1	10585.8	11678.6	7098.9	7151.49	6916.87	6338.53
LBJ_RS05160	no	8119.84	8939.45	7769.28	9171.16	8686.24	8451.02	8135.36	8406.34	15976.1	18614.8	15277.8	16656.8	10180.3	10203.8	10258.1	9818.34
LBJ_RS05165	no	2739.52	3011.01	2606.81	2943.09	4388.42	3900.25	4123.1	4002.95	6082.41	6399.49	5785.69	5936.41	4131.03	3813.09	4097.39	3751.29
LBJ_RS05170	no	2350.77	2750.6	2266.13	2603.97	2988.07	3424.73	3804.21	3059.32	3758.3	5654.62	4733.85	5099.58	3149.95	3627.57	3328.01	2940.16
LBJ_RS05175	no	578.857	576.433	511.541	676.426	1183.97	1099.5	1273.16	1296.25	1828.83	2009.78	1832.87	2015.79	1107.46	1135.95	1270.37	1174.75
LBJ_RS05180	no	1593.99	1847.3	1499.84	1894.54	2874.6	3143.58	3347.96	2762.38	5195.14	7642.83	6192.48	7005.56	2762.23	3302.12	2952.27	2872.7
LBJ_RS05185	no	1874.28	1657.41	1618.51	1855.13	2168.26	2214.78	2396.91	1980.78	2008.93	2815.96	2726.64	2616.83	1463.05	1590.95	1696.02	1487.35
LBJ_RS05190	no	49208.9	48465.1	41002	47228.8	58142.8	49093.1	53854.2	48430.2	44515.6	44519.4	44615.4	39373.8	39547.4	45226.5	40901.4	41125.2
LBJ_RS05195	no	16416.4	16852.2	13903.7	16183.8	13814.4	14269.1	15682.7	14699.1	12003.3	15020	14510.7	12879.6	11070.3	13207.5	10894.7	10643.5
LBJ_RS05200	no	4948.92	5682.95	4838.15	5507.65	3272.18	3608.34	4590.6	4053.63	2844.55	3666.42	3499.54	3046.8	2920.75	3471.07	3051.15	2871.05
LBJ_RS05205	no	29.2475	25.7699	34.7848	33.913	22.8701	29.4061	29.7204	31.4069	17.2156	6.8128	12.7848	13.8701	31.0604	10.3645	25.4262	18.921
LBJ_RS05210	no	3250.13	3110.02	3098.91	3537.03	5845.95	5079.36	5621.98	5551.17	3501.39	2899.98	3196.19	2665.37	2614.43	2642.94	3405.23	2879.28
LBJ_RS05215	no	7838.33	10006.9	8903.88	10008.9	10860.7	13564.8	15815.3	12362.2	8922.98	9837.68	9547.9	8349.81	5797.58	6822.94	6385.75	5501.89
LBJ_RS05220	no	350.97	249.561	315.109	341.879	452.124	469.063	478.74	506.08	900.509	834.568	973.967	884.219	680.115	596.994	692.158	684.446
LBJ_RS05225	no	1305.17	1045.72	985.227	1376.68	2203.45	2072.05	2102.92	1907.26	2403.56	2469.64	2501.17	2564.81	2168.87	2054.24	2325.09	2177.56
LBJ_RS05230	no	2522.6	2081.94	1928.51	2548.05	4008.43	4083.14	4003.42	3755.27	3531.85	3007.85	3150.87	3225.96	3182.08	3256.52	3485.27	3419.76
LBJ_RS05235	no	15596.2	16373.4	14295.5	16780.5	16333.7	17990.1	20435.6	19211	27466.8	24311.5	23878.5	20972.8	14690.5	18092.2	17029	16438.2
LBJ_RS05240	no	29716.7	32361.6	25525.9	32392.4	35799.6	37532.9	40849.5	37811.1	42218	51111.9	47065.4	40863.7	27159.6	34305.4	28007.4	27507.8
LBJ_RS05245	no	44753.6	49642.4	40530.4	50941.8	39881.1	46155.3	53287.9	44324.4	72120.2	89347.6	81631.9	74823.5	44190.3	58783.2	45114.6	43779.8
LBJ_RS05250	no	6090.79	6670.34	5724.14	7063.06	4187.87	4532.84	5569.77	5292.78	10424.7	10530.3	9931.44	9735.66	5491.26	6458.11	5913.95	5583.33
LBJ_RS05255	no	7031.59	7622.47	6869.99	7536.01	3759.49	3602.6	4164.07	4105.03	5742.07	7296.51	6889.83	7148.89	4799.36	5818.62	4584.25	5104.55
LBJ_RS05260	no	7894.39	6373.31	7424.5	8286.68	6114.23	6494.44	6825.25	7324.95	6604.17	4826.87	5663.65	5335.37	5951.81	5881.84	6334.89	6558.17
LBJ_RS05265	no	45107	46548.6	41818.4	48549.6	35674.7	37501.4	43679.4	38775.4	55470	55416.4	54430.6	49585.6	33256	40352	35443.2	35164.2
LBJ_RS05270	no	6540.47	6112.9	6325.71	6779.84	4813.28	4583.76	5303.89	4870.93	6560.47	5403.69	5649.71	5173.55	3765.8	4112.63	3879.85	3895.25
LBJ_RS05280	no	215.7	260.412	234.286	205.311	194.396	156.354	160.651	142.759	78.1324	68.128	75.5464	79.7531	101.749	87.0617	80.0455	92.1369
LBJ_RS05285	no	439.931	611.697	649.657	450.034	337.774	376.541	323.711	284.804	203.939	179.404	176.662	233.48	377.009	363.793	334.308	337.287
LBJ_RS05290	no	94692.5	133678	99347.3	76873.3	36391.6	27453.1	24226.2	26473.9	12654.8	26954.8	16720.2	30358.2	31464.2	50823.3	29429.4	36832.6
LBJ_RS05295	no	96628.9	122103	99850.7	88861.1	33840.7	34499.1	33169.6	27558.1	12364.8	28981.6	19434	33926.3	30051.4	46526.2	25290.6	29779.1
LBJ_RS05300	no	7608.01	7417.67	8540.68	7644.16	5098.27	4899.34	4205.04	4282.76	2400.92	2919.28	2649.93	3932.18	4082.83	4175.85	3329.89	3967.65
LBJ_RS05305	no	9650.46	11161.1	11500.5	9832.92	6359.65	6218.31	5837.25	5254.23	4127.77	4854.12	4306.14	6086.67	4038.92	4402.83	4029.58	4181.54
LBJ_RS05310	no	6823.2	8197.55	7585.12	7392.11	6699.18	6908.28	6828.46	5983.73	4428.38	4599.78	4255.01	4646.49	3599.79	4087.75	3998.51	3824.51
LBJ_RS05315	no	866.458	855.833	890.081	911.984	1075.77	1015.59	1037	1210.59	1146.82	1033.27	1070.43	1145.44	1177.08	1103.82	1289.2	1345.86
LBJ_RS05320	no	999.29	1028.08	873.711	1029.3	1264.89	1277.37	1290.83	1247	1181.26	1132.06	1080.89	1170.87	1068.91	981.517	1189.38	1085.9
LBJ_RS05325	no	1236.93	1162.36	1120.27	1263.95	1392.44	1514.77	1454.69	1111.38	832.971	898.154	884.474	958.193	1003.57	1132.84	996.331	917.256
LBJ_RS05330	no	3284.25	3225.31	2809.38	3173.15	3608.2	3803.43	4074.11	3279.88	2353.24	2323.16	2212.93	2155.65	2509.46	2887.55	2768.63	2769.04
LBJ_RS05335	no	2159.44	2267.75	2307.05	2275.83	3357.51	4455.38	4374.52	4274.19	2851.17	2987.41	3047.43	2798.29	2499.82	2453.27	2557.69	2469.6
LBJ_RS05340	no	5047.63	4364.61	4491.33	4610.33	3278.34	2942.04	3013.81	3255.61	4281.39	3590.35	3815.67	3414.36	4328.1	4211.09	4567.3	4573.94
LBJ_RS05345	no	1470.91	1124.38	1192.91	1275.86	1337.9	1402.89	1346.25	1518.24	1797.04	1572.62	1585.31	1759.19	2106.75	2142.34	2212.08	2350.31
LBJ_RS05350	no	569.108	459.79	533.025	538.024	1004.53	916.609	1094.03	849.414	1352.09	1193.38	1241.29	1191.67	911.461	1142.17	951.129	1068.62
LBJ_RS05355	no	393.623	302.458	351.94	384.958	663.233	569.474	700.438	492.517	782.648	647.216	686.891	676.168	583.721	799.102	667.674	697.608
LBJ_RS05365	no	142.582	153.263	153.462	153.983	175.044	106.866	89.1612	61.3862	548.251	613.152	612.507	592.947	400.572	465.365	372.918	387.469
LBJ_RS05370	no	32.9034	37.9767	32.7386	36.6627	32.5459	55.226	39.3595	31.4069	246.316	289.544	330.08	332.883	192.789	210.399	177.983	180.983
LBJ_RS05375	no	70.6815	67.8156	83.8927	80.6578	59.8141	51.6399	36.1464	27.8379	572.088	676.738	710.136	616.064	344.877	358.611	350.317	349.627
LBJ_RS05380	no	7.31188	6.78156	7.16157	5.4994	7.03695	4.30333	9.63905	2.85517	1.32428	4.54187	6.97351	8.0909	3.21314	8.29159	5.65027	9.87181
LBJ_RS05385	no	970.042	971.12	779.588	1260.28	729.204	806.157	1023.35	1162.77	1101.8	1154.77	1098.33	1137.35	1176.01	1220.94	1103.69	1100.71
LBJ_RS05390	no	9863.72	9646.09	8016.87	13061.1	17679.5	27601.5	31484.4	26695.2	18432.6	28876.1	28009.1	24190.6	11003.9	13390.9	11026.5	11035
LBJ_RS05400	no	1374.63	1569.25	1696.27	1140.21	998.368	946.015	689.995	669.538	605.195	643.81	556.719	602.194	827.92	847.815	807.989	783.987
LBJ_RS05410	no	59.7137	82.735	102.308	86.1572	51.0179	56.6605	50.605	34.2621	42.3769	40.8768	36.0298	52.0129	49.2682	42.4944	60.2695	55.9403
LBJ_RS05425	no	773.84	807.006	666.026	916.566	1410.03	1704.84	1986.45	1557.5	782.648	1020.78	887.961	910.804	995.003	1075.83	1059.43	994.585
LBJ_RS05430	no	2671.27	2699.06	2275.33	2939.43	2922.1	3467.05	3429.9	2873.02	1166.69	1451.13	1366.81	1362.74	1631.21	1792.02	1714.86	1685.61
LBJ_RS05435	no	594.699	625.26	568.833	658.095	607.817	656.975	749.436	851.556	827.674	765.304	710.136	692.35	816.138	808.43	779.737	795.504
LBJ_RS05440	no	4959.89	5427.96	4084.14	4408.68	5039.34	3707.32	4000.21	4753.15	5503.7	5734.11	5069.74	5026.76	6389.87	6443.6	5469.46	5687.81
LBJ_RS05445	no	2159.44	2138.9	1951.02	2223.59	2762	2429.95	2510.17	2509.7	2218.17	2936.32	2803.35	3006.35	2938.95	3220.24	2793.12	2813.47
LBJ_RS05450	no	2529.91	2632.6	2365.36	2622.3	3058.44	3016.63	2925.45	2763.09	2440.64	2904.52	2755.7	2978.61	3143.52	3265.85	2945.67	2888.33
LBJ_RS05460	no	1620.8	1761.85	1115.16	1893.63	525.133	705.029	852.253	742.345	504.55	325.879	344.027	374.493	1313.1	363.793	526.417	343.046
LBJ_RS05465	no	8815.69	10596.9	8929.45	8005.29	5932.15	5472.4	5287.82	5443.39	9928.11	12216.5	10374.3	12454.2	8840.42	10656.8	8894.47	10080.8
LBJ_RS05470	no	1507.47	1487.87	1419.01	1713.98	953.507	1043.56	1202.47	1264.84	1322.95	1199.05	1234.31	1340.78	1260.62	1374.33	1157.36	1351.62
LBJ_RS05475	no	5515.59	6091.2	5533.85	5474.65	5110.59	4199.33	3936.75	3925.86	4199.28	4538.46	4102.75	4800.21	5333.82	5445.5	5309.37	5187.64
LBJ_RS05480	no	9723.58	10419.2	9425.65	8701.88	12802.9	8668.34	7611.64	6551.2	6245.29	7539.5	6576.02	7804.25	7641.92	8861.63	7318.98	7441.7
LBJ_RS05485	no	13234.5	15825.5	13685.8	13261.8	14783.8	12589.4	10897.8	8412.05	7275.58	12630.9	10612.5	12628.7	9559.1	12314	8940.61	9436.63
LBJ_RS05490	no	2674.93	2978.46	3053.9	2865.19	3353.99	3803.43	3300.57	3180.66	3480.2	3458.63	3031.15	3487.18	3088.9	3200.55	3010.65	2865.29
LBJ_RS05495	no	2721.24	2773.66	2810.4	2781.78	3567.74	3731.7	3820.28	3582.53	3522.58	3962.78	3671.55	4216.51	3839.7	3840.04	3765.9	3938.85
LBJ_RS05500	no	1893.78	2072.45	1946.92	2130.1	2688.12	2534.66	2766.41	2670.3	2419.46	2812.55	2487.22	2947.4	2507.32	2535.15	2705.54	2684.31
LBJ_RS05505	no	477.709	488.272	478.802	513.277	497.865	576.646	617.703	638.131	676.706	703.989	756.626	822.96	545.163	514.078	570.677	525.674
LBJ_RS05510	no	65.8069	67.8156	62.408	74.2419	54.5364	68.8533	82.7352	91.3656	70.1867	36.3349	44.1656	53.1688	56.7655	54.9318	78.1621	64.1668
LBJ_RS05520	no	5789.79	5174.33	5241.25	6676.27	5863.54	5521.17	6869.43	8596.21	9103.09	7441.85	8211.31	7791.53	6369.52	6412.51	6333.95	6647.84
LBJ_RS05530	no	18.2797	10.8505	12.277	10.0822	7.91657	3.58611	4.01627	4.28276	2.64856	4.54187	3.48676	4.62337	6.42628	7.25514	8.4754	10.6945
LBJ_RS05535	no	270.539	299.745	295.67	282.302	188.239	149.182	140.57	143.472	127.131	250.938	220.828	310.922	312.746	301.606	291.931	274.765
LBJ_RS05540	no	1573.27	1563.83	1692.18	1807.47	1589.47	1722.05	1890.86	2045.73	968.047	867.496	979.779	880.752	1517.67	1292.45	1552.88	1590.18
LBJ_RS05545	no	1015.13	862.615	941.235	987.142	604.298	621.114	697.225	748.055	893.887	900.425	1084.38	983.622	1021.78	977.371	1064.13	1099.06
LBJ_RS05550	no	2160.66	2594.63	2572.03	1800.14	1711.74	1266.61	825.745	764.473	2385.02	3132.75	2476.76	3679.05	2749.38	2228.36	2384.41	2327.28
LBJ_RS05555	no	1564.74	1742.86	1853.82	1493.09	1832.25	1974.51	1694.06	1791.62	6049.3	6159.91	5847.29	6242.71	3595.51	3587.15	3798.86	3757.87
LBJ_RS05560	no	573.982	604.915	534.048	651.679	1012.44	1098.78	918.12	872.256	2803.5	5254.94	4299.17	5315.72	2282.4	1925.72	1869.3	1852.61
LBJ_RS05565	no	1141.87	1148.8	1101.86	1096.21	2100.53	1995.31	1548.67	1758.79	8668.72	11051.5	10044.2	11752.6	5384.15	4372.78	4834.75	4754.92
LBJ_RS05570	no	1313.7	1329.19	1401.62	1305.19	2487.56	1945.82	1620.97	1882.99	9022.3	9318.77	8283.37	9833.91	5288.83	4047.33	5034.39	4666.9
LBJ_RS05575	no	1020.01	870.752	969.881	952.313	1553.41	1457.39	1278.78	1392.61	2588.96	2216.43	1986.29	2263.14	1553.02	1200.21	1447.41	1459.38
LBJ_RS05585	no	5797.1	4661.64	5669.92	4372.94	3024.13	1996.03	1876.4	1895.12	2124.14	2505.97	2257.09	2872.27	3634.06	3852.48	3737.65	4202.92
LBJ_RS05590	no	214.482	242.78	364.217	251.139	106.434	88.2182	120.488	181.304	128.455	118.089	147.606	184.935	218.494	175.16	181.75	218.003
LBJ_RS05595	no	6503.92	6824.96	6561.02	6649.69	4297.82	4753.74	5943.28	5504.77	3674.87	2962.43	3031.15	2704.67	4137.46	3864.92	4223.58	3401.66
LBJ_RS05600	no	25110.2	26775	27647.7	24903.1	15045	18068.2	18980.9	20504.4	16897.8	13714.2	13800.6	11678.6	15069.6	17526.3	16460.2	16109.2
LBJ_RS05605	no	3304.97	3915.67	3133.7	2967.84	2856.12	2275.03	2363.17	1883.7	2643.26	4060.43	3365.88	4002.68	3731.53	4122.99	3348.73	3398.37
LBJ_RS05615	no	1349.04	1291.21	1246.11	1458.26	1914.93	2084.96	1975.2	1975.78	1777.18	1581.7	1760.81	1549.98	2003.93	2066.68	2152.75	1907.73
LBJ_RS05620	no	609.323	447.583	517.679	550.856	906.888	989.766	975.151	1132.79	1224.96	840.245	1062.3	909.648	1217.78	1025.05	1343.82	1427.3
LBJ_RS05625	no	416.777	424.526	446.063	431.703	390.551	450.415	418.495	491.09	1411.68	1566.94	1269.18	1452.89	1365.59	1220.94	1250.59	1257.83
LBJ_RS05630	no	182.797	187.171	181.085	234.641	167.128	228.076	225.714	236.266	764.108	659.706	660.159	737.427	878.259	750.389	757.136	774.115
LBJ_RS05635	no	162.08	143.769	142.208	149.4	131.063	161.375	148.602	164.886	203.939	350.859	324.268	302.831	364.156	402.142	396.461	361.966
LBJ_RS05645	no	29841	33530.7	29511.8	27330.2	30311.7	23188.5	17253.1	15582.1	49946.5	67959.9	56680.7	71759.3	32294.2	42582.5	29741.1	33996.9
LBJ_RS05650	no	40183.6	49950.3	70072.9	28002.9	36449.7	25964.8	27758.9	30966.5	16354.8	16525.6	15259.2	18644.9	15667.3	16328.2	15638.1	16347.7
LBJ_RS05655	no	35089.7	38086.6	42169.4	26453.9	31308.3	23505.5	18670.8	18638.6	13195.1	14647.5	12443.1	15845.4	21284.9	19482.1	20143.2	18480
LBJ_RS05660	no	3625.47	3420.62	3463.13	3358.3	2663.49	2830.16	2877.26	2708.13	2332.05	2382.21	2275.69	2215.75	2417.35	2191.05	2392.89	2463.84
LBJ_RS05665	no	12537.4	13306.8	11551.6	10468.1	3663.61	3423.3	3687.74	3936.57	5369.95	6507.36	5578.81	5366.58	3771.16	3728.1	3848.78	4146.16
LBJ_RS05670	no	12731.2	11611.4	11844.2	9435.13	3458.66	3205.26	3835.54	4284.9	4828.32	4339.75	4105.07	3866.29	3846.13	3487.65	3934.47	3929.8
LBJ_RS05675	no	3029.55	3228.02	2619.09	3558.11	2143.63	2685.99	3193.74	3062.89	1839.42	1945.05	1939.8	1665.57	2166.73	2093.63	2337.33	2311.65
LBJ_RS05680	no	1899.87	2083.3	1802.67	2063.19	1644.89	1774.41	2033.04	1962.22	1104.45	1052.58	1027.43	903.869	1238.13	1061.32	1291.09	1200.25
LBJ_RS05685	no	1891.34	1981.57	1797.55	2118.19	1760.12	1778.71	2016.97	1957.22	1240.85	1209.27	1236.64	1010.21	1278.83	1267.58	1338.17	1201.07
LBJ_RS05690	no	2191.13	2048.03	2307.05	1617.74	2506.04	3052.49	2788.9	2920.13	1406.38	1314.87	1447	1406.66	4984.65	4360.34	5525.02	5691.1
LBJ_RS05695	no	4405.41	4073.01	3524.52	4613.08	7370.33	8012.08	8315.29	7478.41	5502.37	5447.97	5538.13	5445.17	5791.15	5919.16	6612.7	6105.72
LBJ_RS05700	no	43777.4	46402.2	38778.9	43055.7	31519.4	33210.2	41362	46666.4	56807.5	52659.5	51283.2	46801.2	36582.7	39135.3	40552.9	39975.9
LBJ_RS05705	no	20224.7	23020.7	18355.1	20263.5	8166.39	11512.1	12623.1	11747.6	10280.4	19490.3	16958.4	16735.4	9988.59	12090.2	8443.39	9668.62
LBJ_RS05715	no	3358.59	3682.39	3445.74	3394.96	1057.3	1132.49	1237.81	1148.49	1545.43	1912.13	1791.03	2078.2	1077.47	1402.31	1008.57	1122.92
LBJ_RS05720	no	4561.39	5326.24	5240.22	4827.56	3025.01	3540.92	3355.19	3170.67	2966.38	3426.84	3271.74	3481.4	3055.7	3178.79	3021.01	3036.41
LBJ_RS05725	no	108.46	94.9419	101.285	140.235	217.266	268.241	308.45	304.076	222.479	232.771	251.046	181.467	244.199	190.706	251.437	242.682
LBJ_RS05730	no	1057.78	994.177	928.958	1368.43	2298.45	2772.78	3160	2476.86	1534.84	1739.53	1717.81	1501.44	1554.09	1567.11	1523.69	1344.21
LBJ_RS05735	no	11769.7	12729	10825.2	13569.8	16638	18294.2	18723.9	15992.5	10828.6	13235	12116.5	12325.9	13503.8	16312.7	13542.8	13925
LBJ_RS05740	no	2702.96	2810.28	2693.77	2751.53	3754.22	3241.84	3134.3	2907.99	2872.36	3283.77	2896.33	3460.59	2751.52	2759.03	2622.67	2756.7
LBJ_RS05745	no	4171.43	4686.06	4064.7	4692.82	7085.33	5812.36	4878.16	4122.16	6965.7	8151.51	6560.91	8653.79	4933.24	5178.1	4863.94	4802.64
LBJ_RS05750	no	1040.72	1051.14	1086.51	1149.37	1778.59	1379.93	1231.39	1224.87	2068.52	2080.17	1922.37	2285.1	1380.58	1312.14	1480.37	1405.09
LBJ_RS05755	no	2159.44	2345.06	2248.73	2429.82	3617.87	3203.11	2697.33	2504.7	2861.76	3769.75	3246.17	4054.7	2835.06	2997.41	2811.95	2945.09
LBJ_RS05760	no	7632.38	9206.65	9194.43	7825.64	5868.82	5704.06	5620.37	5519.05	5693.07	5248.13	5177.83	5247.52	5255.63	5493.18	5636.14	5814.5
LBJ_RS05765	no	1539.15	1837.8	2056.39	1390.43	1678.31	1826.76	1930.22	1773.78	1304.41	1539.69	1455.14	1414.75	1314.18	1230.26	1313.69	1258.66
LBJ_RS05770	no	24208.4	24549.3	20824.8	24817	51957.4	46882.6	47804.1	40948.2	44114.3	50677	43463.6	46142.4	26203.2	34193.5	26303.9	28968
LBJ_RS05775	no	10677.8	11298.1	10865.1	12281.1	9076.79	8613.83	7991.58	7238.58	4330.39	3457.5	3512.33	3608.54	3595.51	4563.48	4504.21	4431.62
LBJ_RS05780	no	1680.51	2223	1512.11	1892.71	1268.41	1374.91	1378.38	1026.43	640.95	619.965	539.285	547.869	839.701	699.603	648.839	505.93
LBJ_RS05785	no	499.645	508.617	503.356	593.935	979.896	1244.38	1141.42	1103.52	1198.47	1075.29	1163.41	1048.35	1031.42	865.434	1047.18	1005.28
LBJ_RS05790	no	6845.14	6407.22	5737.44	7437.02	14083.6	15885	15784.8	16712.8	34126.6	41349.2	33463.6	28728.5	35654.1	20859.6	33726.5	27465.9
LBJ_RS05795	no	28.0289	31.1952	38.8771	35.7461	57.1753	35.1438	49.8018	123.486	154.94	85.16	113.901	69.3505	107.105	50.786	126.189	113.526
LBJ_RS05800	no	64.5883	71.8845	95.1466	95.3229	66.8511	76.7427	78.7189	74.2345	223.803	149.882	153.417	168.753	160.657	152.358	162.916	150.545
LBJ_RS05825	no	57.2764	37.9767	71.6157	43.9952	65.9715	48.0538	43.3757	67.0966	0	1.13547	0	1.15584	1.07105	4.14579	2.82513	4.11326
LBJ_RS05830	no	151.112	112.574	142.208	131.986	150.415	134.838	132.537	175.593	91.3752	44.2832	70.8974	73.9739	92.1101	78.7701	94.1712	93.7822
LBJ_RS05835	no	3484.11	2601.41	2322.39	4034.73	12570.6	13396.3	14746.9	12203	9879.11	10025	9246.88	9573.84	6162.81	6745.21	6329.24	5703.44
LBJ_RS05840	no	2462.88	2510.53	2055.37	2794.61	4545.87	5336.84	5764.96	4265.63	5863.9	6761.7	5675.28	5910.98	3792.58	4406.98	3728.24	3551.38
LBJ_RS05845	no	2543.31	2795.36	2486.09	2862.44	3256.35	3840.72	4609.07	3489.02	3260.37	5576.28	4895.41	4424.56	3778.66	4674.38	3362.85	3283.2
LBJ_RS05855	no	9531.03	11153	9586.27	8051.12	9161.24	8048.66	8633.38	7630.45	12272.1	12886.4	11497	11920.2	7209.22	8572.46	7829.39	7633.38
LBJ_RS05860	no	2588.4	2354.56	2225.2	2082.44	2326.59	1685.47	1780.01	1781.63	3125.3	3095.28	2803.35	3249.07	2008.21	2184.83	2255.4	2071.44
LBJ_RS05865	no	2410.48	2578.35	2122.89	2079.69	2095.25	2087.83	2012.96	1947.94	3511.98	4223.94	3679.69	4014.24	2600.5	3000.52	2625.49	2622.61
LBJ_RS05870	no	352.189	345.86	347.848	316.215	431.013	312.709	309.253	351.186	584.006	472.354	535.798	558.272	503.392	448.782	493.457	514.98
LBJ_RS05885	no	1150.4	1368.52	1207.24	1117.29	1422.34	1174.81	968.725	913.656	439.66	707.396	627.616	819.492	695.11	811.539	585.745	629.328
LBJ_RS05890	no	1550.12	1558.4	1475.28	1824.88	2265.9	2543.98	2370.4	2164.94	607.843	601.797	582.288	678.48	746.52	876.835	843.774	805.375
LBJ_RS05895	no	85.3052	55.6088	97.1927	91.6566	94.9989	101.128	100.407	129.197	141.698	104.463	184.798	143.324	152.089	121.264	149.732	181.806
LBJ_RS05900	no	807.962	739.19	788.796	824.91	973.739	870.707	849.04	847.273	540.305	466.677	512.553	522.441	754.017	707.894	872.025	717.352
LBJ_RS05905	no	168.173	165.47	219.962	189.729	145.137	134.12	115.669	114.921	221.154	165.778	202.232	182.623	204.57	171.014	206.235	164.53
LBJ_RS05910	no	69.4628	61.034	60.3618	52.2443	43.981	45.9022	29.7204	24.9828	33.1069	27.2512	29.0563	48.5454	42.8419	36.2757	39.5519	34.5513
LBJ_RS05925	no	165.736	134.275	171.878	175.064	233.979	197.953	251.419	301.935	340.339	299.763	383.543	352.532	311.675	311.971	288.164	347.159
LBJ_RS05930	no	465.523	396.043	350.917	610.433	795.176	942.429	1099.66	1187.04	998.505	1140.01	1072.76	1077.25	1023.92	1062.36	1046.24	983.068
LBJ_RS05935	no	403.372	405.537	316.132	597.601	742.399	892.941	1114.92	1039.28	836.944	892.477	907.719	833.362	926.456	1007.43	940.77	937.822
LBJ_RS05940	no	416.777	372.986	298.74	472.032	863.786	877.879	1050.66	942.207	957.453	894.748	889.123	836.83	802.214	766.972	881.442	798.794
LBJ_RS05945	no	1544.02	1494.66	1281.92	1823.05	3148.16	3528.73	3474.88	3065.74	3915.89	3549.47	3528.6	3251.38	2865.05	2881.33	3146.26	2877.63
LBJ_RS05950	no	307.099	316.021	215.87	307.966	540.086	480.538	416.889	415.428	535.008	496.199	445.143	402.233	323.456	332.7	360.676	292.041
LBJ_RS05955	no	1545.24	1536.7	1237.93	1895.46	2701.31	2744.09	2591.3	2250.59	2467.13	2378.8	2438.4	2190.32	2038.2	1907.06	2193.25	1934.05
LBJ_RS05960	no	3565.76	3618.64	3385.38	4098.89	8384.53	11147.1	12874.6	14096.7	11461.6	8858.91	9413.08	6937.37	7572.3	6747.28	8239.03	7240.98
LBJ_RS05970	no	1508.68	1706.24	1576.57	1581.99	1870.07	1947.26	2066.77	1671.7	9161.35	10249.9	8611.13	11003.6	3048.2	4845.4	3166.03	4059.78
LBJ_RS05975	no	16785.6	16457.5	15389.2	12601	15564	11100.4	8804.47	9567.69	29711.5	30572.4	26929.4	34476.5	20323.1	17893.2	18679.8	18457
LBJ_RS05980	no	8560.99	8471.53	6841.34	9273.82	9418.96	11220.2	11799	9983.83	9706.96	12350.5	11545.8	12395.3	7666.56	8987.04	7440.46	7147.19
LBJ_RS05985	no	3096.58	2883.52	2716.28	2865.19	3059.32	2955.67	3200.97	3437.63	5017.69	4363.6	4444.45	4084.75	3025.71	3144.58	3081.28	3147.46
LBJ_RS05990	no	266.884	226.504	292.601	208.977	226.062	169.981	113.259	131.338	393.31	365.62	367.272	355.999	699.394	612.541	590.453	663.879
LBJ_RS05995	no	570.326	562.87	476.756	698.424	834.759	929.519	1107.69	993.6	1268.66	943.573	1100.65	901.557	797.93	779.409	840.007	844.04
LBJ_RS06000	no	4732	4094.71	3757.78	5913.69	10407.7	12016.3	12226.3	10402.8	7009.4	5829.49	5863.56	5433.62	6725.11	6690.27	7295.44	6703.78
LBJ_RS06005	no	1048.04	1491.94	1452.78	1069.63	2054.79	1838.96	1531	1427.59	1055.45	1001.48	871.689	848.388	1107.46	1240.63	1266.6	1234.8
LBJ_RS06010	no	1113.84	1211.19	810.28	1302.44	963.183	682.078	1450.68	1284.83	791.918	870.903	922.828	922.362	942.522	740.024	880.5	760.13
LBJ_RS06015	no	9782.07	9515.89	9700.86	10511.2	12425.5	12687.6	13248.1	12692.7	15021.3	13180.5	13420.5	12547.8	10452.4	11251.7	10421.9	10364.6
LBJ_RS06020	no	9003.36	7998.17	8023	9022.68	9182.35	8365.67	8469.51	8344.24	5886.41	7773.4	8122.98	8115.17	7486.62	8090.52	7007.28	6912.74
LBJ_RS06025	no	16216.5	17546.6	15414.8	17845.5	15866.6	17361.1	17749.5	14808.4	18539.9	26389.4	23576.3	25637.7	21835.4	25192.9	19021.6	19471.3
LBJ_RS06030	no	95.0544	82.735	112.539	75.1584	77.4065	64.5499	61.0473	69.9518	182.75	135.121	202.232	145.636	159.586	98.4626	113.005	139.851
LBJ_RS06035	no	41.434	39.3331	29.6694	15.5816	18.472	16.4961	9.63905	14.9897	56.9439	37.4704	52.3013	45.0779	25.7051	25.9112	29.1931	25.5022
LBJ_RS06040	no	5778.82	5377.78	4933.3	6257.4	7903.38	8674.79	9047.86	9422.07	14849.1	13488.2	13335.7	13137.3	9103.9	10489.9	9471.74	9475.3
LBJ_RS06045	no	910.329	976.545	980.112	785.497	734.482	705.746	792.009	845.845	486.01	432.613	440.494	457.714	679.044	561.755	638.48	621.102
LBJ_RS06050	no	70.6815	48.8272	64.4541	63.2431	57.1753	45.9022	40.1627	50.6793	5.29711	4.54187	0	3.46753	3.21314	3.10935	5.65027	5.75856
LBJ_RS06055	no	877.425	758.179	904.404	958.728	836.518	1009.85	965.512	1186.32	402.58	400.82	449.792	379.116	439.129	416.652	445.43	463.153
LBJ_RS06060	no	268.102	265.837	281.347	308.883	275.321	347.852	352.629	440.411	168.183	154.423	154.58	156.039	160.657	158.577	181.75	146.432
LBJ_RS06065	no	314.411	307.883	361.148	313.466	234.858	325.619	237.763	196.293	152.292	199.842	182.474	203.428	162.799	207.29	140.315	136.56
LBJ_RS06080	no	4772.22	4740.31	4161.89	4602.08	3420.84	3264.79	3164.02	2913.7	2806.14	3501.78	3332.18	3712.57	2157.09	2442.91	2035.04	2285.32
LBJ_RS06085	no	7760.34	9365.34	8267.52	6326.14	5587.34	4854.87	3410.62	2885.15	1802.34	3424.57	2781.27	4297.42	4844.35	5024.7	4513.62	4461.24
LBJ_RS06090	no	10718	10571.1	8640.94	11097.8	13208.4	14250.5	14094.7	11453.5	9667.23	11561.3	11103	10920.4	8357.38	9994.47	8608.19	8166.46
LBJ_RS06095	no	143.8	115.287	193.362	168.648	153.054	110.452	136.553	152.752	2.64856	1.13547	2.3245	3.46753	2.14209	3.10935	4.70856	4.11326
LBJ_RS06105	no	279.07	273.975	267.024	318.965	394.949	431.05	440.183	428.99	198.642	160.101	199.907	157.195	267.762	214.545	295.697	275.588
LBJ_RS06110	no	13930.3	16753.2	14781.5	13500.1	10960.9	12058.6	11566.1	10563.4	4293.31	5477.49	5349.85	4985.15	5907.9	5846.61	5982.69	5587.45
LBJ_RS06115	no	1657.36	2103.64	1651.25	1759.81	901.61	1421.53	1367.14	1062.12	366.825	918.592	792.656	802.155	903.964	990.845	626.238	662.234
LBJ_RS06120	no	4345.69	5201.46	4586.47	4688.24	3372.46	4613.17	4180.14	3662.47	1567.94	2655.86	2394.24	2390.28	2443.06	2760.06	2180.06	2116.68
LBJ_RS06125	no	1250.33	1276.29	1444.59	1320.77	1637.85	1385.67	1216.13	1431.16	623.735	506.418	640.401	549.025	769.012	730.696	796.688	799.617
LBJ_RS06130	no	503.301	550.663	700.811	262.138	757.352	660.561	671.521	511.076	103.294	55.6379	74.3841	117.896	606.213	385.559	533.95	501.817
LBJ_RS06135	no	141425	204555	236372	60816	304985	142806	86892	68005.2	6123.46	9776.37	6145.99	22950.4	162093	125069	129236	125550
LBJ_RS06140	no	135154	181576	195324	61339.4	272401	148415	96214.6	57640.2	6047.98	10331.6	6736.41	30078.5	169721	140277	151947	134562
LBJ_RS06145	no	14288.6	14820.4	15188.7	9304.98	4308.38	3547.38	3562.43	3461.9	4221.8	5295.82	4778.02	6802.13	7348.46	8555.88	7807.73	8672.39
LBJ_RS06150	no	7331.38	6698.83	6756.43	5603.89	6207.47	5657.44	7063.02	6964.48	1432.87	1855.35	1671.32	2242.33	3384.51	4684.75	3554.96	4133
LBJ_RS06155	no	5613.08	6666.27	6921.15	4936.63	5392.95	5555.6	6313.58	5317.76	4111.88	3372.34	3583.22	3187.81	3113.53	3172.57	3132.13	3007.61
LBJ_RS06160	no	4428.56	4748.45	5173.72	4238.2	4884.53	6049.76	6470.21	5370.58	3097.49	3760.67	3828.46	3236.36	3007.5	3198.48	2787.47	2820.05
LBJ_RS06165	no	2478.73	2416.95	3039.57	2600.3	3609.96	4388.68	4379.34	4067.91	2953.14	2997.63	3286.85	2889.61	3309.54	3216.1	2917.42	2974.71
LBJ_RS06170	no	1041.94	1147.44	1746.4	1118.21	1578.04	2037.63	1701.29	1803.04	2162.55	1599.87	2058.35	1533.8	2012.5	1647.95	1582.08	1900.32
LBJ_RS06175	no	3621.82	3609.15	4150.64	3598.44	5005.03	5704.06	5695.07	5891.65	4566.11	4161.49	4502.56	3669.8	4180.3	3908.45	4037.12	3947.08
LBJ_RS06180	no	1648.83	1462.1	2018.54	1781.81	2143.63	2582	2566.4	2809.49	2743.9	2156.25	2357.05	1958	2257.77	2144.41	2160.29	2126.55
LBJ_RS06185	no	625.166	522.18	775.496	717.672	935.035	883.617	845.024	1097.81	893.887	644.945	822.875	639.181	926.456	709.967	816.464	915.611
LBJ_RS06190	no	6686.71	6572.69	6809.63	6852.25	9404.01	10526.7	10695.3	10234.4	8046.31	7684.84	8251.99	7267.94	7821.86	7209.53	7074.14	7155.42
LBJ_RS06195	no	6773.24	6838.53	7129.85	6975.07	9893.08	10586.9	10615.8	10015.9	9087.19	9108.71	9182.95	8041.2	7927.89	7778.54	7193.74	7219.59
LBJ_RS06200	no	5493.66	4880.01	5272.96	5213.43	7711.62	8234.42	8161.87	8163.65	6850.49	6574.35	7202.48	6095.91	6329.89	6107.79	5428.03	5543.85
LBJ_RS06205	no	4011.78	3823.44	4398.23	3976.98	5750.07	6162.37	6001.92	6309.22	5934.09	5738.65	6249.43	5392.01	5829.71	5567.8	5424.26	5798.87
LBJ_RS06210	no	2756.58	2716.69	3321.94	2911.01	3717.27	4390.83	4236.36	4327.02	4670.73	3977.54	4417.72	3712.57	4285.26	3799.62	3673.62	3935.56
LBJ_RS06215	no	2094.85	1878.49	2624.2	2186.01	3021.49	3495.74	3284.51	3557.55	4874.67	3538.11	4127.16	3739.15	3887.9	3417.17	3484.33	3857.41
LBJ_RS06220	no	968.824	908.729	1214.4	1071.47	1619.38	1985.27	1922.99	1898.69	1873.85	1498.82	1766.62	1493.35	1751.16	1452.06	1728.98	1764.59
LBJ_RS06225	no	2423.89	1980.22	2893.27	2529.72	3939.82	4059.47	3786.54	4314.88	3749.03	3153.19	4086.48	3490.64	3922.18	3547.76	3460.79	4042.51
LBJ_RS06230	no	1408.76	1335.97	2133.12	1609.49	2692.51	2934.87	2611.38	2826.62	3890.73	3157.73	3851.7	3677.89	4306.68	3604.77	3517.29	4376.5
LBJ_RS06235	no	1073.63	778.523	1412.88	1043.97	1604.43	1541.31	1286.81	1638.16	1790.42	1534.02	2114.14	1792.71	2123.89	1685.26	1437.05	1962.85
LBJ_RS06240	no	3911.85	2644.81	3234.98	3143.82	4416.57	2917.66	2866.01	3716.01	2770.39	3120.26	4067.88	3524.16	4131.03	3409.92	2827.96	3683.01
LBJ_RS06245	no	1452.63	1161	1632.84	1362.02	1858.64	1714.16	1657.92	2193.49	2220.81	1878.06	2365.18	2051.62	2114.25	1460.36	1723.33	1961.2
LBJ_RS06250	no	645.883	545.237	828.696	659.928	879.619	1129.62	1086.8	1204.88	1444.79	1090.05	1165.74	933.921	1134.24	889.273	876.734	932.886
LBJ_RS06255	no	2204.53	2119.92	2418.56	2399.57	2641.5	3329.34	3392.14	3149.97	3913.24	4236.43	4592.06	4558.64	3518.39	3261.7	2872.22	3302.94
LBJ_RS06260	no	2197.22	2080.58	2248.73	2263.92	3608.2	3733.85	3600.19	3578.25	4689.27	4085.41	4232.92	3922.93	3379.15	2972.53	3058.68	3028.18
LBJ_RS06265	no	2823.6	2452.21	2649.78	2878.94	3974.12	3663.57	3659.63	3955.84	4785.94	4984.7	5324.28	5113.45	3967.16	3682.5	3530.48	3764.45
LBJ_RS06270	no	1940.08	1676.4	1867.12	1900.04	2732.1	2917.66	2898.94	2806.64	3772.87	3534.71	3749.43	3551.9	2620.85	2596.3	2145.22	2487.7
LBJ_RS06275	no	667.818	558.801	836.881	736.003	1013.32	1090.89	962.299	1124.94	1410.36	1319.41	1616.69	1428.62	1199.57	1052	1053.78	1234.8
LBJ_RS06280	no	793.339	594.065	948.396	843.241	1078.41	1205.65	1132.59	1239.15	1578.54	1463.62	2030.45	1807.74	1562.66	1308	1274.14	1621.45
LBJ_RS06285	no	781.152	552.019	1011.83	830.409	1296.56	1341.92	1245.85	1468.27	1978.47	1386.4	1823.57	1459.83	1615.14	1170.15	1274.14	1549.87
LBJ_RS06290	no	3400.02	2909.29	3196.11	3677.26	4734.99	5060.71	5520.77	5581.86	5853.31	5447.97	5970.49	5460.2	4835.78	4314.73	4412.86	4355.12
LBJ_RS06295	no	1273.49	1022.66	1396.51	1426.18	2306.36	2886.1	2579.25	2661.74	3171.65	2708.09	3298.47	2774.02	2785.79	2327.86	2376.88	2693.36
LBJ_RS06300	no	1317.36	1085.05	1377.07	1270.36	1709.1	1903.51	1731.82	2112.11	2563.8	2232.33	2791.73	2301.28	2242.77	1829.33	1896.61	2379.93
LBJ_RS06305	no	1032.19	824.638	1141.76	1031.14	1468.08	1295.3	1252.27	1559.64	2144.01	1531.74	1885.17	1593.91	1827.21	1412.68	1586.78	1764.59
LBJ_RS06310	no	493.552	454.365	569.856	507.778	785.5	784.64	693.208	823.004	1370.63	1104.81	1053	946.635	1033.56	874.762	889.917	985.536
LBJ_RS06315	no	2291.06	2068.38	2378.66	2330.83	3519.36	3670.02	3413.03	3512.58	3972.83	3515.4	3761.05	3712.57	3373.8	2911.38	3119.89	3200.11
LBJ_RS06320	no	2403.17	2133.48	2135.17	2349.16	3596.76	3538.05	3639.55	3440.48	2383.7	2649.04	2823.11	2757.84	2527.67	2526.86	2337.33	2398.03
LBJ_RS06325	no	2054.64	1946.31	2118.8	2422.49	3628.43	3847.18	3811.44	3557.55	4932.93	4141.05	3981.88	3802.72	3423.07	3317.67	2967.33	2918.77
LBJ_RS06330	no	2077.79	1699.46	1965.34	2128.27	3460.42	3121.35	3386.52	3469.04	3245.8	3052.13	3171.79	2905.79	2611.21	2471.93	2398.54	2536.23
LBJ_RS06335	no	3326.9	3122.23	3406.86	3499.45	5479.15	5511.13	5421.97	5748.18	7667.57	5987.32	6356.36	5705.24	5333.82	5029.88	4866.77	4939.2
LBJ_RS06340	no	1026.1	1124.38	1136.64	1254.78	1238.5	1699.1	1810.54	1443.29	1546.76	1939.38	1931.66	1847.04	1576.58	1709.1	1214.81	1243.03
LBJ_RS06350	no	1397.79	1471.6	1365.81	1234.61	1149.66	1019.17	1105.28	1202.74	7.94567	4.54187	4.64901	5.77921	2.14209	4.14579	4.70856	3.2906
LBJ_RS06355	no	348.533	286.182	604.641	361.127	449.485	511.379	318.892	431.845	901.833	658.571	828.686	690.038	897.538	644.671	579.153	788.922
LBJ_RS06360	no	1367.32	1314.27	1372.98	1447.26	1794.42	1951.56	1773.59	2147.09	2587.64	2034.76	2173.41	1888.65	2248.13	1925.72	2010.55	2008.91
LBJ_RS06365	no	141.363	104.436	225.078	181.48	299.95	303.385	230.534	306.931	581.358	362.214	499.768	342.129	561.229	285.023	428.479	507.576
LBJ_RS06370	no	1467.25	1137.95	1552.01	1437.18	1729.33	1392.84	1416.14	1859.43	3192.83	2133.54	2618.55	2255.05	2298.47	1761.96	1883.42	2314.94
LBJ_RS06375	no	1133.34	1021.3	1145.85	1218.12	1666.88	1732.09	1631.41	1813.04	2532.02	2239.14	2390.75	2304.75	2036.06	1943.34	1780.78	2075.55
LBJ_RS06380	no	2348.33	1999.2	2085.04	2298.75	2643.26	2807.2	2899.75	2775.94	3049.81	3809.49	3998.15	3939.11	3570.87	3277.25	3010.65	3207.52
LBJ_RS06385	no	1953.49	2018.19	2101.41	2075.11	3260.75	3340.1	3272.46	3383.38	4458.84	3901.46	3856.35	3606.23	3657.63	3222.32	3234.78	3272.51
LBJ_RS06390	no	965.168	869.396	1149.94	1078.8	1454.89	1334.03	1314.93	1621.02	2382.38	1841.73	1890.98	1655.17	1956.8	1607.53	1810.91	1759.65
LBJ_RS06395	no	3410.99	3030	3212.48	3450.87	4737.63	4566.55	4417.1	4736.73	5554.02	5007.41	5363.79	5238.28	4815.43	4284.68	4513.62	4624.94
LBJ_RS06400	no	1558.65	1519.07	1533.6	1761.64	2192.01	2337.42	2334.26	2254.16	2812.77	3052.13	2984.66	2905.79	2335.95	2321.64	2048.22	2024.54
LBJ_RS06405	no	2088.76	2026.33	1852.8	2144.77	2849.97	2766.32	2963.21	2720.98	3178.27	4078.6	3838.92	3746.09	2790.08	2856.45	2545.45	2482.76
LBJ_RS06410	no	971.261	755.466	1053.77	1054.05	1456.65	1568.56	1413.73	1581.77	2309.54	1958.68	2259.42	1976.49	1913.96	1590.95	1593.38	1744.02
LBJ_RS06415	no	2495.79	2304.37	2052.3	2768.95	2956.4	3428.32	3526.29	3378.38	3364.99	4324.99	4343.34	3914.84	2997.86	2935.22	2755.45	2646.47
LBJ_RS06420	no	1425.82	1177.28	1420.04	1642.49	2071.5	2268.57	2131.84	2481.86	3257.72	2890.9	2940.5	2601.8	2273.83	2023.15	2090.6	2001.51
LBJ_RS06425	no	1693.92	1635.71	1636.93	1902.79	2571.13	2697.47	2706.97	2543.96	3413.99	3547.2	3370.53	3275.66	2648.7	2683.36	2542.62	2494.28
LBJ_RS06430	no	1704.89	1529.92	1763.79	1846.88	2729.46	2805.77	2649.13	2778.8	4219.15	3633.49	3766.86	3511.45	2856.48	2857.49	2804.42	2906.43
LBJ_RS06435	no	1854.78	1749.64	1808.81	2230.92	3399.73	3389.59	3216.23	2977.95	4052.29	3576.72	3800.56	3724.12	3369.51	3136.29	3192.4	3132.66
LBJ_RS06440	no	2382.45	2298.95	2180.19	2693.79	4165	4154.15	4127.92	4095.03	6206.89	4980.16	5303.36	5091.49	4544.45	4401.8	4502.32	4466.17
LBJ_RS06445	no	889.612	800.224	1027.17	1129.21	1762.76	2051.97	1776.8	1880.85	2354.57	2343.6	2775.46	2482.75	2392.72	2108.14	2182.89	2300.13
LBJ_RS06450	no	1117.5	1029.44	1253.27	1403.26	1953.63	2363.96	2205.74	2346.24	2780.98	2343.6	2730.13	2362.54	2464.48	2187.94	2098.13	2340.44
LBJ_RS06455	no	456.992	362.135	542.233	431.703	889.295	821.218	838.598	1107.09	1153.45	640.403	910.043	658.83	1138.52	752.461	1078.26	1172.28
LBJ_RS06475	no	644.664	562.87	757.08	797.413	901.61	1090.89	1004.07	1291.25	1783.8	1258.1	1580.66	1280.67	1631.21	1236.48	1587.73	1552.34
LBJ_RS06480	no	715.345	584.571	692.626	809.328	938.554	992.634	1084.39	1272.69	1612.97	1244.47	1539.98	1251.78	1479.12	1244.77	1392.79	1413.31
LBJ_RS06485	no	325.379	279.4	406.163	350.128	334.255	405.23	383.956	531.062	884.618	684.686	949.56	742.051	872.904	685.092	745.836	873.656
LBJ_RS06490	no	844.522	724.271	922.819	779.081	1127.67	971.835	1012.9	1241.29	1528.22	1006.02	1120.41	936.232	1438.42	1063.4	1350.41	1432.24
LBJ_RS06495	no	248.604	196.665	283.394	219.976	266.525	249.593	241.78	283.376	270.153	315.66	462.576	324.792	438.058	354.465	267.446	321.657
LBJ_RS06500	no	1201.59	1066.06	1334.1	1373.02	1649.29	1637.42	1554.3	1679.56	2112.22	2007.5	2182.71	1903.67	2220.28	2009.67	1753.47	1849.32
LBJ_RS06505	no	1041.94	831.419	1059.91	932.148	1213.87	1349.81	1152.67	1272.69	1656.67	1252.42	1572.53	1270.27	2079.97	1853.17	2052.93	2314.12
LBJ_RS06510	no	617.854	771.742	888.035	805.662	748.556	963.228	822.532	880.821	1500.41	1195.65	1341.24	1151.22	1304.54	1106.93	1237.41	1382.05
LBJ_RS06520	no	781.152	824.638	1042.52	1001.81	1088.09	1161.18	1049.85	1296.25	1782.48	1453.4	1768.95	1437.87	1802.57	1401.28	1472.84	1683.97
LBJ_RS06525	no	637.352	537.1	593.387	703.923	815.407	859.231	857.072	887.959	1222.31	1046.9	1173.87	969.752	1102.11	952.496	997.273	1028.31
LBJ_RS06530	no	626.384	679.512	655.795	797.413	723.047	948.884	888.399	907.231	1579.86	1420.47	1530.69	1356.96	1248.84	1294.52	1239.29	1386.17
LBJ_RS06535	no	1175.99	1003.67	1105.95	1369.35	1244.66	1531.27	1581.61	1656.71	2320.13	2365.18	2319.86	2145.24	1571.23	1622.04	1587.73	1510.39
LBJ_RS06540	no	945.67	861.258	746.849	1114.54	866.425	1252.99	1430.6	1340.5	1427.57	1806.53	1815.44	1499.13	1256.34	1238.56	1200.68	1157.47
LBJ_RS06545	no	775.059	809.718	768.334	900.068	798.694	916.609	969.528	1093.53	1390.49	1456.8	1490.01	1205.54	1229.56	1014.68	1082.03	1160.76
LBJ_RS06550	no	320.504	366.204	434.81	389.541	430.134	562.302	544.606	578.173	828.998	556.379	570.666	497.012	647.984	556.573	593.278	603.003
LBJ_RS06555	no	193.765	218.366	251.678	285.969	310.506	340.68	256.238	400.438	580.034	426.935	409.113	336.35	531.239	427.017	419.062	465.621
LBJ_RS06560	no	630.04	693.076	623.057	746.085	891.934	1101.65	1037.8	1007.16	1676.54	1570.35	1630.64	1506.06	1574.44	1417.86	1492.61	1610.75
LBJ_RS06565	no	381.436	355.354	344.778	315.299	251.571	257.482	234.55	234.838	247.64	205.519	247.56	263.532	261.336	282.95	251.437	239.391
LBJ_RS06570	no	51.1831	29.8389	22.5078	39.4124	30.7867	19.365	24.0976	27.8379	26.4856	12.4901	15.1093	11.5584	5.35524	14.5103	11.3005	6.58121
LBJ_RS06580	no	1804.82	1786.26	1660.46	1993.53	1631.69	1727.07	1873.99	1798.05	2788.93	2484.4	2420.97	2837.59	2966.8	2791.16	3005	2981.29
LBJ_RS06585	no	13149.2	13909	11260	16123.3	18143.9	21290.7	23453.4	19288.8	15864.8	15133.5	14364.3	14445.7	12235.6	15120.7	12689.6	13182.2
LBJ_RS06590	no	18269.9	18510.9	14912.4	20133.3	25802.8	23671.9	25486.5	23708.6	18606.1	18591	17819.6	15869.7	14282.4	16353.1	14776.4	14263.1
LBJ_RS06595	no	8950.96	8044.29	7479.75	9689.02	13546.1	11167.1	11170.1	10497	8296.6	7935.78	8301.97	8305.88	7221	8049.06	7669.3	7780.63
LBJ_RS06600	no	16127.6	16616.2	12885.7	17511	22199.8	19873.5	19761.7	18208.2	15173.6	18988.4	17483.8	16669.6	12787.2	15886.7	13258.4	13518.6
LBJ_RS06605	no	7872.45	8618.01	7016.29	8951.19	11160.6	10325.8	10727.5	9536.99	10804.8	11136.7	9716.43	10184.1	6805.43	8673	7476.25	7361.08
LBJ_RS06610	no	6161.48	6442.48	5488.83	6758.76	9796.32	9346.11	9855.13	7862.43	9250.08	9084.87	8955.15	8719.68	6747.6	7200.21	7170.19	6707.07
LBJ_RS06615	no	2565.25	2753.31	2549.52	2886.27	3098.9	3047.47	3360.01	2835.19	3853.65	3876.48	3714.56	3499.89	2585.51	2690.62	2579.35	2406.25
LBJ_RS06620	no	7904.14	7844.91	7119.62	8371.92	6244.42	6381.84	6466.2	5747.46	11186.2	11722.6	11119.3	12033.5	8172.09	8803.59	8542.27	8401.74
LBJ_RS06625	no	1280.8	1363.09	1160.17	1443.59	966.702	945.298	1008.89	885.818	1928.15	2152.84	1780.57	2038.91	1245.63	1309.03	1242.12	1294.03
LBJ_RS06630	no	1721.95	1881.2	1619.54	1937.62	1351.1	1325.43	1350.27	1314.09	2064.55	2520.74	2178.06	2490.84	1426.64	1368.11	1281.67	1361.49
LBJ_RS06635	no	871.332	812.431	827.673	809.328	1274.57	1042.84	1031.38	961.48	907.13	758.492	735.706	813.713	831.133	805.32	820.231	905.739
LBJ_RS06640	no	498.426	448.939	489.033	564.605	1095.13	1098.78	995.232	997.883	548.251	508.689	430.033	449.623	493.753	445.673	490.632	468.088
LBJ_RS06645	no	3655.94	3992.98	3367.98	4188.71	5975.25	6041.87	6152.93	5496.92	5466.62	6254.15	5547.43	5921.38	5061.77	5240.28	4942.1	4951.54
LBJ_RS06650	no	2808.98	3242.94	2605.79	3428.88	3651.3	4108.24	4372.11	3579.67	3093.51	4606.59	4113.21	4315.92	3258.13	3561.24	3240.43	3223.15
LBJ_RS06655	no	2361.74	2385.75	2410.38	2746.95	3405.01	3398.91	3154.38	3229.92	3994.02	3458.63	3590.2	3734.53	3171.37	2847.12	3210.29	3124.43
LBJ_RS06660	no	64.5883	40.6894	116.631	75.1584	42.2217	43.7505	26.5074	42.8276	84.7538	64.7216	122.036	91.3116	99.6074	78.7701	64.9781	116.816
LBJ_RS06670	no	230.324	211.585	344.778	245.64	153.054	168.547	142.979	183.445	478.064	324.743	439.331	368.714	362.014	319.226	337.133	419.552
LBJ_RS06675	no	32.9034	52.8962	84.9157	50.4112	43.981	32.9922	22.4911	47.1104	79.4567	38.6059	67.4106	57.7921	72.8312	46.6402	61.2113	69.9253
LBJ_RS06680	no	485.021	446.227	643.518	468.365	298.191	342.832	248.206	360.466	991.884	760.763	915.855	832.207	948.948	665.4	823.998	1034.9
LBJ_RS06690	no	338.784	333.653	313.063	290.552	377.357	352.156	424.118	481.097	531.035	399.684	407.95	383.74	576.223	496.459	560.318	526.497
LBJ_RS06695	no	101.148	54.2525	130.954	104.489	132.823	134.12	97.997	164.172	244.991	132.85	240.586	203.428	297.751	181.378	255.204	347.981
LBJ_RS06700	no	1172.34	1139.3	1185.75	1284.11	1173.41	1685.47	2144.69	2158.51	3064.38	2679.7	2814.97	2934.68	2669.05	2216.96	2746.03	2599.58
LBJ_RS06705	no	5195.09	5765.68	5339.46	5441.65	5233.74	6435.63	7700.8	7075.83	6577.69	6724.23	6049.52	6988.22	7789.73	7527.72	7925.44	7571.68
LBJ_RS06710	no	1868.18	1923.25	1712.64	1986.2	1356.37	1608.01	2009.74	1725.95	1926.82	1694.12	1751.51	1671.35	1605.5	1433.41	1616.92	1448.69
LBJ_RS06715	no	5313.3	4889.51	4355.26	5035.62	4653.19	5738.49	5532.82	4703.18	2660.47	3090.74	2842.87	2816.79	2553.38	2842.98	2489.89	2213.75
LBJ_RS06720	no	3443.89	3390.78	3200.2	4168.54	6274.32	8352.76	8509.68	8108.69	7159.05	7301.05	7288.48	6981.29	5977.52	5995.85	6557.14	5980.67
LBJ_RS06725	no	6701.34	6584.9	5278.08	6903.58	9635.35	9794.38	10111.4	8437.75	10004.9	12536.7	11209.9	10391	7495.19	9741.58	7689.08	7657.24
LBJ_RS06730	no	8619.49	8441.69	5896.02	8590.06	13087	11623.3	12210.3	10636.9	9255.38	10848.2	9790.81	9284.88	7532.68	9330.11	7783.25	7249.2
LBJ_RS06735	no	3092.92	3379.93	3209.41	2805.61	2578.16	2531.07	2548.73	2291.99	4134.4	4603.18	4545.57	4182.99	3788.29	4481.6	3843.13	4072.12
LBJ_RS06740	no	143.8	150.551	176.993	155.816	155.693	137.707	131.734	177.021	283.395	221.416	252.209	265.844	290.254	201.071	280.63	271.475
LBJ_RS06745	no	1054.13	1051.14	1184.73	1143.87	1176.93	1438.03	1702.9	2204.91	6585.63	5396.87	5291.73	4271.99	2631.56	2127.83	2839.26	2339.62
LBJ_RS06750	no	2020.52	2214.86	2266.13	2318	1881.51	2546.14	2465.99	2199.2	2573.07	2239.14	2433.76	2363.7	2183.87	2293.66	2248.81	2360.19
LBJ_RS06755	no	1682.95	1779.48	1806.76	1612.24	2314.28	2125.84	1887.65	1725.24	773.378	1087.78	1022.78	1048.35	1466.26	1346.35	1586.78	1535.07
LBJ_RS06765	no	1563.52	1566.54	1776.07	1785.47	2220.16	2327.38	2178.43	2119.25	2943.87	2716.04	2769.65	2971.67	2122.82	1949.56	2179.12	2175.09
LBJ_RS06770	no	5888.5	8163.64	9158.62	5583.72	8480.41	6326.61	7755.42	7855.3	10938.5	13688	13327.5	12344.4	12170.3	9777.85	12390.1	11601
LBJ_RS06775	no	3771.71	4657.58	4567.03	4162.13	3096.26	3193.79	3797.79	3676.04	4846.86	4968.8	4722.23	4655.73	3669.41	3628.61	3615.23	3672.31
LBJ_RS06780	no	931.046	961.625	1072.19	1045.8	1490.95	1710.57	1591.25	1577.48	1312.36	1224.03	1152.95	1200.92	1185.65	1116.25	1068.84	1012.68
LBJ_RS06785	no	3453.64	3276.85	3605.34	3603.94	6609.46	6951.31	6634.08	6009.43	4118.5	3906.01	3837.76	4166.81	3730.46	3925.03	3728.24	3696.17
LBJ_RS06790	no	5352.29	5955.57	5926.71	3662.6	689.622	738.021	740.6	751.624	413.175	490.522	423.06	607.973	456.266	506.823	387.043	398.163
LBJ_RS06795	no	7733.53	6976.87	7942.18	6134.58	3306.49	2932	3127.07	3800.24	4946.18	4751.93	5353.33	5096.11	2985.01	3021.25	3213.12	3815.46
LBJ_RS06800	no	15386.6	14363.3	13558.9	16166.4	15203.3	13666.7	16059.5	16886.9	21452	19605	19209.7	19094.5	19022.9	17994.8	17743.7	17310.2
LBJ_RS06805	no	4779.53	5535.11	5405.96	4575.5	4938.18	5446.58	4917.52	4097.89	1322.95	1971.17	1881.69	2141.78	3253.84	3492.83	3141.55	2966.48
LBJ_RS06810	no	2717.58	2762.81	3221.68	2035.69	1753.96	1535.57	1330.19	1232.72	823.701	934.489	1112.28	1240.22	1827.21	1636.55	1582.08	1573.73
LBJ_RS06815	no	4967.2	5200.1	5454.05	4470.09	3468.34	3546.66	2955.17	2790.22	3167.67	3016.93	2781.27	3358.88	2654.06	3130.07	2892	3127.72
LBJ_RS06820	no	2774.86	2686.85	2579.19	3106.24	3363.66	3740.31	4123.91	4628.24	4448.25	4816.65	4735.02	4266.21	4339.88	3855.59	4041.83	3998.91
LBJ_RS06825	no	1848.69	1923.25	1807.78	2085.19	2145.39	2361.09	2566.4	3481.17	4522.41	4737.17	4805.91	4668.45	4249.92	3963.38	4269.72	4170.84
LBJ_RS06830	no	904.236	794.799	705.926	1028.39	1487.44	1908.53	2028.22	2085.7	2486.99	2588.86	2903.31	2800.61	2358.45	1956.81	2421.14	2347.02
LBJ_RS06835	no	315.629	391.974	309.994	346.462	390.551	454.001	424.118	472.531	1391.82	1715.69	1552.77	1799.65	1104.25	944.204	962.429	890.109
LBJ_RS06845	no	19.4983	8.13787	25.577	21.9976	13.1943	11.4755	4.81953	12.8483	47.674	34.064	44.1656	54.3246	57.8366	29.0206	38.6102	37.842
LBJ_RS06850	no	8.53052	10.8505	14.3231	10.9988	7.03695	5.73777	5.62278	3.56897	15.8913	6.8128	16.2715	11.5584	13.9236	11.4009	7.53369	19.7436
LBJ_RS06875	no	116.99	131.562	105.377	103.572	434.532	406.665	406.447	310.5	129.779	145.34	148.768	108.649	160.657	211.435	225.069	199.082
LBJ_RS06880	no	1578.15	1814.75	1796.53	1455.51	9493.73	8894.98	10600.5	9098.01	1115.04	1266.05	1387.73	1192.83	3432.71	4181.03	3210.29	3451.02
LBJ_RS06885	no	1829.19	1691.32	1332.05	1956.87	2165.62	2343.16	2392.89	2346.24	3723.87	4619.08	4329.39	4767.85	3873.98	3994.47	4074.79	3699.46
LBJ_RS06890	no	3027.12	2895.73	2328.53	3023.75	3943.33	3878.73	3821.88	4085.75	5399.08	4909.76	4539.76	4955.1	5540.53	5445.5	5906.42	5487.91
LBJ_RS06900	no	2556.72	2435.94	2488.13	2598.47	1850.72	1633.83	1143.03	1069.26	10449.9	17902.9	15834.5	20330.1	8228.86	9539.47	6711.58	8211.7
LBJ_RS06905	no	1841.37	1947.66	1439.48	1916.54	1271.93	1270.92	924.546	770.183	5316.98	13641.5	10630	13767.2	4803.65	6651.93	3920.35	4346.07
LBJ_RS06910	no	9322.64	10347.3	8801.57	9878.75	8693.28	7855.73	5267.74	4116.45	38952.3	72708.5	55899.7	73312.8	27319.2	39077.2	19776.9	22903.4
LBJ_RS06915	no	2665.18	2640.74	2396.06	2704.79	2345.07	1664.67	1330.99	1221.3	8830.28	13537	11813.1	14475.8	6163.88	7451.03	4953.4	5630.22
LBJ_RS06920	no	1007.82	793.443	937.142	995.391	691.381	651.237	712.487	750.911	781.324	574.546	650.861	603.35	888.969	783.555	934.178	915.611
LBJ_RS06925	no	40.2153	33.9078	78.7773	61.41	68.6103	73.8738	72.2929	89.938	70.1867	45.4187	54.6258	45.0779	27.8472	23.8383	33.9016	41.9552
LBJ_RS06930	no	11705.1	10964.4	9350.96	15838.3	36888.6	44244	53283.1	52633	49328	54186.7	50119.8	44991.2	32239.6	37440.7	34599.4	32696.3
LBJ_RS06940	no	81.6493	89.5166	56.2695	112.738	97.6377	127.665	180.732	359.038	243.667	231.635	182.474	141.013	170.297	131.629	126.189	132.447
LBJ_RS06945	no	185.234	210.228	180.062	154.9	123.147	111.169	137.356	102.786	22.5127	27.2512	22.0828	21.961	27.8472	50.786	45.2022	42.7779
LBJ_RS06950	no	110.897	160.045	181.085	162.232	83.5638	86.0666	75.5059	67.8104	19.8642	14.7611	20.9205	33.5194	23.563	39.385	36.7268	20.5663
LBJ_RS06985	no	38863.8	55718.7	52188.4	32422.6	29903.5	26898.7	26266.4	23856.4	16104.5	19463	15176.7	18837.9	19097.8	25167	18199.5	19007.4
LBJ_RS06990	no	2839.45	2586.49	2732.65	2924.76	3128.81	2693.88	2432.25	2730.97	1804.99	1588.52	1486.52	1576.57	1480.19	1344.27	1483.2	1492.29
LBJ_RS06995	no	3083.18	2955.4	3138.81	3768.92	4322.45	4311.93	3626.69	3552.55	3130.59	3354.17	3314.74	3445.57	2649.77	2346.52	2739.44	2621.79
LBJ_RS07000	no	3419.52	3717.65	3638.08	4313.36	3171.03	4347.08	3835.54	3282.02	2942.55	3492.7	3129.94	3385.46	2565.16	2932.11	2354.28	2351.96
LBJ_RS07005	no	202.295	158.689	228.147	178.73	134.582	96.8249	102.817	127.769	242.343	158.965	205.719	210.363	257.051	272.586	242.962	284.637
LBJ_RS07010	no	88.9612	123.424	116.631	95.3229	69.4899	75.3082	54.6213	57.8173	29.1341	38.6059	33.7053	24.2727	23.563	45.6037	32.9599	25.5022
LBJ_RS07020	no	17.061	17.6321	24.554	11.9154	4.3981	2.15166	7.22929	11.4207	29.1341	14.7611	25.5695	23.1168	22.492	11.4009	19.7759	16.453
LBJ_RS07035	no	346.096	314.664	312.04	328.131	197.035	220.187	253.828	233.41	136.401	127.172	117.387	136.389	111.389	93.2804	106.413	97.8955
LBJ_RS07050	no	40305.5	40487.3	37620.7	33631.6	49407.3	43058.4	40958.7	34392	49096.3	55636.7	46211.1	60985.7	30619.1	34819.5	31243.2	30803.3
LBJ_RS07055	no	4480.96	4022.82	1675.81	3950.4	969.341	1143.97	1440.23	1367.63	736.298	533.669	520.689	462.337	2375.58	595.958	936.061	686.914
LBJ_RS07060	no	421.652	313.308	412.302	346.462	335.135	233.097	266.68	284.09	670.085	719.886	721.759	744.363	501.25	572.119	511.349	477.96
LBJ_RS07065	no	1211.33	1265.44	1192.91	1046.72	913.045	864.252	869.924	979.325	904.482	1015.11	884.474	915.427	867.548	862.325	904.043	841.572
LBJ_RS07070	no	2033.92	1856.79	1753.56	2355.58	3129.69	3345.12	3754.41	3325.56	3235.21	3581.26	3254.31	3467.53	3272.05	3185.01	3366.62	3211.63
LBJ_RS07075	no	1420.94	1284.43	1439.48	1603.07	2825.34	3002.29	2770.42	2795.21	2161.22	2058.6	2165.28	2226.15	2549.09	2470.89	2627.38	2903.96
LBJ_RS07080	no	1123.59	1102.68	1120.27	1233.7	1799.7	2171.75	2028.22	1838.02	1109.74	1028.73	1113.44	1241.37	1666.55	1531.87	1680.96	1781.04
LBJ_RS07085	no	2191.13	2319.29	2065.6	2711.2	1845.44	3202.39	3511.83	2661.74	940.237	2835.26	2618.55	2725.48	3002.15	3656.59	2822.31	3218.21
LBJ_RS07090	no	5858.03	6135.96	5623.88	5137.35	8076.66	7645.58	7261.42	6660.41	5313	6240.52	5399.82	6486.59	8469.84	8345.48	8157.11	7993.7
LBJ_RS07095	no	3291.56	3548.11	3615.57	3089.75	4122.78	3609.06	3487.73	2798.07	1971.85	1721.37	1760.81	1732.61	2731.17	2974.61	2848.68	2961.54
LBJ_RS07100	no	13874.3	15000.8	13780.9	12039.1	21499.7	15805.4	13979.8	11157.3	7017.35	7272.66	6340.09	7291.05	12002.2	12761.8	11521.8	11018.6
LBJ_RS07105	no	2476.29	2161.96	2390.94	2234.59	3274.82	2546.85	2136.66	2104.98	1473.92	1419.33	1440.03	1526.87	2285.62	2237.69	2296.83	2483.58
LBJ_RS07110	no	3320.81	3206.32	3323.99	3345.47	4676.94	3949.02	4087.76	4334.87	3939.73	3987.76	3688.99	3716.03	4012.14	4448.44	3829.94	4066.36
LBJ_RS07115	no	2720.02	2918.78	2711.17	2918.35	3471.86	3147.17	3269.25	3169.24	2371.78	2675.16	2458.16	2428.42	2509.46	2874.07	2635.85	2659.63
LBJ_RS07120	no	5409.57	5293.69	4996.73	5457.24	7011.45	6060.52	6550.54	6847.42	6020.17	5895.34	5870.54	5556.13	6646.92	6797.03	6406.46	6496.48
LBJ_RS07125	no	2834.57	3042.21	3063.11	3404.13	3664.49	4917.99	4666.1	5103.62	3807.3	3777.7	3723.86	3859.36	3240.99	3135.26	3313.88	3421.41
LBJ_RS07130	no	1659.8	1520.43	1528.48	1728.64	4046.25	4461.83	4678.15	4245.64	2469.78	1897.36	2186.2	2033.13	2081.04	2008.64	2273.29	2211.29
LBJ_RS07135	no	682.442	575.076	550.418	665.427	985.174	1000.52	1155.08	945.062	633.005	555.243	553.232	491.233	659.765	593.885	682.741	578.324
LBJ_RS07140	no	1466.03	1425.48	1390.37	1356.52	2133.08	2237.01	2170.39	1890.84	859.456	1043.49	1066.95	1061.06	1105.32	1209.54	1088.62	1053.82
LBJ_RS07145	no	14342.2	16381.5	15566.2	10887.9	16832.4	12631	8781.98	6688.24	4487.98	6938.84	5442.83	7574.24	7707.26	9444.12	6900.86	6939.88
LBJ_RS07150	no	40721.1	44317.5	44152.1	32116.5	26953.3	19633.9	18154.4	16795.6	15020	15358.3	13099.7	17563	11584.4	11973.1	11006.7	11182.3
LBJ_RS07155	no	1032.19	1227.46	1223.61	1350.1	1892.06	2219.8	2208.15	2092.13	1846.04	1795.17	1842.17	1659.79	1662.27	1657.28	1815.62	1603.35
LBJ_RS07160	no	1436.78	1505.51	1601.12	1586.58	2424.23	3373.09	2906.17	2305.55	1406.38	1661.19	1720.13	1808.89	2177.44	2032.48	2052.93	2393.91
LBJ_RS07165	no	4729.57	4770.15	4960.92	5109.86	5761.51	6627.13	6686.29	6100.08	5171.3	4818.92	4830.32	4959.72	4577.66	4425.63	4636.05	4545.15
LBJ_RS07170	no	3222.1	3316.18	3888.73	3054.92	3923.1	4076.69	3900.6	3667.47	4652.19	3749.31	3700.61	3591.2	3553.74	3455.52	3570.03	3534.93
LBJ_RS07175	no	7021.84	7231.86	6621.38	7293.12	8150.55	7982.67	8689.61	7245	4060.24	4077.46	3972.58	3706.79	4731.89	4931.42	4909.14	4777.96
LBJ_RS07180	no	1751.19	1892.06	2009.33	1976.12	2503.4	2359.66	2572.02	2324.11	1634.16	1362.56	1380.76	1346.56	1396.65	1458.28	1469.07	1464.32
LBJ_RS07185	no	2489.69	2711.27	2465.63	2805.61	3509.68	3476.37	3713.44	2975.09	2467.13	2639.96	2533.71	2631.85	2070.33	2434.62	2318.49	2224.45
LBJ_RS07190	no	2427.54	2029.04	1957.15	2570.97	2952	2929.13	3208.2	2733.11	2351.92	2013.18	2189.68	2023.88	2371.3	2328.9	2435.27	2355.25
LBJ_RS07195	no	13179.7	10131.7	9626.17	10306.8	9543.87	8837.6	10825.5	13381.5	11039.2	9766.15	9602.53	10448.8	9521.61	11514.9	9453.84	10428.7
LBJ_RS07200	no	3807.05	3778.69	3361.85	4173.13	3549.26	4215.83	4706.27	4798.12	2357.21	2687.65	2983.5	2622.61	2574.8	2596.3	2388.18	2307.54
LBJ_RS07205	no	2389.77	2270.47	2581.23	2421.57	2585.2	3084.77	3034.69	3381.95	1206.42	1151.36	1307.53	1265.65	1766.16	1559.85	1756.29	1734.97
LBJ_RS07210	no	145604	150800	129112	130177	103118	89806.2	90668.9	80576.6	8716.4	13968.5	9858.22	24518.9	38278.2	51843.1	35227.5	39302.2
LBJ_RS07215	no	19411.8	21417.5	20232.5	17809.8	18457.1	16342.6	15569.5	14511.4	11284.2	11450	10667.2	11331.9	12833.3	13383.7	11922.1	13328.6
LBJ_RS07220	no	10887.4	12543.2	12291.3	9921.83	9376.74	8273.15	7549.79	7299.25	8275.41	7943.72	7273.37	6995.16	6893.26	7352.56	6358.44	6814.02
LBJ_RS07225	no	12294.9	13544.1	14112.4	12241.7	12448.4	11621.9	11282.5	10564.1	8576.02	8678.37	8499.55	8270.05	8259.92	9310.42	8421.73	8820.47
LBJ_RS07230	no	3791.21	4045.88	3629.89	3881.66	3922.22	3522.99	3384.91	2950.82	4297.28	4156.94	4122.51	4213.05	3221.71	3670.06	3507.88	3463.36
LBJ_RS07235	no	1448.97	1156.93	1367.86	1579.24	1983.54	1897.05	1793.67	2282.71	2840.58	1996.15	2470.95	2105.94	2469.84	2145.45	2435.27	2355.25
LBJ_RS07240	no	1017.57	897.879	787.773	1230.03	1203.32	1324.71	1617.75	1833.74	2022.17	2195.99	2369.83	2235.4	1762.94	1643.81	1906.02	2103.52
LBJ_RS07245	no	1027.32	1007.74	887.011	1179.62	979.896	970.401	1126.97	1254.85	1758.64	1749.75	1738.73	1598.53	1034.63	875.799	902.16	944.404
LBJ_RS07250	no	2378.8	2586.49	2470.74	2258.42	1622.9	1808.12	1929.42	1821.6	2422.1	1933.7	1724.78	1755.72	2062.84	2136.12	2189.48	2205.53
LBJ_RS07255	no	594.699	607.628	712.065	696.59	832.12	859.231	710.88	713.793	573.412	564.327	541.609	635.713	694.039	795.992	740.185	806.198
LBJ_RS07260	no	7466.65	7090.8	6709.37	8535.07	14140.8	15909.4	15284.3	15520.7	15124.6	16849.2	16959.6	16406	11313.5	11967.9	10228.9	10617.1
LBJ_RS07265	no	243.729	253.63	262.932	369.376	470.596	553.695	771.927	1284.83	3014.06	2075.63	2497.68	2008.85	1442.7	1066.51	1526.51	1516.97
LBJ_RS07270	no	6088.36	5668.03	5912.39	5564.47	7221.67	6665.86	6456.56	6565.47	8262.17	7472.51	7131.58	9046.78	9791.51	10328.2	10076.3	10754.5
LBJ_RS07275	no	10604.7	8976.07	7685.39	8184.94	12726.3	8947.34	4762.49	4395.54	17814.2	20854	16021.6	30864.5	15486.3	21965.4	16847.2	18017.7
LBJ_RS07285	no	1303.95	1059.28	964.766	1353.77	1287.76	1899.92	2188.06	2239.88	2558.5	3145.24	3344.96	3602.76	2391.65	2105.03	1926.74	1974.36
LBJ_RS07290	no	2371.49	2918.78	1896.79	2669.96	1897.34	2776.36	2996.14	2452.59	3039.22	5904.43	4951.19	5526.08	2752.59	3078.25	2013.38	2079.66
LBJ_RS07295	no	2298.37	2388.47	1988.87	2323.5	1987.94	2302.28	2414.58	2492.57	2890.9	4672.44	4175.97	4475.42	2608	2567.28	2028.45	2059.1
LBJ_RS07300	no	3128.27	2734.33	2535.2	3419.71	4759.62	4829.77	4652.45	4574.7	4848.18	4518.02	4793.13	4459.24	4835.78	4582.14	5197.31	5088.92
LBJ_RS07305	no	275.414	187.171	184.155	247.473	400.227	314.143	373.513	334.055	304.584	241.854	266.156	256.597	347.019	291.242	319.24	305.204
LBJ_RS07310	no	17638.7	17655.1	17529.5	17670.5	46038.4	31578.5	19964.1	22186.8	9382.51	9673.04	7669.7	11813.9	45813	48519.3	39337.2	39783.4
LBJ_RS07315	no	749.467	793.443	1167.34	758	765.269	679.209	579.146	552.476	810.458	688.093	647.374	738.583	713.318	742.097	636.597	707.48
LBJ_RS07320	no	7517.83	8962.51	8636.85	6722.1	7138.99	6010.32	5523.18	4570.42	4123.8	4659.95	4158.54	4619.9	4714.75	5319.05	4520.22	4722.84
LBJ_RS07325	no	984.666	1003.67	891.104	1029.3	1271.05	1394.28	1513.33	1376.19	855.483	738.053	817.063	785.973	1004.64	922.439	982.205	918.079
LBJ_RS07330	no	1163.81	1034.87	1014.9	1428.93	2085.58	2439.27	2224.21	2062.15	1378.57	1225.17	1301.72	1292.23	1527.31	1227.15	1608.44	1491.47
LBJ_RS07335	no	527.674	508.617	633.287	665.427	1008.04	1508.32	1288.42	1321.23	1287.2	970.824	1118.09	1022.92	1154.59	989.808	1078.26	1172.28
LBJ_RS07340	no	2486.04	2224.35	2222.13	2999.01	4546.75	4860.61	5236.41	4926.6	5093.17	4810.97	4710.61	4719.3	3049.27	3430.64	3507.88	3208.34
LBJ_RS07345	no	4742.97	4837.97	4109.72	5745.04	4611.84	5183.36	6071	6538.35	7343.12	6852.54	6605.08	6579.06	6206.72	6362.76	6167.27	6217.6
LBJ_RS07350	no	1212.55	1169.14	1007.74	1505.92	1654.56	2666.63	2971.24	2350.52	1799.69	2004.1	1989.78	1752.26	1790.79	1855.24	1785.49	1669.16
LBJ_RS07355	no	5436.38	5910.81	4728.68	6613.94	6402.75	8562.19	9873.6	7710.4	5169.98	6611.82	6161.1	5538.8	4842.21	5478.67	4902.55	4764.8
LBJ_RS07360	no	2362.96	2480.69	2265.1	2589.3	1836.65	2094.29	2540.69	2386.21	1855.31	1639.61	1716.65	1723.36	1831.49	1856.28	2032.21	2032.77
LBJ_RS07365	no	6754.96	6305.5	6283.77	6470.04	5263.64	5188.38	5681.42	5227.11	5257.38	5896.48	5535.81	6310.9	6334.17	7197.1	6231.31	6096.67
LBJ_RS07370	no	2131.41	2110.42	2246.69	2430.73	1782.11	2044.08	2371.21	2461.87	1590.46	2878.41	2648.77	2809.85	3085.69	3575.75	2465.4	3085.76
LBJ_RS07375	no	1533.06	1459.39	1580.66	1495.84	1286	1070.81	1276.37	1649.58	1258.06	1111.62	1101.82	1167.4	1692.25	1407.5	1459.65	1537.53
LBJ_RS07380	no	1102.87	1095.9	1080.37	1163.12	1662.48	1800.23	2054.72	1689.55	1121.66	1095.73	1098.33	1104.99	1366.66	1476.94	1442.7	1358.2
LBJ_RS07385	no	3074.64	3443.68	3401.75	3301.47	2815.66	2744.81	2851.55	2995.08	2399.59	2258.44	2136.22	2267.76	3073.91	3192.26	2992.76	3075.89
LBJ_RS07390	no	2172.85	2130.77	1887.59	2671.79	3245.8	4197.18	4719.12	4082.9	3657.66	3321.24	3368.21	3640.9	2772.94	2779.75	3432.54	3353.13
LBJ_RS07395	no	2924.75	2775.01	2807.34	3202.48	4318.05	4928.03	5450.88	5122.18	4657.48	3948.02	4052.77	3925.24	3640.49	3528.07	3887.39	3560.43
LBJ_RS07410	no	320.504	288.894	363.194	298.801	260.367	239.552	228.124	223.417	100.645	107.869	102.278	117.896	178.865	144.066	139.373	119.284
LBJ_RS07425	no	204.733	188.527	158.578	173.231	51.8975	35.1438	45.7855	35.6897	82.1052	78.3472	70.8974	79.7531	62.1207	119.192	95.1129	108.59
LBJ_RS07430	no	5437.6	5098.38	4250.9	5311.5	5293.55	5178.34	5200.27	4309.88	4277.42	4915.43	4454.91	5254.46	4976.09	5613.4	5191.66	5074.93
LBJ_RS07435	no	3306.19	2960.83	2798.13	2974.26	2942.33	2739.79	2651.54	2309.12	2026.14	2175.55	1987.45	2453.85	2537.31	2666.78	2548.27	2691.71
LBJ_RS07440	no	105056	106137	89853.1	96535.5	71231.6	63771.7	66053.2	61902.3	25730.7	35546.9	29588.6	42256.4	32089.6	47673.5	32943.9	38143
LBJ_RS07445	no	912.766	892.453	1059.91	913.817	643.881	594.577	584.769	586.738	920.373	814.13	856.58	987.089	1080.69	1046.81	924.761	1201.89
LBJ_RS07450	no	1509.9	1812.03	2048.21	1499.5	1368.69	1235.77	1027.36	1075.69	1446.11	1284.21	1277.32	1481.79	1228.49	1089.31	1110.28	1224.1
LBJ_RS07455	no	3144.11	3413.84	3355.71	3065.91	1832.25	1625.94	1557.51	1497.54	1240.85	2067.68	1989.78	2178.76	1446.98	1571.26	1276.02	1358.2
LBJ_RS07460	no	25132.1	29920.2	26579.7	19613.6	27569.9	16610.1	10458.4	7567.64	6932.59	11282	8883.09	13157	12616.9	14865.8	11004.8	12017.3
LBJ_RS07465	no	16716.2	19170.1	16103.3	12843.8	14032.6	9508.2	6109.55	4239.93	5550.05	9549.27	7781.28	11385	8024.29	10176.9	7238	7962.44
LBJ_RS07470	no	15311.1	16684	14372.2	14014.3	27322.7	22350.1	16852.3	15068.9	20143.6	23501.9	19525.8	24500.4	17117.5	18834.3	16575.1	16881.6
LBJ_RS07475	no	5920.18	6296	5187.02	5852.28	8572.77	8046.51	6968.23	5920.92	5907.6	8252.57	7194.34	8430.71	6191.72	7114.18	5709.6	5807.09
LBJ_RS07480	no	4657.67	5133.64	4888.28	4888.97	5668.27	5846.79	5157.7	4249.93	3239.18	3920.77	3671.55	4458.08	3677.98	4507.51	3525.77	3861.52
LBJ_RS07485	no	6190.72	6607.95	6206.01	5948.52	6051.78	5569.94	5393.05	4573.27	4323.77	5860.14	5462.58	6453.07	5588.73	5930.56	4982.6	5639.27
LBJ_RS07490	no	1108.97	996.889	1414.92	952.313	869.064	636.175	453.839	483.952	329.745	322.473	342.864	423.038	711.175	544.135	703.459	753.548
LBJ_RS07495	no	552.047	503.192	587.249	642.513	460.041	509.227	547.016	576.745	1214.36	1051.44	1144.82	1163.93	744.378	805.32	795.746	885.995
LBJ_RS07500	no	6937.75	6643.22	6546.7	7084.14	5257.48	5383.46	5970.59	5594.71	7266.31	6727.64	6541.15	7098.03	5073.55	5379.17	5347.04	5255.92
LBJ_RS07505	no	9952.68	11148.9	9735.64	10017.2	5646.28	5855.4	6242.09	5920.2	6371.1	6183.75	5346.36	5492.56	4951.45	5731.56	5096.54	5134.17
LBJ_RS07510	no	143.8	109.861	180.062	93.4898	242.775	152.051	74.7027	136.335	2492.29	1719.1	2111.81	1810.05	3500.18	2781.83	3675.5	4135.47
LBJ_RS07515	no	1373.41	1335.97	1723.89	1385.85	1166.38	1199.91	1243.44	1139.21	1219.66	996.94	1090.19	1071.47	1283.11	1240.63	1241.18	1328.58
LBJ_RS07525	no	23031.2	23574.1	20442.2	23778.5	25739.4	22582.4	22589.1	18333.1	25856.5	29435.8	26414.5	29134.2	21294.6	26750.7	20789.2	23097.6
LBJ_RS07530	no	11412.6	12970.4	10836.5	10081.3	6098.4	5230.7	5176.97	5075.07	18922.6	27949.5	23684.4	30151.3	17463.4	27476.2	16394.3	20926.6
LBJ_RS07535	no	10593.7	12004.7	10232.9	9968.58	13733.5	12351.3	11409.4	8451.31	7761.59	9265.41	8233.39	9375.04	10318.5	12013.5	10719.5	9897.32
LBJ_RS07540	no	210.826	256.343	315.109	263.971	279.719	530.027	476.33	355.469	209.236	257.751	256.858	280.87	369.511	366.903	327.716	397.34
LBJ_RS07545	no	1344.17	1409.21	1277.83	1380.35	1532.3	1922.15	1890.86	1617.46	1932.12	1830.37	1888.66	1904.83	1576.58	1725.69	1561.36	1783.51
LBJ_RS07550	no	6061.55	6180.71	6153.83	5821.11	7055.43	6378.97	6387.48	6163.61	6752.49	6158.77	5850.78	6264.67	5833.99	6537.92	5781.17	6178.11
LBJ_RS07555	no	3334.22	3822.09	3445.74	3786.34	6874.23	9449.39	8856.68	6838.14	3562.31	4567.98	4210.84	3986.5	3975.73	4443.25	4048.42	3670.67
LBJ_RS07560	no	2629.84	2658.37	2675.36	2580.13	3378.62	3470.63	3699.79	3451.19	2782.31	2524.14	2782.43	2728.94	2759.02	2617.03	2852.44	2758.35
LBJ_RS07565	no	10908.1	10904.7	11182.3	9071.26	16938	10367.4	5430.8	6122.21	48119	57333.1	48839	62145	47661.6	51653.5	42851.6	48736.3
LBJ_RS07570	no	4367.63	4298.15	4353.21	4097.05	5676.18	4177.1	2734.28	2709.56	12033.7	16800.4	13468.2	18226.5	15745.5	17533.6	14425.1	15160.6
LBJ_RS07575	no	3297.66	3424.69	3173.6	3605.77	5438.69	6880.3	7802.81	7219.31	4787.26	5208.39	4826.83	4507.79	4430.92	4463.98	4578.6	4262.16
LBJ_RS07580	no	873.769	770.385	894.173	905.568	1046.75	1000.52	951.856	1091.39	1050.15	887.935	985.59	937.388	1241.34	1178.44	1329.7	1385.34
LBJ_RS07585	no	1787.75	1561.12	1602.15	1925.71	1598.27	1811.7	2445.11	2779.51	3102.78	3015.8	3036.96	3016.75	2599.43	2558.99	2411.72	2699.12
LBJ_RS07590	no	10803.3	12174.3	13235.6	11402.1	6286.64	7613.31	8394.01	8285	5044.17	8590.94	9285.23	7707.16	7728.68	9169.46	6592.92	8392.69
LBJ_RS07595	no	30696.5	32170.4	29764.5	29738	21869.1	21368.2	23853.4	20560.1	18439.2	22183.6	21491.2	22029.2	18537.7	22163.4	17563.9	19169.4
LBJ_RS07600	no	17288.9	20961.8	20581.3	17555.9	12674.4	12360.6	11464	11629.1	12114.5	15082.4	14174.8	15346.1	11332.8	13104.9	10803.3	11542.6
LBJ_RS07605	no	16463.9	19426.5	18453.3	17288.3	12876.7	11610.4	11758.8	11148	14470.4	18064.1	16970	18343.2	10978.2	13062.4	10357.9	10751.2
LBJ_RS07615	no	24.3729	25.7699	36.8309	19.2479	10.5554	5.73777	6.42603	6.42414	21.1884	22.7093	23.245	24.2727	25.7051	19.6925	22.6011	35.374
LBJ_RS07630	no	5109.78	5574.44	5134.85	5801.87	7414.31	8312.6	9113.72	7177.19	4751.51	6048.63	5504.43	5739.91	4350.59	5225.77	4003.22	4239.94
LBJ_RS07635	no	2949.12	2722.12	2516.78	3175.9	3847.46	4099.64	4923.15	4687.48	4419.11	4047.94	4084.15	3955.29	3513.04	3748.83	3855.37	3796.53
LBJ_RS07640	no	2269.12	2410.17	2390.94	2512.31	3593.25	4054.45	4206.64	4174.98	3338.5	2819.36	2852.17	2994.79	4151.38	3566.42	4105.86	4302.47
LBJ_RS07645	no	35.3407	20.3447	24.554	29.3301	16.7128	12.91	12.0488	13.5621	5.29711	5.67733	3.48676	6.93505	6.42628	12.4374	12.2423	18.0983
LBJ_RS07650	no	2036.36	2258.26	2059.46	2407.82	2451.5	2519.6	2562.38	2262.73	2167.84	2177.82	1928.18	2081.67	2330.6	2484.37	2378.76	2277.92
LBJ_RS07655	no	7543.42	8052.43	7716.08	7720.24	6576.03	6437.78	6558.57	6820.3	6516.77	6527.8	6238.97	5976.86	5493.4	5741.92	5598.48	5461.58
LBJ_RS07660	no	4062.97	3938.73	3593.06	4553.5	3422.6	3899.53	4131.94	4030.08	3926.48	4403.34	4106.24	4275.46	3399.5	3608.91	3256.44	3360.53
LBJ_RS07665	no	1260.08	1319.69	1176.54	1457.34	1187.49	1454.52	1475.58	1436.15	1659.32	1671.41	1631.8	1799.65	1262.76	1256.18	1267.54	1313.77
LBJ_RS07670	no	2367.83	2434.58	2378.66	2694.71	2292.29	2818.68	2743.11	2700.99	3135.89	2996.5	3107.86	2924.28	2461.27	2335.12	2490.83	2763.29
LBJ_RS07675	no	1355.13	1428.2	1601.12	1642.49	2246.55	2482.3	2429.04	2463.3	1238.2	1208.14	1093.68	1041.41	1411.64	1331.84	1447.41	1456.92
LBJ_RS07685	no	5080.54	4532.8	4142.46	4290.45	3741.02	3401.78	3309.41	3439.77	6732.63	5806.78	5560.21	6510.86	6929.68	7317.33	6916.87	7620.22
LBJ_RS07690	no	2744.39	2598.69	3441.65	3074.16	2560.57	2702.49	2172.8	2197.06	5605.67	4898.4	5198.75	5706.39	6277.41	6180.34	5824.49	7149.66
LBJ_RS07695	no	1668.33	1409.21	1788.35	1632.4	2102.29	1947.26	1597.67	1860.15	2690.93	2282.29	2271.04	2528.98	2767.59	2469.86	2551.1	2880.1
LBJ_RS07700	no	868.895	849.051	863.481	977.06	974.618	1309.65	1412.92	1337.65	1416.98	1219.49	1354.02	1188.21	1465.19	1321.47	1522.75	1527.66
LBJ_RS07705	no	929.827	862.615	783.68	1109.96	1033.55	1405.75	1578.39	1395.47	1444.79	1554.45	1736.4	1556.92	1737.24	1671.79	1769.48	1739.91
LBJ_RS07710	no	571.545	549.306	530.979	644.346	770.547	958.208	1014.51	1000.02	1152.12	925.405	941.424	977.843	1126.74	1132.84	1224.23	1289.92
LBJ_RS07715	no	441.15	566.938	479.825	536.191	578.79	799.702	824.139	874.397	1047.5	1103.67	1010	1057.6	1166.37	1146.31	1104.63	1121.27
LBJ_RS07720	no	641.008	759.535	701.834	809.328	822.444	996.938	1013.71	949.345	1334.87	1490.87	1336.59	1428.62	1619.42	1839.7	1559.47	1599.23
LBJ_RS07725	no	472.835	480.135	584.179	562.772	753.834	940.277	886.793	911.514	738.947	683.551	726.408	717.778	1132.1	1043.7	1153.6	1191.2
LBJ_RS07730	no	4813.65	4528.73	4672.41	5203.35	6523.26	7317.09	8374.73	8731.12	13681.1	11368.3	11603.9	11033.7	13482.3	12077.7	12926.9	12566.8
LBJ_RS07735	no	1663.45	1784.91	1692.18	1776.31	1514.7	1650.33	2184.05	2162.79	2954.46	3027.15	2806.84	2760.15	3035.35	2913.46	2875.99	2890.8
LBJ_RS07740	no	2845.54	2876.74	2425.73	3645.18	5671.79	7203.77	6529.65	5272.08	3300.1	3770.88	3795.92	3603.92	4208.15	4245.29	3953.31	4027.7
LBJ_RS07745	no	7707.94	8120.24	7201.47	8372.83	9177.95	9886.9	10145.1	7346.36	5550.05	7227.24	6285.46	6402.21	7631.21	8856.45	6952.66	6895.46
LBJ_RS07750	no	973.698	979.257	1037.4	1121.88	1348.46	1438.03	1284.4	1360.49	1431.54	1306.92	1340.08	1560.39	1364.51	1298.67	1381.49	1461.03
LBJ_RS07755	no	4608.92	3610.5	3332.18	5018.2	9338.04	9857.49	10967.6	12184.5	25918.8	25192.6	25349.9	29057.9	8997.87	12484	9412.41	10398.3
LBJ_RS07765	no	223.012	278.044	302.832	184.23	199.674	170.699	125.308	141.331	76.8081	72.6699	65.0861	86.6882	184.22	219.727	130.898	198.259
LBJ_RS07775	no	154.768	149.194	197.455	138.402	147.776	147.03	86.7515	92.0793	39.7283	38.6059	51.1391	45.0779	74.9733	76.6972	64.0364	87.201
LBJ_RS07780	no	142.582	126.137	178.016	135.652	203.192	254.614	298.007	282.662	209.236	143.069	148.768	157.195	121.028	136.811	146.907	129.156
LBJ_RS07785	no	1723.17	1619.44	1819.04	2057.69	2454.14	2491.63	2666	2880.87	4644.24	3399.59	3568.11	3335.76	2186.01	2139.23	2245.98	2398.85
LBJ_RS07790	no	812.837	752.753	851.204	902.818	970.22	1171.22	1230.59	1173.48	1179.93	1255.83	1407.49	1233.28	939.309	979.444	897.451	1033.25
LBJ_RS07795	no	2561.59	2426.44	2479.95	2841.36	4016.34	4556.51	4262.07	4026.51	4425.74	4148.99	4284.06	4235.01	2868.26	3011.92	2783.7	2866.12
LBJ_RS07800	no	2293.49	2411.52	2187.35	2416.07	2038.08	2190.39	2347.91	2035.02	1900.34	2928.37	2821.95	2830.66	1611.93	1795.13	1405.98	1592.65
LBJ_RS07805	no	1146.75	1185.42	1183.71	1060.47	897.212	738.021	857.876	751.624	867.402	892.477	927.477	980.154	619.065	686.129	564.085	597.245
LBJ_RS07810	no	1345.39	1483.81	1340.24	1352.85	1336.14	1249.4	1196.05	1150.63	1157.42	1286.48	1092.52	1236.75	672.618	785.628	722.293	683.623
LBJ_RS07815	no	1656.14	1793.04	1822.11	1644.32	1823.45	1692.64	1665.15	1548.93	2020.85	1687.3	1839.85	1874.78	1141.74	1240.63	1155.48	1150.07
LBJ_RS07820	no	7326.5	8506.79	6917.05	6967.74	6905.89	6032.55	6351.33	5232.82	7905.94	8227.59	7520.93	7618.16	4475.91	5297.29	4818.74	4515.53
LBJ_RS07825	no	4052	4509.74	4145.53	4128.22	6955.15	6213.29	5932.03	5092.2	6645.23	6530.07	6421.44	6366.38	4940.74	5182.24	5081.48	4987.73
LBJ_RS07830	no	7126.64	7665.88	7346.75	7517.68	12092.1	11029.4	11435.1	9630.5	11420.6	12131.3	11113.5	11825.4	8442	9903.26	8974.51	8981.71
LBJ_RS07835	no	9856.41	10232	9176.02	10612.9	16080.3	14546	15690.8	14854.8	15443.7	15861.3	15759	15112.6	10298.1	11303.5	10720.4	10838.4
LBJ_RS07840	no	3290.34	4515.16	3953.19	3218.98	3743.66	2927.7	2915.01	3267.75	4103.94	4271.63	4036.5	3946.05	3177.8	3054.41	3198.05	2991.16
LBJ_RS07845	no	3805.83	4177.44	4208.96	4888.97	3631.95	4600.26	5046.04	5157.87	8033.07	7002.42	7654.59	7009.03	5710.82	4851.61	5741.62	5455.82
LBJ_RS07850	no	853.052	850.408	1078.33	1063.22	1188.37	1554.94	1657.11	1646.72	2081.76	1663.46	1850.31	1692.15	1361.3	1240.63	1491.67	1521.9
LBJ_RS07855	no	1216.21	1349.53	1306.47	1334.52	791.657	905.851	910.89	685.242	684.652	869.767	762.437	1040.26	803.286	766.972	783.504	788.1
LBJ_RS07860	no	1753.63	2408.81	2031.84	2224.51	929.758	1203.5	1573.58	1778.77	5173.95	4300.01	4096.94	3859.36	3104.97	3017.1	3069.98	3151.58
LBJ_RS07865	no	1128.47	675.443	1311.59	1003.64	906.008	656.975	522.919	686.669	1042.21	676.738	999.537	982.466	1550.88	1314.22	1428.58	1862.48
LBJ_RS07870	no	8562.21	8683.11	9515.68	8167.52	11083.2	8889.24	6744.12	6435.56	6580.34	6356.34	5879.83	6729.31	10105.3	10586.3	9895.51	9836.44
LBJ_RS07875	no	4272.57	5158.06	4726.64	4016.39	4083.19	3949.74	2846.73	2291.99	2742.58	3156.6	2612.74	3225.96	3563.37	4017.27	3477.74	3251.12
LBJ_RS07880	no	9035.04	9340.92	9941.28	7360.03	6240.9	4801.08	3241.93	2946.54	2774.36	4103.58	3987.69	4856.85	5842.56	6129.56	4800.85	6045.66
LBJ_RS07885	no	4749.06	4922.06	4618.19	5375.66	3415.56	3784.78	3502.19	3207.79	2753.17	2299.32	2241.98	2372.94	2037.13	2308.17	2115.08	1953.8
LBJ_RS07890	no	19222.9	19636.7	18005.2	19466	15651.9	14787	13070.6	12659.8	10596.9	9927.38	9478.17	9187.79	8468.77	10634	8413.25	8419.01
LBJ_RS07895	no	16053.2	16822.3	14683.3	16801.6	10375.1	11737.3	10720.2	8998.79	5509	6944.51	7124.61	7303.77	5851.13	7295.56	5767.98	5689.46
LBJ_RS07900	no	10384.1	11675.1	9274.23	11952	7575.28	8098.86	9369.96	8499.85	6902.14	7322.62	7154.82	6715.44	4742.6	6140.96	5034.39	5088.92
LBJ_RS07905	no	6512.45	6186.14	5448.93	7261.04	5968.22	5569.22	5949.7	5828.12	5454.7	5072.13	5234.78	4615.28	4250.99	4565.55	4539.05	4309.05
LBJ_RS07910	no	17297.5	16241.8	15856.7	18729.1	14248.1	13602.1	14464.2	13846.2	13681.1	11087.8	12407	11104.2	10925.8	11821.7	11991.8	11609.3
LBJ_RS07915	no	4195.8	4101.49	3946.02	4470.09	4358.51	4046.56	4716.71	4555.43	6918.03	6052.04	6070.44	5274.11	4344.17	4191.4	4527.75	4262.16
LBJ_RS07920	no	8175.9	8396.93	7582.06	9243.57	10117.4	10285	10665.6	9451.34	10300.2	9280.17	9270.12	8276.99	8932.53	9013.99	9805.1	8920.83
LBJ_RS07925	no	2422.67	2614.97	2397.08	2426.15	2834.13	2870.32	2750.34	2076.42	1950.66	2242.55	2121.11	2322.09	2241.7	2334.08	2286.48	2099.41
LBJ_RS07930	no	2585.97	2925.57	2908.62	2654.38	2955.52	2618.58	2535.87	2279.14	2826.01	3078.25	2912.6	3391.24	2361.66	2369.32	2358.99	2317.41
LBJ_RS07935	no	1513.56	1670.98	1596.01	1506.84	1902.62	1435.88	1384.01	1351.92	2322.78	1985.93	1827.06	1953.37	1947.16	1926.76	1853.29	1941.46
LBJ_RS07940	no	4054.44	4271.03	3872.36	4323.44	6340.3	5305.29	4991.42	4325.59	4589.95	5653.49	4925.62	5723.73	5422.71	6211.43	5553.27	5601.43
LBJ_RS07945	no	2575	2897.08	3263.63	2498.56	3425.24	2881.8	1775.19	1674.56	2114.87	2244.82	1920.04	2418.02	2749.38	2983.93	2713.07	2774.8
LBJ_RS07950	no	1318.58	1696.75	1652.28	1384.93	1097.76	1042.84	727.748	576.745	1262.04	1314.87	1175.04	1509.53	1530.53	1595.09	1460.59	1373.83
LBJ_RS07955	no	6042.05	6527.93	6535.44	5264.76	7965.83	5604.37	3802.61	3152.11	5376.57	5564.92	4840.78	6264.67	7404.15	7313.18	7348.18	7153.77
LBJ_RS07960	no	4387.13	4600.61	4120.97	4102.55	6113.35	4814.71	4402.64	3464.04	5964.55	5981.64	5433.53	6236.93	5158.16	5680.77	5099.37	4914.52
LBJ_RS07965	no	5307.2	5798.23	5389.59	5426.07	5975.25	5441.56	5026.77	4267.06	5571.24	7278.34	6430.74	7175.47	4764.02	6017.62	4672.77	4916.99
LBJ_RS07970	no	5425.41	5998.97	5237.15	5418.74	6719.41	5893.41	5775.4	4618.24	8131.07	9424.37	8193.88	9657.06	5754.74	7051.99	5677.58	5775.83
LBJ_RS07975	no	1997.36	2378.97	2084.02	2086.11	2621.27	2551.16	2331.85	1617.46	2343.97	3119.13	2591.82	3059.51	2113.18	2819.14	1996.43	2058.27
LBJ_RS07980	no	3726.62	4172.02	3381.28	3950.4	5121.14	5379.16	4798.64	3178.52	2410.19	5076.67	4158.54	5094.95	3758.31	5505.61	3308.23	3696.17
LBJ_RS07985	no	8570.74	8802.47	8253.2	8159.27	17701.5	14923.2	13196.7	10543.4	8283.36	8820.3	7701.08	9089.55	9383.45	10148.9	9194.87	8787.56
LBJ_RS07990	no	1607.39	1982.93	1874.28	1937.62	1968.59	2670.22	2912.6	2637.47	1853.99	2391.29	2133.89	1988.05	2121.74	2055.28	2034.1	2014.67
LBJ_RS07995	no	3242.82	3493.86	3472.34	3463.7	4878.37	5765.74	6180.24	5388.43	4280.07	4351.11	4385.18	4132.14	4268.12	4188.29	4248.06	4049.09
LBJ_RS08000	no	695.847	649.674	695.695	670.927	805.731	1023.47	1216.13	1115.66	1028.96	891.341	979.779	857.635	1134.24	897.564	1161.13	1057.93
LBJ_RS08005	no	1233.27	1189.49	1504.95	1391.35	1219.15	1225.01	1226.57	1308.38	940.237	717.615	762.437	762.856	1003.57	871.653	974.672	1009.39
LBJ_RS08010	no	2521.38	2571.57	2676.38	2078.77	1915.81	2038.34	2244.29	1597.47	912.427	781.201	812.414	963.973	1455.55	1551.56	1393.73	1399.33
LBJ_RS08015	no	5202.4	5160.77	4797.23	5339.92	5603.18	6168.82	5756.92	5712.49	4665.43	5489.98	5269.65	5419.75	5009.29	5122.13	4968.47	5111.95
LBJ_RS08020	no	9000.92	9707.13	9281.39	9557.95	12927.8	13597.8	13536.4	12134.5	18069.8	18664.8	17035.1	18829.8	11799.7	11590.6	11683.8	11274.4
LBJ_RS08025	no	8568.3	8955.73	8388.24	7999.79	11750.8	8631.76	8282.36	9340.7	17835.4	18161.8	16531.9	15084.9	8684.05	9402.66	8691.06	8318.65
LBJ_RS08030	no	12532.6	11557.1	9858.41	12763.2	33282.2	33738.1	37024.4	37491.3	49216.8	55381.2	50809	48591.6	24927.6	25165	23999.5	24396.5
LBJ_RS08035	no	358.282	356.71	403.094	402.373	650.039	658.409	616.096	683.814	580.034	424.665	446.305	506.259	639.415	522.37	614.938	636.732
LBJ_RS08040	no	1799.94	1988.35	1709.57	2026.53	1980.9	2131.58	2174.41	2217.04	2199.63	2260.71	1961.88	2189.17	2265.27	2539.3	2480.47	2287.79
LBJ_RS08045	no	2211.84	2468.49	1939.76	2435.32	2874.6	2642.24	2825.85	2815.91	2778.33	3153.19	2674.34	2895.39	2883.26	3074.11	3019.13	2906.43
LBJ_RS08050	no	265.665	249.561	234.286	258.472	403.745	400.927	364.677	428.276	495.28	489.386	548.583	529.376	613.71	491.277	613.996	648.249
LBJ_RS08055	no	788.464	877.534	673.187	732.337	1063.46	993.352	1235.41	1182.76	1754.67	1598.74	1494.66	1673.66	1329.17	1337.02	1452.12	1350.79
LBJ_RS08060	no	470.397	477.422	527.91	452.784	465.319	426.03	535.771	537.486	1154.77	1048.04	953.047	1003.27	827.92	768.008	893.684	859.67
LBJ_RS08065	no	917.641	785.305	860.411	1210.78	2459.42	3525.14	3425.88	3117.14	1827.5	1758.84	1861.93	1740.7	1875.4	1608.57	1997.37	1757.18
LBJ_RS08070	no	4794.15	5891.82	5609.55	4152.96	3887.04	4019.31	3833.13	4688.91	4841.56	4343.16	3888.9	3869.76	4953.59	4101.23	4281.96	4452.19
LBJ_RS08075	no	10225.7	10695.9	8751.44	10606.5	20468.7	21663.7	21085.4	17510.1	20897.1	19693.5	17902.2	18320.1	16180.3	16073.2	16419.7	14761.7
LBJ_RS08080	no	8890.02	9701.7	8681.87	8788.96	13306.9	12740.7	11209.4	10536.3	18126.7	18162.9	15832.2	17855.5	12814	11047.5	12570	10936.3
LBJ_RS08085	no	3228.19	3458.6	3136.77	2842.27	3072.51	2754.13	2742.31	2778.8	5418.94	5073.26	4871	5128.47	5005	5541.89	4759.41	5107.02
LBJ_RS08090	no	3708.34	4600.61	3899.99	3604.86	4061.2	4009.27	4016.27	3818.79	4585.97	4552.09	4228.27	4287.02	4619.43	4992.57	4353.53	4531.99
LBJ_RS08095	no	73.1188	81.3787	86.9619	54.0774	33.4255	25.1027	29.7204	25.6966	38.4041	23.8448	30.2186	34.6753	33.2025	34.2028	23.5428	37.0193
LBJ_RS08100	no	23.1543	24.4136	21.4847	11.9154	3.51848	2.15166	6.42603	6.42414	3.97283	1.13547	2.3245	3.46753	3.21314	5.18224	1.88342	8.22651
LBJ_RS08105	no	2033.92	2129.41	1820.06	2381.24	6296.32	7907.37	7887.15	8292.85	14149.9	15438.9	14263.2	14645.7	15101.8	14196.2	14328.1	13340.9
LBJ_RS08110	no	1570.84	1738.79	1481.42	1763.47	4213.38	5101.6	5243.64	5623.26	12845.5	13631.3	11874.7	11282.2	11437.7	10257.7	10681.8	9800.24
LBJ_RS08115	no	303.443	326.871	332.501	309.799	643.002	733	751.846	903.662	2208.9	2059.74	1943.29	1815.83	2240.63	1721.54	1966.29	2035.24
LBJ_RS08120	no	1345.39	1489.23	1304.43	1536.17	2603.67	3274.12	3334.31	3743.13	8569.4	8888.43	7899.83	7577.7	8452.71	7280.01	7984.77	7273.88
LBJ_RS08125	no	743.374	748.684	592.364	800.162	1639.61	2166.01	2362.37	2830.9	5903.63	7411.19	6951.43	6247.33	6073.91	4847.47	5410.13	5176.94
LBJ_RS08130	no	269.321	337.722	254.747	287.802	584.067	661.995	769.518	836.566	3473.58	3660.74	3305.45	3204	2405.57	1987.91	2221.5	2170.15
LBJ_RS08135	no	697.066	623.904	676.257	788.247	1496.23	1772.25	2183.25	2424.04	9255.38	8372.93	8275.24	7796.16	6281.69	4821.56	6299.11	5784.06
LBJ_RS08140	no	68.2442	71.8845	59.3387	66.9093	125.786	152.768	204.027	205.572	716.434	757.356	739.192	683.103	535.524	406.288	507.583	401.454
LBJ_RS08145	no	143.8	145.125	145.278	188.813	392.31	417.423	557.458	563.897	1669.91	1897.36	1874.71	1694.47	1365.59	1039.56	1359.83	1186.26
LBJ_RS08150	no	6871.95	7324.09	6034.13	8711.05	5247.81	5075.06	5503.9	5047.23	4942.2	6746.94	5509.08	7135.02	7756.52	9360.16	7675.89	8008.51
LBJ_RS08155	no	1308.83	1293.92	1297.27	1297.86	1394.2	1370.61	1414.53	1537.51	802.512	810.723	775.222	683.103	922.172	833.304	920.994	948.517
LBJ_RS08160	no	701.94	811.075	924.866	770.832	583.188	673.471	849.04	1239.86	854.159	700.583	729.894	676.168	916.817	686.129	825.881	792.213
LBJ_RS08165	no	7675.03	7736.4	8183.63	6776.18	5494.98	5955.81	7010.8	9750.42	6757.79	6563	6900.29	6288.94	7538.03	6463.29	6963.96	7174.34
LBJ_RS08170	no	441.15	541.169	383.655	451.867	494.346	604.618	710.88	633.135	336.367	387.194	368.434	331.727	411.282	356.538	464.264	362.789
LBJ_RS08175	no	218.138	264.481	238.378	250.223	201.433	254.614	404.037	385.448	389.338	311.118	339.378	338.662	262.407	224.909	252.379	236.924
LBJ_RS08180	no	733.625	684.938	570.879	956.895	774.945	1242.23	1523.77	1162.77	1283.23	1557.86	1621.34	1648.23	1119.24	1228.19	1093.33	1032.43
LBJ_RS08185	no	2378.8	2350.49	2147.45	2699.29	2903.62	3255.47	3679.71	3826.65	3869.54	3753.85	4078.34	3428.23	3299.9	2926.93	3338.37	3233.84
LBJ_RS08190	no	5224.34	6217.34	7680.27	3947.65	11202	7090.45	6311.97	5439.82	1937.42	1848.54	1656.21	1709.49	3894.33	3103.13	3694.33	3157.34
LBJ_RS08195	no	1916.93	2160.61	2082.99	2301.5	3742.78	4390.11	4025.11	4028.65	2840.58	2661.53	2490.71	2348.67	2131.38	2094.66	2426.79	2258.18
LBJ_RS08200	no	1391.69	1477.02	1374	1680.07	2486.68	2396.95	2675.64	2986.51	3272.29	2963.57	2985.83	2771.71	2981.8	2727.93	3091.64	3152.4
LBJ_RS08205	no	10161.1	12906.7	11371.5	9887.92	13068.5	11738	12454.5	11395	14589.6	16270.1	14788.5	14360.2	14654.1	14944.5	14000.4	12752.7
LBJ_RS08210	no	1328.32	1262.73	1264.53	1396.85	2252.71	2374	2185.65	2073.57	1307.06	1013.97	1195.96	1147.75	1902.18	1794.09	2138.63	2090.36
LBJ_RS08215	no	10420.6	9861.75	8417.91	10711	13917.3	13156.7	13609.5	10496.3	8100.61	7946	7756.87	7441.31	10142.8	11434.1	11326.9	10239.5
LBJ_RS08220	no	559.359	490.985	564.741	657.178	621.891	707.898	839.401	716.649	531.035	389.465	441.656	429.973	625.492	639.489	630.005	614.52
LBJ_RS08225	no	621.51	509.973	489.033	591.185	618.372	677.774	671.521	601.014	370.798	307.711	403.301	324.792	531.239	512.005	536.776	515.802
LBJ_RS08230	no	365.594	299.745	500.287	321.715	855.87	1037.1	912.497	820.862	617.113	530.263	504.417	527.064	540.879	586.63	559.377	645.781
LBJ_RS08235	no	1126.03	1117.6	1126.41	1163.12	2407.52	2966.43	3172.05	2149.95	1329.57	1339.85	1320.32	1541.89	1396.65	1633.44	1578.31	1640.37
LBJ_RS08240	no	1358.79	1626.22	2088.11	1447.26	1033.55	1144.69	867.515	879.393	977.317	998.075	998.375	1262.18	1898.97	1803.42	1829.75	1996.57
LBJ_RS08245	no	470.397	705.282	454.248	577.437	251.571	476.235	498.018	234.838	125.806	415.581	292.888	346.753	327.74	616.687	243.903	266.539
LBJ_RS08250	no	2550.63	2732.97	2585.33	2446.32	3258.11	3032.41	2568.81	2162.79	1612.97	1772.46	1486.52	1768.44	2593.01	2679.22	2272.35	2374.17
LBJ_RS08255	no	6775.67	6332.62	5450.98	8086.87	9588.73	11578.1	11481.7	10917.5	9279.21	9351.7	9031.86	8309.35	8118.54	9073.07	8436.79	7426.07
LBJ_RS08260	no	24814.1	25755	19667.7	28128.5	40270.7	41078.1	42601.4	34794.6	38106.1	40282.9	36418	35060.2	33245.3	38991.2	33755.7	32650.2
LBJ_RS08265	no	13750	14566.8	11837.1	15449.6	20272.6	19806.1	20532.8	16472.9	17982.4	20204.5	17109.5	16900.7	16953.6	20010.7	16797.3	15910.9
LBJ_RS08270	no	1841.37	2221.64	2318.3	2382.16	1950.12	2560.48	2404.94	2648.17	2873.68	2903.39	2759.19	3186.66	2696.9	2667.82	2610.42	2855.42
LBJ_RS08275	no	563.015	507.261	739.688	630.598	869.944	1096.63	934.988	964.335	1684.48	1338.72	1528.36	1614.71	1546.59	1401.28	1310.86	1686.43
LBJ_RS08280	no	6042.05	6674.41	5500.09	7235.38	8350.23	9337.51	9805.33	7963.08	6209.54	7199.99	6602.75	6396.43	6194.94	6723.44	6427.18	6096.67
LBJ_RS08285	no	812.837	807.006	927.935	919.316	1130.31	1304.63	1236.21	1292.68	1321.63	996.94	1129.71	1018.3	1481.26	1258.25	1593.38	1629.67
LBJ_RS08290	no	961.512	1074.2	1087.54	1085.21	1097.76	1395.71	1351.88	1370.48	1156.09	1099.13	1042.54	1071.47	1503.75	1301.78	1382.43	1357.37
LBJ_RS08295	no	737.281	683.581	876.781	809.328	781.102	889.355	992.822	979.325	782.648	634.726	710.136	663.454	1237.06	1029.19	1147.95	1408.38
LBJ_RS08300	no	4862.4	5994.9	4651.95	4925.63	4824.71	5120.96	4993.83	4421.24	4653.51	4892.73	4028.37	4299.73	4061.41	4999.83	4221.69	4234.19
LBJ_RS08305	no	13745.1	12037.3	11841.1	13900.6	15753.1	14092	14796.7	13645.6	17626.1	15978.3	16071.6	16305.5	15365.2	14689.6	14852.7	15855
LBJ_RS08310	no	36.5594	23.0573	31.7155	28.4136	10.5554	7.88944	8.8358	7.13793	6.62139	7.94827	17.4338	6.93505	11.7815	7.25514	11.3005	10.6945
LBJ_RS08315	no	87.7425	65.103	78.7773	109.988	67.7307	103.997	140.57	132.052	42.3769	38.6059	41.8411	33.5194	54.6234	55.9682	86.6375	64.9894
LBJ_RS08320	no	79.212	97.6545	97.1927	106.322	90.6008	102.563	91.571	82.0862	56.9439	60.1797	53.4636	72.8181	80.3286	79.8065	100.763	73.216
LBJ_RS08325	no	248.604	217.01	240.424	271.304	268.284	287.606	274.713	301.221	295.314	266.835	281.265	251.974	296.68	233.201	336.191	313.43
LBJ_RS08330	no	252.26	215.654	219.962	221.809	306.108	325.619	306.843	260.535	1352.09	1043.49	1043.7	896.934	1147.09	1008.46	1077.32	978.955
LBJ_RS08335	no	47.5272	36.6204	77.7542	48.578	56.2956	74.591	42.5725	47.8242	121.834	78.3472	108.089	87.844	103.892	119.192	107.355	122.575
LBJ_RS08340	no	47.5272	36.6204	41.9463	29.3301	36.944	29.4061	28.1139	42.1138	38.4041	29.5221	29.0563	26.5844	55.6945	36.2757	63.0947	60.0535
LBJ_RS08345	no	493.552	431.307	435.833	615.933	580.549	566.605	726.142	548.193	190.696	171.455	188.285	193.026	348.09	328.554	361.617	325.77
LBJ_RS08350	no	699.503	648.317	597.479	850.574	751.195	862.1	1033.79	783.745	271.477	277.054	330.08	313.233	469.119	492.313	459.555	410.503
LBJ_RS08355	no	1438	1394.29	1239.97	1875.29	5213.5	5976.61	6667.81	5501.92	2138.71	1862.17	1980.48	1845.88	2130.31	2070.82	2263.87	2022.08
LBJ_RS08360	no	789.683	588.639	691.603	935.814	1743.41	1920	2135.05	1958.65	1281.9	1040.09	1108.79	992.869	1222.07	1173.26	1450.24	1263.59
LBJ_RS08365	no	2036.36	2048.03	1609.31	2593.88	4181.71	4895.04	5793.87	5321.33	5236.19	4874.56	5255.7	4068.57	3431.64	3438.94	4041.83	3342.43
LBJ_RS08370	no	4569.92	5116.01	4849.41	5393.08	4127.17	5002.62	4833.98	4070.76	5286.52	5353.72	4483.97	5566.54	5094.97	5401.97	5066.41	5110.31
LBJ_RS08375	no	9149.6	9015.41	9347.89	9202.33	7923.61	9389.15	8624.54	8116.54	10920	10332.7	9963.99	9922.91	6709.04	7680.08	6771.85	6978.55
LBJ_RS08380	no	5270.65	6338.05	6004.46	5306	3350.47	3327.19	2943.12	2824.48	4301.25	4278.44	4084.15	4215.36	2820.07	3455.52	2955.09	3138.41
LBJ_RS08385	no	1290.55	1009.1	1103.9	1402.35	1447.85	1356.27	1611.33	1404.75	811.782	776.659	871.689	814.869	847.198	935.913	1017.99	951.807
LBJ_RS08390	no	2275.21	2606.83	3072.31	2227.26	2082.06	1782.3	1521.36	1600.32	3084.24	3250.84	3159	3577.33	2630.49	2498.88	2568.99	2812.64
LBJ_RS08395	no	4906.27	6308.21	5199.3	4402.27	4756.1	5293.81	5018.73	3434.06	4738.27	6997.88	5742.69	6817.16	4349.52	5165.66	3468.32	3251.94
LBJ_RS08400	no	14727.3	17718.9	16214.8	12745.8	12975.3	13634.4	13636.8	10061.6	8513.78	10692.7	9349.16	10174.9	8810.44	10492	7962.17	7723.87
LBJ_RS08405	no	3833.86	3923.81	3758.8	3074.16	4185.23	3211	3118.23	3335.56	3506.69	3586.94	3501.87	3559.99	4606.57	4440.14	4403.44	4146.98
LBJ_RS08410	no	874.988	857.189	982.158	880.82	884.017	890.789	930.972	983.607	891.239	722.157	836.822	921.206	932.882	809.466	976.555	964.147
LBJ_RS08415	no	1222.3	1142.01	1372.98	1184.2	1592.99	1963.03	1771.18	1718.1	2283.05	1960.95	2258.26	2218.06	2550.16	2153.74	2284.59	2204.71
LBJ_RS08420	no	606.886	495.054	480.848	640.68	942.072	1184.85	1266.73	1192.75	1985.09	1511.31	1703.86	1666.72	1655.84	1452.06	1722.39	1747.31
LBJ_RS08425	no	2423.89	2773.66	2609.88	2249.25	4497.49	2882.51	1998.5	1693.12	2332.05	4837.09	3134.59	3407.42	3427.35	2493.69	2744.15	2483.58
LBJ_RS08430	no	2867.47	3211.75	3305.58	3093.41	2860.52	3132.82	3542.35	3130.7	2513.48	2412.87	2276.85	2455.01	1946.09	1973.4	2063.29	2075.55
LBJ_RS08435	no	929.827	1236.96	1099.81	1068.72	1109.2	1362	1431.4	1207.02	903.157	916.322	831.01	906.18	808.641	859.216	882.384	895.044
LBJ_RS08440	no	1069.97	1052.5	1013.87	1150.29	1782.11	2258.53	2441.09	2084.99	754.838	1004.89	1033.24	869.194	1094.61	992.918	1142.3	1091.66
LBJ_RS08445	no	336.346	345.86	429.694	342.796	564.716	911.588	833.778	632.421	291.341	383.788	497.444	380.272	560.158	481.948	484.981	590.664
LBJ_RS08450	no	1095.56	1078.27	1171.43	1246.53	1252.58	1412.93	1345.45	1214.88	858.132	780.066	792.656	798.687	1152.45	1095.53	1233.64	1219.99
LBJ_RS08455	no	2567.69	2726.19	2146.42	3296.89	3368.94	4107.53	4654.06	3830.22	1574.57	1722.5	1761.97	1537.27	2324.17	2573.5	2512.49	2338.8
LBJ_RS08460	no	2985.68	2844.19	2658.99	3834.91	4724.44	5285.2	5756.92	5688.93	3215.35	2736.47	2927.71	2507.02	4426.64	4215.24	4730.22	4413.52
LBJ_RS08465	no	526.455	539.812	574.972	684.675	1085.45	1610.88	1465.14	1614.6	1047.5	824.349	957.696	702.752	1428.78	1266.54	1389.02	1370.54
LBJ_RS08470	no	805.525	862.615	744.803	1092.55	1429.38	1993.88	2400.12	2252.73	1383.87	1323.95	1453.98	1204.39	1712.6	1646.92	1900.37	1741.55
LBJ_RS08475	no	962.731	1185.42	1125.39	1006.39	516.337	701.443	714.093	650.98	839.592	824.349	800.792	899.245	619.065	745.206	648.839	656.476
LBJ_RS08480	no	6646.5	8284.35	7060.28	7260.12	5151.05	4514.19	4807.48	3482.6	8246.28	10408.8	9363.1	9524.14	11879	15793.4	12249.8	12376
LBJ_RS08485	no	3542.6	4109.63	3639.1	3890.82	2627.42	2521.03	2434.66	1896.55	1533.51	2051.79	1814.28	2015.79	2705.47	3678.36	2860.92	2821.69
LBJ_RS08490	no	5470.5	6871.08	5552.26	5627.72	3459.54	3081.18	3080.48	2431.89	2085.74	2408.32	2172.25	2438.83	3477.69	4713.77	3560.61	3781.73
LBJ_RS08495	no	8256.33	9704.41	7522.72	8241.77	6137.98	5506.11	5956.93	5011.54	2735.96	3635.76	3376.34	3579.64	5584.44	6135.77	5417.67	5571.82
LBJ_RS08500	no	4833.15	5027.85	4929.21	4622.24	4345.32	5595.04	5866.97	5379.86	3310.69	2678.57	2890.52	2687.33	5421.64	4747.97	5769.87	5277.31
LBJ_RS08505	no	2036.36	2456.28	2207.81	2208.93	2023.12	1849	2295.7	1909.4	2264.51	2208.48	2252.44	2033.13	1555.16	1776.47	1385.26	1442.11
LBJ_RS08510	no	14286.2	17367.6	14115.5	17000.5	16331	18378.8	20230	14919	13428.2	16640.3	15585.8	14938.1	10718	13071.7	10288.2	10400
LBJ_RS08515	no	3343.97	3740.71	3348.55	4226.29	3972.36	4638.99	5494.26	4304.89	3574.23	3856.04	3694.8	3303.4	3196.01	3493.87	3422.18	3219.03
LBJ_RS08520	no	1516	1432.27	1528.48	1669.07	1822.57	1987.42	2114.97	2311.26	1398.44	1335.31	1450.49	1211.32	1472.69	1422.01	1483.2	1351.62
LBJ_RS08525	no	2138.72	2269.11	2118.8	2361.08	1886.78	2121.54	2329.44	1995.05	1497.76	1578.3	1537.66	1488.73	1601.22	1529.8	1745.93	1600.88
LBJ_RS08530	no	2618.87	2621.75	2820.64	2655.29	3057.56	2734.05	2694.11	2568.23	1895.04	1531.74	1509.77	1561.54	1975.01	1913.28	2058.58	1925.83
LBJ_RS08535	no	2326.4	2377.62	2468.7	2605.8	2849.97	3039.58	3166.43	2548.24	2280.41	1886.01	1880.52	1843.57	1972.87	2037.66	2176.3	2054.16
LBJ_RS08540	no	1612.27	1826.95	1629.77	1828.55	1775.07	1912.83	1904.52	1669.56	1505.7	1439.77	1363.32	1376.61	1323.81	1340.13	1323.1	1282.51
LBJ_RS08545	no	8582.93	8847.22	8092.57	8913.61	7994.86	7964.74	8557.87	7461.28	7547.06	7530.41	6901.45	6796.35	6595.51	7048.89	6972.43	6354.16
LBJ_RS08550	no	3186.76	3392.14	3347.52	3438.04	3310.89	3481.39	3437.93	3103.57	6151.27	5578.55	5004.66	5367.73	4348.45	4808.08	4270.66	4222.67
LBJ_RS08555	no	10607.1	11823	9222.05	11034.5	8118.01	9645.91	10881.7	8273.58	13369.9	17791.6	16545.8	17341.1	11329.5	13460.4	10364.5	10891.1
LBJ_RS08560	no	20667	23717.8	18598.6	19666.8	24659.2	21998.6	22945.8	19610	16622.3	18999.8	18075.3	15691.7	16667.6	20974.6	18169.4	16661.2
LBJ_RS08565	no	3430.49	3778.69	3651.38	3342.72	2643.26	2209.04	2313.37	2287.71	1871.2	1906.45	1953.75	2127.91	2741.88	2515.46	2716.84	2627.55
LBJ_RS08570	no	3803.4	3831.58	3680.02	3386.71	4310.13	3323.6	3343.14	3331.99	2796.87	2438.98	2272.2	2738.19	3062.12	2836.76	3134.02	2958.25
LBJ_RS08575	no	5281.61	5853.84	5507.25	5211.6	7095.89	6290.75	5887.85	5943.76	6063.87	5560.38	5398.66	6008.07	6043.92	5929.52	5945.97	6099.14
LBJ_RS08580	no	1049.25	1173.21	1049.68	1186.04	1153.18	1245.81	1291.63	1342.65	1018.37	1469.29	1379.59	1506.06	1141.74	1255.14	1195.03	1311.31
LBJ_RS08585	no	743.374	911.442	812.327	756.167	862.027	910.154	835.384	757.335	1085.91	1167.26	1011.16	1150.06	1051.77	925.548	911.577	890.109
LBJ_RS08590	no	759.217	735.121	742.757	644.346	372.079	456.87	625.735	708.797	342.988	248.667	246.397	291.272	379.151	333.736	462.38	356.208
LBJ_RS08595	no	69.4628	71.8845	91.0542	79.7413	60.6937	51.6399	48.9985	42.8276	38.4041	59.0443	86.0067	57.7921	61.0497	59.0776	60.2695	56.7629
LBJ_RS08610	no	344.877	417.744	426.625	366.627	389.671	363.631	344.596	269.1	0	1.13547	0	0	2.14209	1.03645	0.941712	0.822651
LBJ_RS08615	no	10.9678	12.2068	9.20773	10.9988	4.3981	5.73777	7.22929	8.56552	0	0	0	0	0	0	0	0
LBJ_RS08630	no	37.778	62.3904	46.0387	56.8271	30.7867	56.6605	57.0311	43.5414	1.32428	0	0	0	0	0	0	0
LBJ_RS08650	no	416.777	366.204	431.74	457.367	419.578	582.384	574.327	593.162	0	0	0	0	0	2.0729	0.941712	0
LBJ_RS08655	no	8.53052	5.42525	7.16157	0.916566	1.75924	0.717221	1.60651	0	1.32428	1.13547	1.16225	1.15584	3.21314	1.03645	0	2.46795
LBJ_RS08660	no	7142.49	7724.2	7238.3	6835.75	5273.32	4460.4	4536.78	3780.25	2823.36	3008.99	2747.56	3640.9	3249.56	3220.24	2994.64	3376.16
LBJ_RS08665	no	3256.22	3175.13	2930.1	3312.47	4130.69	4237.34	4491.8	3867.33	3265.67	3244.03	3164.81	3343.85	2942.17	2948.7	3332.72	3143.35
LBJ_RS08670	no	8519.56	10397.5	9538.19	7828.39	7082.7	6903.97	6867.02	6992.32	7997.31	8904.33	7294.29	7886.31	8239.57	9531.18	8227.73	8177.97
LBJ_RS08675	no	2192.34	2387.11	2256.92	2558.14	2345.07	2724.72	3001.76	2169.22	1904.31	2227.79	2138.54	2282.79	1746.88	1943.34	1836.34	1854.26
LBJ_RS08680	no	2054.64	2503.75	2617.04	1760.72	2040.72	1319.69	905.268	872.969	1512.33	2084.72	1660.86	2108.26	1684.76	1308	1326.87	1405.09
LBJ_RS08685	no	10936.1	12739.8	12647.3	9487.38	13858.4	9356.87	6232.45	5311.34	10129.4	12808.1	10822.9	14596	9151.03	8659.53	7891.54	8439.58
LBJ_RS08690	no	13848.7	14699.7	13733.8	12958.4	18401.6	15059.5	12893	11785.4	13878.4	13414.4	12759.2	12893.4	11606.9	12262.2	11624.5	11583.8
LBJ_RS08695	no	30460.1	29921.6	30495	26069.9	43636.2	29738.2	24206.9	21895.6	22078.4	21595.4	21689.9	24132.8	27996.1	28819.5	27350.1	26709
LBJ_RS08700	no	27258.7	32916.3	29797.2	20803.3	24048.8	17719.7	14822.5	13029.6	8452.87	12046.2	10409.1	13051.8	13141.8	14312.3	11043.5	10669.8
LBJ_RS08705	no	5087.85	4894.93	5288.31	4683.65	5668.27	4962.45	4616.3	4424.81	5405.7	5602.39	5699.68	6382.56	6003.22	6117.12	5601.3	5926.38
LBJ_RS08710	no	4382.25	5103.8	4125.06	3530.61	3547.5	2931.28	2350.32	1701.68	1725.53	2333.38	1836.36	2630.7	3081.4	3264.81	3070.92	2792.08
LBJ_RS08715	no	5057.38	5499.85	5271.94	4335.36	4791.29	3691.54	2988.11	2698.85	2814.09	3014.66	2708.05	3414.36	4039.99	3917.77	3796.04	3548.92
LBJ_RS08720	no	3328.12	3423.33	2915.78	3036.58	3586.21	3315	3094.14	3027.2	3448.42	3555.15	3349.61	3999.21	4008.93	3658.66	4093.62	3757.05
LBJ_RS08725	no	924.953	1207.12	1264.53	1059.55	1339.66	1544.89	1401.68	1351.92	737.623	1032.14	1010	1034.48	1633.35	1712.21	1585.84	1651.88
LBJ_RS08735	no	82.8679	75.9535	127.885	71.4922	94.1193	35.8611	33.7367	32.8345	54.2954	53.3669	31.3808	68.1947	141.378	89.1346	141.257	163.708
LBJ_RS08740	no	9858.85	10660.6	10463.1	11030.9	8569.25	8670.49	7929.73	10081.6	40275.3	41083.5	40096.5	38760	21244.2	22371.7	24256.6	24621.9
LBJ_RS08745	no	1044.38	1113.53	1376.04	1279.53	771.426	831.977	694.815	877.252	2357.21	1981.39	2167.6	1996.14	1679.4	1319.4	1534.05	1698.77
LBJ_RS08750	no	8223.43	9248.69	7682.32	7854.06	7065.1	6638.6	6822.84	7225.02	17337.4	21642	17889.4	24714.2	15367.4	17417.5	15218.1	16839.7
LBJ_RS08755	no	405.809	514.042	454.248	365.71	401.986	464.759	450.626	396.155	148.319	214.603	191.772	205.74	191.717	248.748	217.535	204.017
LBJ_RS08760	no	3140.45	3978.06	3739.36	2752.45	3508.8	2843.07	2338.27	2133.53	1571.92	1744.08	1499.31	1829.7	1774.73	2022.11	1589.61	1684.79
LBJ_RS08770	no	3463.39	4657.58	4580.34	2906.43	4176.43	3760.39	2902.96	1795.9	446.282	1184.29	864.716	1187.05	1693.33	2415.96	1524.63	1511.21
LBJ_RS08775	no	1539.15	1859.5	1806.76	1492.17	2466.45	1891.31	1515.74	1174.9	750.865	772.117	738.03	898.09	1212.43	1438.59	1205.39	1140.19
LBJ_RS08780	no	2969.84	3260.57	3695.37	2612.21	6245.3	4681.3	3672.48	3474.75	15676.8	17184.2	15087.2	15403.9	22430.9	26226.3	21843.9	22839.3
LBJ_RS08785	no	299.787	275.331	332.501	236.474	414.301	266.089	176.716	191.297	746.893	784.607	792.656	785.973	1137.45	1323.54	1186.56	1277.58
LBJ_RS08790	no	4158.02	6297.36	9469.64	2918.35	1926.37	1798.79	2118.98	1746.65	801.188	817.536	751.977	900.401	1137.45	1402.31	1172.43	1312.95
LBJ_RS08795	no	6004.27	6168.51	5684.24	7457.18	4244.16	4970.34	6421.22	5898.07	5809.61	7127.32	6176.21	6268.13	5308.11	6326.48	5081.48	4828.14
LBJ_RS08800	no	73.1188	130.206	118.677	85.2407	104.675	91.0871	96.3905	82.0862	41.0526	81.7536	63.9239	52.0129	114.602	108.827	94.1712	69.1027
LBJ_RS08805	no	73.1188	103.08	105.377	76.075	55.416	55.9433	67.4734	56.3897	35.7555	38.6059	20.9205	36.987	55.6945	46.6402	48.969	50.1817
LBJ_RS08820	no	1200.37	1452.61	1427.2	1079.72	2247.43	1731.37	1358.3	1107.09	1642.1	2516.19	1835.2	2656.13	1212.43	1204.35	1138.53	1110.58
LBJ_RS08825	no	1135.78	1300.7	1406.74	1061.38	2499	1889.88	1397.66	1190.61	2076.47	2667.21	2069.97	3133.49	1259.55	1104.85	1152.66	1141.84
LBJ_RS08835	no	970.042	1226.11	1130.5	813.911	1810.26	1474.61	1127.77	981.466	1595.75	2683.11	1908.42	3009.81	1268.12	1013.65	910.635	897.512
LBJ_RS08840	no	1619.58	2029.04	1928.51	1440.84	3123.53	2597.78	2110.15	1701.68	2349.27	4342.02	3121.81	4755.14	1961.09	1490.41	1470.95	1352.44
LBJ_RS08845	no	5826.35	7792.01	7403.02	4880.72	7040.47	6315.13	6011.56	4802.4	5526.21	7892.63	6223.86	8103.61	3890.04	3818.28	3376.04	3527.53
LBJ_RS08850	no	4318.88	4318.5	4219.19	2010.03	6425.62	3033.85	1660.33	1471.84	797.215	1340.99	1065.79	2100.17	3597.65	3432.72	2667.87	2717.22
LBJ_RS08855	no	44869.3	57260.8	46090.8	19627.4	93352.2	52877.1	27121.9	18345.9	6911.41	14220.6	9630.42	24636.8	63201.4	54762.8	46333.2	43125
LBJ_RS08860	no	1762.16	1634.36	1289.08	2043.03	4485.18	5589.31	6052.52	4224.23	1603.7	1560.13	1702.7	1640.14	1292.75	1522.54	1420.1	1293.21
LBJ_RS08865	no	1760.94	1749.64	1574.52	2014.61	4301.34	4515.63	5171.35	3915.16	2733.31	2436.71	2422.13	2250.43	1626.92	1650.03	1778.89	1727.57
LBJ_RS08870	no	1385.6	1403.78	1230.77	1650.74	2130.44	2602.08	3123.05	3099.29	2729.34	2784.16	2586.01	2556.72	2219.21	2317.5	2195.13	2195.66
LBJ_RS08880	no	1931.55	2164.67	1883.49	1548.08	1754.84	1588.65	1682.82	1630.3	1522.92	1696.39	1541.15	1388.17	1606.57	1714.29	1284.49	1332.69
LBJ_RS08885	no	9577.34	9901.08	9601.62	8692.72	8090.74	6977.13	6434.87	5761.74	6618.74	6961.55	6268.03	7534.94	7172.8	9052.34	6761.49	7702.48
LBJ_RS08890	no	9533.47	11066.2	10537.7	8371.92	6863.67	6609.2	6025.21	5334.89	7128.59	7548.58	6665.52	7399.7	6539.82	8805.67	6780.32	6853.51
LBJ_RS08895	no	23092.1	27331	25237.4	22426.5	23623.9	20171.9	19985	18562.2	19600.6	24475	20932.2	24614.8	19302.4	24081.9	18449.1	19564.3
LBJ_RS08900	no	17304.8	18458.1	19697.4	17635.7	14833	16628.1	17045.1	16478.6	19145.1	18857.8	18852.9	18939.6	15021.4	16737.6	15368.7	16451.4
LBJ_RS08905	no	1269.83	1268.15	1352.51	1277.69	1188.37	1717.03	1828.21	1750.22	1465.98	2002.96	1987.45	1859.75	1708.32	1685.26	1421.98	1345.86
LBJ_RS08910	no	8228.3	10038.1	8398.47	8350.84	8259.63	9386.28	9664.76	8462.73	8732.29	11216.1	10217.4	11066	8806.15	10474.3	8141.1	7969.02
LBJ_RS08915	no	6646.5	8036.15	6814.74	6262.9	6929.64	6999.36	6890.32	7138.65	10300.2	11446.6	10432.4	9482.53	7594.8	7265.5	7027.99	6758.08
LBJ_RS08920	no	1825.53	1737.44	1537.69	2072.36	2621.27	2744.09	3403.39	2936.55	5662.61	6138.33	5844.97	5427.84	2949.66	2977.72	3055.85	2725.44
LBJ_RS08925	no	1545.24	1487.87	1261.46	1793.72	2535.06	2394.08	3084.5	2858.74	5127.6	5097.11	4807.07	4643.02	2602.65	2381.76	2650.92	2432.58
LBJ_RS08930	no	564.233	455.721	413.325	587.519	833.879	867.121	967.118	915.797	1812.94	1614.63	1652.72	1485.26	957.516	839.523	1145.12	1094.13
LBJ_RS08935	no	348.533	352.641	270.093	361.127	520.735	568.757	623.325	616.004	983.938	917.457	807.765	733.96	500.179	492.313	536.776	444.232
LBJ_RS08940	no	1134.56	1097.26	991.366	1142.96	1606.18	1547.76	1808.93	2063.58	3223.29	3561.96	3288.01	2826.03	1850.77	1670.75	1785.49	1811.48
LBJ_RS08945	no	3809.49	4052.66	3328.08	3698.35	3575.65	3588.26	4468.5	4045.78	6112.87	8035.7	7106.01	6797.51	5124.96	5608.22	4714.21	4960.59
LBJ_RS08950	no	10142.8	11033.6	9570.93	9876.92	9898.36	10731.1	11889	10434.9	10000.9	12616.2	11325	11386.2	7500.54	8583.87	7774.77	7690.14
LBJ_RS08955	no	3292.78	4188.29	3449.83	3500.37	2099.65	2243.47	2478.84	2137.81	1691.1	2897.71	2737.1	2652.66	1734.03	2235.62	1798.67	2016.32
LBJ_RS08960	no	3070.99	3019.15	2853.37	3683.68	5736.88	7725.19	8192.39	7356.35	4780.64	5167.51	5423.07	4673.07	4668.7	4892.04	4789.55	4714.61
LBJ_RS08965	no	7668.94	9311.08	9336.64	5697.38	5902.25	4394.42	3691.76	2720.27	1681.83	2047.25	1746.86	2036.59	3354.52	3503.2	3039.85	3064.38
LBJ_RS08970	no	993.197	1106.75	1130.5	1024.72	1225.31	1417.95	1328.58	1264.13	795.891	812.994	822.875	806.778	1209.21	1164.97	1196.92	1333.52
LBJ_RS08975	no	3571.85	3663.4	3182.81	3766.17	4779.85	5853.24	5356.1	5197.13	3477.55	4381.77	4337.52	4112.49	5123.89	5083.78	5059.82	5053.55
LBJ_RS08980	no	5468.07	6118.32	4911.81	5328.92	7435.42	7871.5	8020.49	6025.13	3228.59	4650.87	4089.97	4159.88	5644.42	5994.82	5396.95	5000.9
LBJ_RS08985	no	266.884	278.044	288.509	293.301	456.522	568.039	546.213	562.469	454.227	351.995	346.351	329.415	539.808	473.657	597.045	588.196
LBJ_RS08990	no	6141.98	6165.8	5727.21	7449.85	10074.3	12650.4	12863.3	10104.5	5101.12	5864.68	5610.19	5314.56	5082.12	6160.65	5192.6	5232.06
LBJ_RS08995	no	357.063	307.883	386.725	370.293	552.401	774.599	558.262	590.307	464.821	367.891	392.841	433.441	477.687	479.876	463.322	494.413
LBJ_RS09005	no	4522.4	3830.23	3452.9	5052.11	8914.06	10310.8	10401.3	8049.45	5507.67	4989.24	5335.9	4750.51	4540.17	5522.2	5506.19	5104.55
LBJ_RS09010	no	686.098	675.443	554.51	714.922	945.591	1106.67	1104.47	950.773	2800.85	2512.79	2680.15	2539.39	1450.2	1455.17	1617.86	1435.53
LBJ_RS09020	no	0	0	0	0	0	0	0	0	0	0	0	0	0	0	0	0.822651
LBJ_RS09025	no	1385.6	1420.06	1245.09	1680.98	1724.05	2066.31	2467.6	1963.65	1905.64	2557.07	2580.2	2359.07	1844.34	2117.46	1805.26	1665.87
LBJ_RS09030	no	5610.65	5805.02	4917.95	7361.86	8672.17	12006.3	12430.4	8175.79	9089.84	13514.3	12732.5	11637	8061.77	10275.3	7136.29	6836.23
LBJ_RS09035	no	11546.7	12267.8	10272.8	14690.7	18603.1	26891.5	27107.4	17983.3	12856.1	20746.1	18683.2	17527.2	12717.6	16834	10997.3	10727.4
LBJ_RS09040	no	180.36	181.746	211.778	197.062	463.559	456.87	420.102	399.01	332.394	283.867	297.537	323.636	397.359	378.304	409.645	412.148
LBJ_RS09045	no	58038	59426.8	50490.1	75271.2	163613	200892	216826	231703	440391	403354	358994	303324	170751	212580	191839	181979
LBJ_RS09050	no	85.3052	81.3787	123.793	84.3241	150.415	196.519	169.487	194.152	149.643	94.2437	117.387	83.2207	126.384	123.337	142.198	141.496
LBJ_RS09055	no	13795.1	15957	15693	13779.7	14884.9	12500.5	10358.8	8317.12	14078.4	14203.6	12361.7	13964.9	10111.8	11670.4	10151.7	10034.7
LBJ_RS09060	no	7343.56	7891.02	7393.81	8255.51	8527.03	8939.45	9864.77	10025.2	14982.9	12911.4	12871.9	12603.3	11768.7	12640.5	11951.3	12627.7
LBJ_RS09065	no	4795.37	5068.54	4745.05	5311.5	8499.76	8777.36	8519.32	6435.56	4221.8	5024.44	4882.62	4681.16	4679.41	5543.96	4861.12	4940.84
LBJ_RS09070	no	5454.66	6209.2	4945.58	5754.2	5852.11	5917.08	6929.67	5026.53	4272.12	4690.61	4294.52	4192.24	3786.15	4709.62	4022.99	3785.02
LBJ_RS09075	no	3356.15	3097.82	2787.9	3655.27	4183.47	4722.19	5529.6	4666.07	4416.47	4008.2	4280.57	3820.06	3091.04	3455.52	3628.41	3310.35
LBJ_RS09080	no	2811.42	3097.82	2694.8	3266.64	3034.69	3680.78	4691.01	4005.09	3652.36	3622.14	3543.71	3210.93	2391.65	2640.87	2652.8	2428.47
LBJ_RS09085	no	1051.69	1068.77	852.227	1114.54	1009.8	1158.31	1432.2	1361.2	1634.16	1439.77	1479.55	1319.97	767.941	829.159	833.415	779.873
LBJ_RS09090	no	4264.04	3596.94	3976.72	4067.72	3899.35	3519.41	3603.4	3298.44	5204.41	4637.25	4761.75	5260.24	4237.06	4752.12	4512.68	4789.47
LBJ_RS09095	no	30.4662	36.6204	61.3849	36.6627	21.9905	15.0616	17.6716	15.7035	19.8642	15.8965	6.97351	11.5584	8.56838	23.8383	17.8925	18.0983
LBJ_RS09100	no	23103.1	22914.9	19300.4	25483.3	45785.1	43557.6	44186.2	38092.3	51861.4	50999.5	48751.8	54703.7	43258.5	49437.5	45294.4	48682
LBJ_RS09105	no	2443.39	3495.22	2463.58	3124.57	2936.17	4525.67	4611.48	2915.85	2272.46	4136.5	3534.41	2913.88	2498.75	3658.66	2248.81	2170.98
LBJ_RS09110	no	7576.32	8462.03	7055.17	8541.48	15633.5	15942.4	14489.1	10481.3	8685.94	9054.21	8996.99	8260.81	9588.02	9981	10053.7	9322.28
LBJ_RS09115	no	3744.9	4284.59	3596.13	3598.44	6031.55	5303.85	5375.38	3707.44	3264.34	2887.49	2687.13	2489.68	3685.47	3316.63	3353.44	3066.02
LBJ_RS09120	no	2020.52	2225.71	2111.64	2213.51	2365.3	2757.72	2818.62	2429.75	2324.11	2688.78	2733.62	2617.98	2076.76	2159.96	2048.22	1918.42
LBJ_RS09125	no	5554.59	6017.96	5605.46	6234.48	6021.87	6696.7	7589.15	6641.13	7613.27	6844.59	6896.8	6581.37	4237.06	4736.57	4534.34	4167.55
LBJ_RS09130	no	4276.23	4043.17	4071.86	4810.14	4865.17	5653.14	5474.98	6205.01	6209.54	5522.91	6283.13	5367.73	3933.96	3850.41	4182.14	4358.41
LBJ_RS09135	no	14773.6	15132.4	14819.3	15056.4	15669.5	16582.9	16675.6	17400.1	16660.7	13632.4	14969.8	12493.5	10811.2	10865.1	11714.9	11198.7
LBJ_RS09140	no	5466.85	5814.51	5279.1	5944.85	6845.2	8125.4	8199.62	7045.14	8521.73	8349.09	8112.52	7270.25	5990.37	6453.96	6264.27	5986.43
LBJ_RS09145	no	2302.02	2804.85	2535.2	2658.96	2821.82	3409.67	3273.26	2725.26	1789.1	2090.39	1943.29	1874.78	2226.71	2301.95	2220.56	2046.76
LBJ_RS09150	no	3805.83	4269.67	3768.01	4271.2	5396.46	6230.5	6255.74	4954.44	2588.96	3173.63	3095.08	2880.36	3785.08	4084.64	4093.62	3856.59
LBJ_RS09155	no	1439.22	1622.15	1433.34	1481.17	2125.16	2221.23	2231.44	2170.65	1602.38	1551.05	1496.98	1568.48	1694.4	1604.42	1685.66	1558.92
LBJ_RS09160	no	5970.15	6865.65	6966.16	4815.64	4325.09	3730.27	3092.53	2942.97	3183.56	3140.7	2773.13	3261.79	3774.37	4164.45	3703.75	4247.35
LBJ_RS09170	no	1299.08	1391.58	1186.77	1365.68	1810.26	1925.02	1977.61	1582.48	480.713	602.933	525.338	510.882	761.515	812.575	797.63	756.016
LBJ_RS09175	no	6979.19	7423.1	6150.76	7033.73	9104.94	11443.3	10934.7	9700.45	11603.3	13002.2	11817.8	11800	9212.08	9128	8952.85	8150.83
LBJ_RS09180	no	7155.89	7115.21	7465.42	4757.9	8247.31	5172.6	3121.45	2424.76	2079.12	2158.52	1767.79	2999.41	5057.49	3976.85	4523.04	4207.86
LBJ_RS09185	no	57960	58546.6	48881.8	34795.6	53690.2	21647.9	7933.74	6423.43	6230.73	8756.72	5921.67	19900.1	26800.8	22490.9	23479.7	20052.9
LBJ_RS09190	no	48071.9	55484	47694	31380.5	46087.7	20760	6988.31	6098.65	9378.54	13350.8	8657.62	24981.2	29449.5	32281.2	27510.2	26407.1
LBJ_RS09195	no	650.757	580.502	610.78	717.672	591.104	783.923	710.88	740.918	1454.06	1138.87	1397.03	1242.53	1006.78	978.407	1069.78	1047.23
LBJ_RS09200	no	41.434	21.701	38.8771	12.8319	10.5554	0	0.803254	2.85517	1.32428	0	1.16225	0	2.14209	1.03645	3.76685	0
LBJ_RS09205	no	2341.02	2313.87	2303.98	2292.33	2412.8	2351.05	2268.39	2103.55	2163.87	2336.79	2470.95	2495.46	2053.2	2297.81	1957.82	2102.7
LBJ_RS09210	no	7587.29	7149.12	6069.94	8676.22	9046.89	9706.87	10889.7	9084.45	12844.2	12355	12788.3	11876.3	8204.22	8797.37	8614.78	8160.7
LBJ_RS09215	no	4998.89	4521.94	4005.36	5240.93	5765.03	5176.9	5497.47	5059.37	9069.98	7871.05	7816.15	7316.48	5419.5	5653.83	5633.32	5585.8
LBJ_RS09220	no	1676.86	1359.02	1140.74	1667.23	1696.79	1666.11	1945.48	1887.98	3763.6	3332.59	3425.16	3276.81	2046.77	2270.86	2118.85	1981.77
LBJ_RS09225	no	5369.36	5819.94	4929.21	5727.62	3741.02	4768.09	5655.71	4770.99	4317.15	5872.63	5462.58	5383.91	4837.92	5306.62	4622.86	4880.79
LBJ_RS09230	no	2432.42	2473.91	2458.46	2648.88	3152.56	3997.79	4529.55	4516.88	3629.85	3521.08	3389.13	3375.06	4169.59	3356.02	3909.04	3829.44
LBJ_RS09235	no	10.9678	9.49419	11.2539	9.16566	4.3981	3.58611	6.42603	2.14138	5.29711	3.4064	3.48676	1.15584	4.28419	6.21869	2.82513	0
LBJ_RS09240	no	4008.13	3782.75	3631.94	4228.12	5587.34	5468.1	5754.51	5466.23	5689.1	5660.3	5341.71	5634.73	8178.52	7123.51	8335.09	7966.55
LBJ_RS09245	no	2321.52	2757.38	2764.37	2675.46	2901.86	4111.11	4303.84	4369.13	1941.39	2085.85	2165.28	2008.85	1921.46	1804.46	1933.33	1863.3
LBJ_RS09255	no	4172.64	4966.82	4903.63	3750.59	3101.54	2839.48	2735.88	2132.81	1276.6	1473.84	1233.15	1712.96	880.401	980.48	927.586	950.162
LBJ_RS09260	no	15712	18699.5	22040.2	14271.9	15358.2	16455.2	13231.2	10574.1	8476.7	8374.07	7334.97	9407.4	6151.02	6152.36	5782.11	6282.59
LBJ_RS09265	no	9701.64	9335.5	9630.26	9899.83	8735.5	8557.17	8247.82	7759.65	3819.22	5116.41	4994.2	4873.03	4962.16	5769.91	4594.61	4736
LBJ_RS09270	no	9075.26	9589.13	8914.11	8791.71	8571.01	7753.88	8047.8	7180.76	3190.19	4223.94	4049.29	4073.19	4077.48	5256.87	3693.39	4076.24
LBJ_RS09275	no	4.87459	8.13787	6.13849	4.58283	7.03695	3.58611	4.81953	3.56897	14.5671	7.94827	8.13576	10.4026	4.28419	7.25514	7.53369	11.5171
LBJ_RS09280	no	1905.96	2067.02	1735.15	1971.53	2470.85	2970.01	3046.74	2750.25	3248.45	4113.8	3576.25	3815.44	3069.62	3255.48	3152.85	3171.32
LBJ_RS09285	no	15866.8	15253.1	15019.9	14064.7	9888.68	7497.83	8532.97	7308.53	8300.57	8540.98	8529.77	9958.74	10756.5	12248.7	11544.4	12197.4
LBJ_RS09290	no	1191.84	1010.45	1139.71	1068.72	1352.85	1037.1	910.89	1072.83	611.816	592.714	600.884	586.012	997.145	936.949	1076.38	1159.94
LBJ_RS09295	no	3984.97	4028.25	3868.27	3852.33	4530.04	4116.85	3962.45	3491.88	2522.75	2437.85	2387.27	2703.52	4226.35	4101.23	4386.49	4174.13
LBJ_RS09300	no	7187.58	7516.68	7667.99	7758.73	6057.06	5990.23	5950.51	6170.74	6952.46	7204.54	6907.26	7070.29	6065.34	6382.45	5919.6	5892.65
LBJ_RS09305	no	6657.46	6374.67	6588.64	6897.16	5323.46	4898.62	5106.29	5416.26	6586.96	6131.52	6033.25	6247.33	5466.63	5228.88	5460.04	5410.58
LBJ_RS09310	no	8414.75	7846.27	7841.92	10305.9	7876.99	7562.38	9256.7	9347.84	8823.66	6555.05	7130.42	6500.46	6585.87	6847.81	7125.93	6696.38
LBJ_RS09315	no	4298.17	4618.24	3945	4575.5	3339.91	3845.74	4187.36	3681.75	4215.18	5453.65	5382.39	5181.64	3671.55	3979.96	3392.99	3452.67
LBJ_RS09320	no	8824.22	10145.2	8878.3	9635.86	10307.4	11686.4	10545.9	8741.11	10296.3	11494.3	10583.5	10636.1	7922.54	10068.1	8334.15	8653.47
LBJ_RS09325	no	6520.98	6491.31	8095.64	6951.24	6543.49	7089.73	6203.53	6056.54	5836.09	6457.4	6709.68	6469.25	5566.23	6517.19	5475.11	5906.64
LBJ_RS09330	no	10941	12064.4	10876.4	11223.4	9754.1	10350.2	11109.8	9801.1	7250.42	7973.25	7104.85	7243.66	6584.8	7455.17	6373.5	6029.21
LBJ_RS09335	no	9199.56	11109.6	9053.25	8734.88	10900.2	11341.4	12950.9	11961.7	11500	11975.8	10083.7	10240.8	10232.8	11501.5	10620.6	9681.78
LBJ_RS09340	no	878.644	1082.34	955.558	832.242	1259.61	1288.13	1322.96	1082.82	648.896	873.174	812.414	887.687	1133.17	1166	1125.35	1071.91
LBJ_RS09345	no	4366.41	4969.53	4774.72	3997.15	6273.45	5160.41	4388.18	3769.54	2675.04	3129.35	2851	3301.09	4053.91	4297.11	4040.88	4063.07
LBJ_RS09350	no	6481.98	6395.01	5088.81	6561.7	13196	13548.3	12503.5	12080.2	14271.7	15223.2	13887.8	14435.3	12228.1	12682	12364.7	11704.7
LBJ_RS09355	no	1344.17	1406.5	1216.44	1406.01	1859.52	2252.79	2702.15	2608.91	2877.66	3748.18	3549.52	3520.7	2250.27	2327.86	2256.34	2144.65
LBJ_RS09360	no	6280.9	6374.67	6272.51	6910.91	8783.88	9222.75	9851.11	8501.28	5467.94	4959.72	5461.42	4831.42	6791.51	6952.5	7614.68	7417.02
LBJ_RS09370	no	3387.84	3407.06	3338.31	3448.12	4937.3	5362.66	5714.35	4578.27	2880.3	2876.14	3162.49	2768.24	3413.43	3536.36	3235.72	3182.01
LBJ_RS09375	no	2458.01	2625.82	2609.88	2994.42	5880.26	7777.55	7231.7	6553.34	3029.95	3748.18	3778.48	3662.86	3204.57	3400.59	3082.22	3046.28
LBJ_RS09385	no	1512.34	1710.31	1449.71	1693.81	2547.38	2833.74	2765.6	2470.44	1842.07	2336.79	2119.95	1955.69	1679.4	1801.35	1357.95	1367.25
LBJ_RS09390	no	3515.79	4606.04	3482.57	4620.41	5345.45	8587.29	8968.33	6178.6	4664.11	6815.07	5663.65	5255.62	3882.55	4909.66	3549.31	3322.69
LBJ_RS09395	no	2801.67	3210.39	2998.65	3566.36	5348.09	7550.19	7005.98	6299.23	3775.52	3865.13	3504.19	3355.41	3907.18	3831.75	3764.02	3448.55
LBJ_RS09400	no	24644.7	24526.2	24007.6	23957.2	24961.8	20297.4	19553.6	19870.6	26829.9	30354.4	27803.4	31975.2	28512.4	29815.5	26617.5	26724.6
LBJ_RS09405	no	3198.95	3392.14	2854.4	3388.55	4314.53	4669.11	4813.9	4420.52	3853.65	4722.41	4456.07	4204.95	4027.14	4310.59	3958.01	3720.85
LBJ_RS09410	no	3251.35	3577.95	3370.03	3145.66	3018.85	3014.48	3401.78	3212.07	3510.66	3655.07	3611.12	3464.06	3315.96	3522.89	3563.44	3507.78
LBJ_RS09415	no	1531.84	1742.86	1661.48	1524.25	1727.57	1592.23	1732.62	1623.88	1428.9	2057.47	2110.65	1978.8	1697.61	1732.94	1902.26	1892.1
LBJ_RS09420	no	2064.39	2518.67	2234.41	2175.01	2728.58	2405.56	2584.07	2297.7	2986.25	3123.67	2821.95	2931.22	1917.17	2464.67	2271.41	2039.35
LBJ_RS09425	no	1868.18	2010.05	2065.6	2034.78	1792.66	2129.43	2170.39	2079.99	1951.99	1710.01	1705.02	1704.87	1511.25	1720.5	1761.94	1620.62
LBJ_RS09430	no	46.3086	63.7467	66.5003	36.6627	20.2312	23.6683	24.9009	18.5586	9.26994	7.94827	8.13576	12.7143	16.0657	15.5467	13.184	11.5171
LBJ_RS09435	no	2270.34	2427.8	2236.46	2480.23	2762.88	3928.94	4353.64	2979.37	764.108	2055.19	1692.24	2023.88	1787.58	2608.74	1594.32	1591.01
LBJ_RS09440	no	31.6848	24.4136	26.6001	17.4148	22.8701	14.3444	15.2618	24.9828	13.2428	18.1675	15.1093	13.8701	28.9183	21.7654	27.3096	27.9701
LBJ_RS09445	no	255.916	269.906	319.201	204.394	200.553	200.822	195.191	182.017	177.453	190.758	155.742	166.441	239.915	233.201	206.235	257.49
LBJ_RS09450	no	7850.52	8148.72	8346.3	5124.52	3991.71	3022.37	2465.19	2225.61	1801.02	1744.08	1465.6	1887.49	3242.06	3784.07	3116.12	3546.45
LBJ_RS09455	no	550.828	633.398	715.134	524.276	173.285	202.256	171.093	199.148	199.966	140.798	148.768	216.143	267.762	308.862	296.639	338.932
LBJ_RS09460	no	10.9678	21.701	29.6694	13.7485	19.3516	7.88944	13.6553	24.9828	45.0254	15.8965	31.3808	19.6493	53.5524	19.6925	27.3096	30.4381
LBJ_RS09465	no	194.983	193.953	360.125	234.641	282.358	413.12	264.271	309.786	492.631	409.903	613.669	522.441	600.858	484.021	477.448	660.589
LBJ_RS09470	no	957.856	998.246	911.565	1208.95	1180.45	1515.49	1528.59	1567.49	1601.05	2057.47	2102.51	1820.45	1932.17	1784.76	1903.2	1946.39
LBJ_RS09475	no	742.156	779.88	764.242	887.236	1489.2	1855.45	1727	1872.99	1725.53	1579.43	1564.39	1400.88	2172.08	1870.79	2328.85	2248.31
LBJ_RS09480	no	8.53052	9.49419	8.18465	10.0822	23.7497	10.7583	5.62278	13.5621	18.5399	10.2192	18.596	19.6493	42.8419	30.057	35.785	44.4232
LBJ_RS09485	no	1199.15	1291.21	1213.37	884.487	2228.96	1394.28	1326.17	1392.61	5265.33	5723.89	5446.31	5405.88	9480.91	7811.71	9442.54	8780.98
LBJ_RS09490	no	883.519	827.35	887.011	804.745	1716.14	1200.63	989.609	864.404	3199.46	3518.81	3260.12	3272.19	4194.22	4366.56	4205.68	3907.59
LBJ_RS09495	no	226.668	176.321	237.355	159.483	156.572	98.2593	93.9808	121.345	18.5399	13.6256	11.6225	10.4026	14.9947	12.4374	14.1257	9.04916
LBJ_RS09500	no	341.221	343.147	353.986	361.127	416.94	364.348	453.035	512.504	463.497	366.756	427.709	369.87	683.328	496.459	711.934	658.121
LBJ_RS09505	no	868.895	923.649	823.58	885.403	1175.17	1481.06	1493.25	1274.83	957.453	1065.07	1053	1182.43	1094.61	1230.26	1187.5	1141.02
LBJ_RS09510	no	18962.1	18120.3	21832.6	15852	21684.4	15149.9	10072	9378.53	6858.43	7643.96	7196.67	9476.75	15208.9	14520.6	14752.9	14674.5
LBJ_RS09520	no	5987.21	7665.88	7038.8	5211.6	4873.97	3806.29	3545.56	2710.27	2366.48	3583.53	2576.71	3719.5	4690.12	4814.3	4393.08	4242.41
LBJ_RS09525	no	2068.04	2141.62	2218.04	1772.64	1936.92	1767.95	2002.51	2289.85	1986.42	1880.33	1749.19	1847.04	2204.22	2007.6	2130.15	2058.27
LBJ_RS09530	no	990.759	1003.67	978.066	1334.52	1731.97	2186.09	2576.84	2626.05	2269.81	2450.34	2906.79	2184.54	1669.76	1667.65	1787.37	1622.27
LBJ_RS09535	no	2247.18	2444.07	2407.31	3015.5	3506.16	4177.1	5322.36	4973	5013.72	5222.01	5497.45	4733.17	3148.88	3445.15	3489.98	3321.87
LBJ_RS09540	no	476.491	535.743	511.541	650.762	661.474	925.933	1039.41	1003.59	548.251	907.238	891.447	797.531	619.065	634.306	630.947	582.437
LBJ_RS09545	no	5782.48	6979.58	6429.04	8162.02	8033.56	10781.3	12264.9	10939.6	10129.4	11004.9	10322	9051.4	5904.68	7160.82	5779.28	5619.53
LBJ_RS09550	no	14275.2	15131	13286.8	18976.6	20641.1	30401.6	35466.9	26344	18469.7	30525.9	28539.1	26061.9	17266.4	22503.4	15702.1	15187
LBJ_RS09555	no	1656.14	1760.49	1572.48	1999.03	3970.6	4479.05	4588.99	4113.59	3481.53	3083.93	3076.48	2967.05	2860.77	2785.97	3178.28	2978
LBJ_RS09565	no	416.777	328.228	366.263	346.462	227.821	186.478	185.552	215.566	237.046	222.551	234.775	226.545	296.68	283.987	295.697	321.657
LBJ_RS09575	no	1301.51	1234.24	1248.16	1220.87	880.499	841.301	870.728	784.459	1040.88	1088.91	1114.6	1213.63	990.719	977.371	1165.84	1003.63
LBJ_RS09580	no	614.198	729.696	707.972	759.834	821.564	965.38	877.154	927.218	925.67	792.556	842.633	800.999	965.014	774.227	1025.52	920.547
LBJ_RS09590	no	393.623	378.411	391.84	458.283	639.483	591.708	633.768	673.821	953.48	740.324	897.259	807.934	945.735	792.883	1048.13	955.098
LBJ_RS09595	no	2578.66	3139.86	2917.83	3116.33	3836.9	4025.05	4313.48	4710.32	9959.89	8238.95	8086.95	6796.35	6471.27	6054.93	6524.18	6440.54
LBJ_RS09600	no	11462.6	12638.1	10927.5	12982.2	21089.8	18645.6	19906.2	19047.6	36740.8	32910.4	29057.5	27162.3	33323.5	33517.7	34596.6	33625
LBJ_RS09605	no	1742.66	1858.15	1662.51	1780.89	2186.73	2464.37	2501.33	2201.34	2439.32	2852.29	2778.94	2526.67	2418.42	2458.46	2354.28	2477.83
LBJ_RS09610	no	1637.86	1675.05	1438.45	1914.71	1887.66	1839.67	2182.44	2127.1	3631.17	3606.24	3571.6	3021.37	2363.8	2535.15	2604.77	2535.41
LBJ_RS09615	no	9672.4	10210.3	8248.08	11720.1	12013.8	12178.4	14024.8	12081.7	19448.3	18125.5	17090.9	14426.1	12600.9	14455.3	14163.3	12907.4
LBJ_RS09620	no	6021.33	5965.06	4856.57	6866	7971.11	8560.04	9080.79	7674.71	11767.5	11592	11020.5	9401.62	6911.47	8518.57	7728.63	7322.42
LBJ_RS09625	no	16161.7	17554.7	14057.1	19656.7	22206	23402.9	25076.8	20140.4	24386.6	27024.1	24993.1	20890.7	15840.8	20941.4	17309.6	16244.9
LBJ_RS09630	no	5455.88	5689.73	5300.58	6690.93	6727.33	8345.59	7386.73	7073.69	9491.1	10370.2	10341.7	9123.06	6397.37	8022.11	5795.29	6525.27
LBJ_RS09635	no	14152.1	17747.3	12804.9	16784.2	11740.3	15530.7	15504.4	13582.1	15241.1	23403.1	19984.9	16275.4	10339.9	14696.8	9917.17	9847.96
LBJ_RS09640	no	7458.12	7684.86	6638.77	8846.7	5528.41	6904.69	7932.14	6519.07	4927.64	9642.38	9239.9	7189.34	5241.71	7200.21	5387.53	5409.75
LBJ_RS09645	no	7919.98	7303.74	6839.3	8802.7	8357.26	9783.62	12186.2	10698.3	8667.4	7884.68	8706.43	7292.21	7064.63	7695.63	7997.96	8012.62
LBJ_RS09650	no	115.771	104.436	128.908	101.739	97.6377	144.879	113.259	147.755	266.18	195.3	241.748	164.13	202.428	163.759	174.217	194.968
LBJ_RS09660	no	2614	2819.77	2624.2	2801.03	1924.61	1983.12	2061.15	1708.82	1002.48	1278.54	1362.16	1326.91	1044.27	1104.85	1112.16	1070.27
LBJ_RS09665	no	3361.03	4227.63	4203.84	3534.28	2509.55	3185.18	2680.46	1913.68	1875.18	2012.05	1771.27	1939.5	1694.4	1976.51	1648	1661.76
LBJ_RS09670	no	3779.02	4258.82	4618.19	3658.93	3491.21	3143.58	2602.54	2177.78	2236.71	2182.37	2086.24	2093.23	2295.25	2456.38	2270.47	2365.12
LBJ_RS09675	no	10006.3	10739.3	9843.07	10009.8	11498.4	12243	12182.2	9349.98	8830.28	8939.53	8730.84	8068.94	7357.02	8535.15	8134.5	7770.76
LBJ_RS09680	no	5929.93	5380.49	5575.79	7098.81	5319.06	5390.64	6599.54	7292.11	7586.79	6573.22	6537.67	6360.6	5748.31	5713.94	5719.01	5685.34
LBJ_RS09685	no	1020.01	999.602	1093.67	1269.44	906.888	943.146	1232.19	1596.04	1423.6	1108.22	1249.42	1168.56	1099.97	1084.12	1141.35	1015.97
LBJ_RS09695	no	377.78	226.504	281.347	288.718	150.415	136.272	108.439	142.045	397.283	330.421	411.437	381.428	272.046	304.716	250.495	284.637
LBJ_RS09700	no	884.737	910.085	968.858	829.493	677.307	623.983	637.784	613.149	467.47	447.374	466.063	487.766	582.65	575.229	556.552	577.501
LBJ_RS09705	no	54.8391	69.1719	86.9619	50.4112	40.4625	46.6194	40.966	22.1276	5.29711	6.8128	9.29802	5.77921	14.9947	16.5832	16.9508	18.921
LBJ_RS09715	no	231.543	157.332	282.37	230.975	191.757	243.855	197.601	219.135	124.482	90.8373	81.3576	98.2466	214.209	167.905	180.809	202.372
LBJ_RS09720	no	62828.5	67346.3	70428.9	37494.9	91791.8	61524	64392.9	48464.4	25215.6	18524	23414.7	17239.4	41181.8	42073.6	37824.8	37793.4
LBJ_RS09725	no	199105	258695	240274	143154	436815	326706	340891	214331	106087	103167	108210	81417.5	179065	231194	167248	162270
LBJ_RS09730	no	2799.23	3526.41	3569.53	2224.51	4060.32	3836.42	4748.84	3420.5	4770.05	5612.61	4822.18	6278.54	3839.7	3451.37	3306.35	3266.75
LBJ_RS09740	no	12744.6	12861.9	12226.8	10935.6	3532.55	4387.24	4573.73	4361.99	2632.66	3282.63	2519.76	4397.98	2284.54	2823.29	2466.34	2373.35
LBJ_RS09745	no	14.6238	21.701	26.6001	25.6639	12.3147	7.88944	12.0488	14.2759	3.97283	4.54187	1.16225	2.31168	6.42628	7.25514	7.53369	10.6945
LBJ_RS09750	no	134.051	99.0108	145.278	94.4063	80.0454	58.8122	79.5222	95.6483	76.8081	60.1797	54.6258	33.5194	81.3996	68.4056	75.3369	88.8463
LBJ_RS09755	no	414.34	368.917	384.679	391.374	486.43	534.33	592.802	681.673	524.414	557.514	670.619	602.194	558.016	475.73	585.745	566.807
LBJ_RS09765	no	1817	1882.56	1637.95	2003.61	3266.91	3479.96	3728.71	3331.99	3278.91	3188.39	3085.78	2933.53	2551.23	2531.01	2575.58	2423.53
LBJ_RS09770	no	823.805	817.856	690.58	914.733	1036.19	1129.62	1438.63	1481.84	1733.48	1780.41	1838.68	1751.1	1217.78	1097.6	1233.64	1158.29
LBJ_RS09775	no	670.255	657.811	688.534	747.002	1096.01	1170.51	1273.16	1182.04	1271.31	1411.38	1390.05	1556.92	1220.99	1098.64	1197.86	1201.07
LBJ_RS09780	no	2198.44	1949.02	1835.41	2594.8	4825.59	5212.05	5078.98	5322.04	5604.34	4638.38	4919.81	5066.06	4624.78	4092.93	4924.21	4592.86
LBJ_RS09785	no	137.707	122.068	116.631	163.149	284.997	339.963	330.941	299.793	578.709	489.386	477.686	513.194	326.669	325.445	358.792	394.873
LBJ_RS09790	no	970.042	893.81	809.257	1219.95	843.555	966.097	1037	1302.67	2872.36	2508.25	2547.66	2347.52	1312.03	1400.24	1524.63	1343.39
LBJ_RS09795	no	1505.03	1704.88	1319.77	2004.53	1008.92	1532.7	2029.82	1675.99	2612.8	4321.59	3761.05	3469.84	1855.05	2344.45	1807.14	1763.76
LBJ_RS09800	no	1858.44	1973.43	1790.39	2275.83	1945.72	1783.73	2011.35	2227.04	4260.2	4700.83	4102.75	4236.16	2371.3	2581.79	2450.33	2422.71
LBJ_RS09805	no	5214.59	5095.66	4551.69	7258.29	4893.32	5321.78	6397.92	6707.52	8834.26	13415.5	12042.1	11965.3	7234.92	8791.15	6470.5	7414.55
LBJ_RS09810	no	9136.19	9886.16	8177.49	13261.8	8751.33	10525.9	13275.4	13006.7	12883.9	17745.1	14965.2	15550.7	10504.8	13965.1	10005.7	10514.3
LBJ_RS09815	no	1059	1097.26	1103.9	851.49	869.064	649.803	589.589	535.345	597.249	717.615	619.48	811.401	681.186	697.53	628.122	643.313
LBJ_RS09820	no	777.496	783.948	961.696	762.583	616.613	630.438	664.291	607.438	407.878	344.046	344.027	330.571	546.234	538.953	648.839	599.713
LBJ_RS09825	no	135.27	111.218	190.293	111.821	102.915	110.452	105.226	108.497	67.5382	38.6059	45.3278	55.4804	72.8312	74.6243	72.5118	88.8463
LBJ_RS09830	no	343.658	344.503	481.871	306.133	777.584	734.435	539.787	621	251.613	210.061	268.48	196.493	374.867	382.449	317.357	412.971
LBJ_RS09835	no	722.657	664.593	790.842	670.927	1432.02	1303.19	930.168	1000.74	631.68	496.199	627.616	568.674	875.046	807.393	789.154	864.606
LBJ_RS09840	no	1039.51	1109.46	1067.07	1167.71	1576.28	1849	2320.6	3161.39	3270.97	3001.04	2930.04	2715.07	2942.17	2488.51	2970.16	2851.31
LBJ_RS09845	no	921.297	979.257	735.595	1062.3	1485.68	1854.02	2231.44	2037.88	1550.73	1457.94	1724.78	1458.67	1769.37	1731.91	2217.73	1953.8
LBJ_RS09850	no	279.07	290.251	295.67	368.46	512.818	816.198	1000.85	974.328	617.113	658.571	688.053	586.012	461.621	428.053	481.215	414.616
LBJ_RS09855	no	899.361	918.223	810.28	1169.54	2029.28	2676.67	2950.35	2666.73	1644.75	1574.89	1479.55	1510.69	1458.77	1419.93	1676.25	1502.16
LBJ_RS09860	no	6848.79	7092.16	6670.49	7514.93	6393.95	6411.96	6646.93	5217.83	6737.93	6667.46	5979.79	6545.54	5469.84	6239.42	5448.74	5081.52
LBJ_RS09865	no	6004.27	5379.13	5158.38	5715.71	5445.72	4932.33	4781.77	4089.32	4730.32	4646.33	4366.58	4727.4	3875.05	4290.9	4106.8	3938.85
LBJ_RS09870	no	7604.35	7975.12	6665.37	9197.74	15425	19487.6	19474.9	14071.7	9097.79	12076.8	11302.9	9558.82	9020.36	10005.9	8711.77	8012.62
LBJ_RS09880	no	136.488	101.723	119.701	108.155	122.267	129.817	112.456	122.059	108.591	139.662	134.821	132.922	103.892	96.3897	93.2294	93.7822
LBJ_RS09885	no	2548.19	2140.26	1144.83	2603.97	552.401	929.519	830.565	945.062	307.232	223.687	187.123	208.052	1476.97	237.347	556.552	268.184
LBJ_RS09890	no	1113.84	984.683	911.565	1120.04	1040.59	1231.47	1286.81	1229.87	806.485	730.105	775.222	711.999	789.362	725.514	858.841	826.764
LBJ_RS09895	no	4094.65	4153.03	3888.73	4526.01	1784.75	1289.56	2441.09	1675.99	1569.27	894.748	767.086	913.116	1827.21	573.156	895.568	589.841
LBJ_RS09900	no	293.694	306.527	405.14	375.792	159.211	155.637	245.796	278.379	487.334	418.987	464.901	462.337	157.444	119.192	177.042	161.24
LBJ_RS09910	no	3.65594	8.13787	10.2308	5.4994	1.75924	0.717221	0	0.713793	3.97283	5.67733	1.16225	2.31168	5.35524	2.0729	0	2.46795
LBJ_RS09915	no	2317.87	2201.29	1953.06	1955.95	2367.06	2204.02	1838.65	1837.3	6650.52	8179.9	7360.54	8278.14	4817.57	5492.14	4688.78	4745.05
LBJ_RS09920	no	80.4307	54.2525	53.2002	58.6603	39.5829	38.0127	48.1953	61.3862	270.153	221.416	273.129	242.727	238.844	212.472	253.32	241.037
LBJ_RS09925	no	1553.77	1316.98	1245.09	1563.66	1455.77	1514.77	1584.02	1404.75	1530.87	1574.89	1594.61	1504.91	1514.46	1699.78	1582.08	1523.55
LBJ_RS09930	no	388.748	438.089	450.156	407.872	338.653	331.356	289.975	349.045	1757.32	1470.43	1574.85	1586.97	946.806	854.033	833.415	920.547
LBJ_RS09935	no	632.477	622.547	690.58	441.785	470.596	403.078	297.204	271.241	1051.48	1077.56	940.262	1146.6	1043.2	935.913	899.335	1002.81
LBJ_RS09940	no	121.865	97.6545	102.308	73.3253	60.6937	43.7505	29.7204	31.4069	52.9711	68.128	32.5431	50.8571	48.1971	63.2233	47.0856	41.1326
[truncated: 1,727 more rows]

## Sheet: 29
GeneID	sRNA	baseMean	log2FoldChange	lfcSE	FC_significant	stat	pvalue	padj	padj_significant	JB197_29A	JB197_29B	JB197_29C	JB197_29D	HB203JB_29A	HB203JB_29B	HB203JB_29C	HB203JB_29D
JB_C1_N530	yes	9144.81	-6.99388	0.172614	yes	-40.5176	0	0	yes	119.259	139.269	185.132	125.187	23513.9	14995	16826.5	17254.3
JB_C1_N725	yes	14400.7	-3.95219	0.185057	yes	-21.3566	3.38684e-101	2.03265e-99	yes	1690.92	1563.83	1629.7	2105.34	16745.3	28394.3	32335.5	30740.7
JB_C1_N830	yes	2297.72	-3.09839	0.3592	yes	-8.62582	6.36346e-18	2.75651e-17	yes	294.952	365.877	863.356	396.818	3887.15	3537.4	4409.84	4626.39
JB_C1_N685	yes	1102.06	-2.29974	0.333228	yes	-6.9014	5.14939e-12	1.4888e-11	yes	257.684	279.719	598.119	351.94	1510.9	1363.18	2218.44	2236.53
JB_C1_N455	yes	2567.01	-2.05322	0.117228	yes	-17.5148	1.10536e-68	3.51542e-67	yes	1054.16	1087.01	953.252	895.99	3678.87	4711.3	3712.08	4443.39
JB_C1_N215	yes	1354.78	-1.96	0.12118	yes	-16.1742	7.66395e-59	1.83984e-57	yes	588.84	468.558	630.161	526.729	2460.25	1951.6	2090.3	2121.79
JB_C1_N135	yes	8778.86	-1.92608	0.210415	yes	-9.15373	5.4999e-20	2.65092e-19	yes	3420.17	2823.15	3143.68	5241.3	17229.8	11636.1	16633.3	10103.5
JB_C1_N130	yes	3257.9	-1.70513	0.442252	yes	-3.85557	0.000115458	0.000192052	yes	934.903	1162.54	3063.58	955.827	5024.06	3795.32	5538.08	5588.86
JB_C1_N905	yes	444.247	-1.63299	0.191542	yes	-8.52549	1.5216e-17	6.39039e-17	yes	205.508	226.608	289.269	145.657	823.919	644.322	583.641	635.053
JB_C1_N440	yes	358.126	1.61993	0.144818	yes	11.186	4.77274e-29	3.95532e-28	yes	472.775	584.223	600.789	503.108	207.13	157.893	149.164	189.922
JB_C1_N480	yes	769.65	1.62558	0.137664	yes	11.8083	3.53524e-32	3.41678e-31	yes	1174.48	1291.19	1304.82	880.243	393.548	372.667	360.396	379.845
JB_C1_N145	yes	675.458	1.62976	0.128289	yes	12.7038	5.63262e-37	6.67483e-36	yes	1059.49	1110.61	1030.69	882.605	392.397	292.25	297.327	338.299
JB_C1_N780	yes	1563.48	1.63288	0.185112	yes	8.82104	1.13402e-18	5.12099e-18	yes	2309.57	2648.48	2959.44	1541.61	673.174	764.949	686.754	923.893
JB_C1_N765	yes	277.878	1.63656	0.142821	yes	11.4588	2.12368e-30	1.85935e-29	yes	440.831	385.941	396.076	458.23	151.896	120.627	114.125	155.301
JB_C1_N745	yes	900.799	1.63792	0.133516	yes	12.2675	1.353e-34	1.49837e-33	yes	1394.9	1504.82	1476.61	1078.65	425.768	421.703	401.441	502.503
JB_C1_N655	yes	215.921	1.65635	0.191189	yes	8.66342	4.5782e-18	1.99947e-17	yes	396.109	286.8	391.625	236.988	104.716	100.032	117.129	93.972
JB_C1_N635	yes	1789.12	1.66081	0.128918	yes	12.8827	5.6332e-38	7.01041e-37	yes	2532.12	2778.3	3246.93	2315.56	997.678	795.351	834.917	812.116
JB_C1_N70	yes	338.591	1.66372	0.151237	yes	11.0007	3.79096e-28	2.97598e-27	yes	520.692	455.576	633.721	447.995	186.417	162.797	152.167	149.366
JB_C1_N690	yes	254.638	1.67957	0.213829	yes	7.85476	4.0055e-15	1.43588e-14	yes	433.377	431.971	409.427	278.717	94.3594	99.0511	114.125	176.074
JB_C1_N970	yes	1196.51	1.68734	0.206155	yes	8.18478	2.72797e-16	1.05081e-15	yes	1821.89	2224.77	2093.42	1165.26	468.345	610.978	452.497	734.96
JB_C1_N695	yes	898.208	1.68797	0.145962	yes	11.5645	6.23803e-31	5.70312e-30	yes	1365.09	1438.72	1433.88	1247.93	303.791	440.336	446.49	509.427
JB_C1_N430	yes	495.669	1.69682	0.150178	yes	11.2987	1.33159e-29	1.13905e-28	yes	774.116	722.312	903.409	629.87	272.722	189.276	235.258	238.392
JB_C1_N945	yes	305.783	1.70101	0.229451	yes	7.4134	1.23099e-13	3.97613e-13	yes	406.757	494.524	639.952	329.894	134.635	120.627	114.125	205.749
JB_C1_N595	yes	78.9779	1.70207	0.204366	yes	8.32853	8.18535e-17	3.26799e-16	yes	114.999	129.827	133.509	105.503	31.0696	34.3246	41.0451	41.5455
JB_C1_N375	yes	589.38	1.71109	0.142022	yes	12.0481	1.98553e-33	2.06373e-32	yes	815.644	875.744	1022.68	895.99	346.368	265.771	269.296	223.554
JB_C1_N845	yes	497.244	1.72628	0.180474	yes	9.56528	1.11897e-21	5.99955e-21	yes	815.644	774.243	905.189	559.797	243.954	197.121	189.208	292.797
JB_C1_N915	yes	9137.08	1.7546	0.167067	yes	10.5024	8.4246e-26	5.83761e-25	yes	12694.7	16894.1	13882.2	12913.9	5791.6	3474.63	3655.01	3790.53
JB_C1_N75	yes	29.7859	1.79888	0.310239	yes	5.79837	6.69629e-09	1.57304e-08	yes	47.9164	44.8494	51.6234	40.9415	10.3565	11.7684	14.0154	16.816
JB_C1_N835	yes	1966.47	1.8145	0.237547	yes	7.63848	2.19794e-14	7.42153e-14	yes	2718.46	3908.98	4055.1	1566.8	1028.75	916.958	792.871	743.863
JB_C1_N175	yes	1925.05	1.81739	0.141507	yes	12.8432	9.39431e-38	1.15367e-36	yes	2939.94	2718.11	3842.38	2496.65	765.232	840.463	857.942	939.72
JB_C1_N560	yes	830.601	1.87484	0.160094	yes	11.7109	1.1214e-31	1.05639e-30	yes	1203.23	1458.79	1556.71	1003.07	347.519	372.667	291.32	411.499
JB_C1_N1050	yes	1193.48	1.89624	0.129277	yes	14.6681	1.03259e-48	1.82964e-47	yes	1895.36	1816.4	2229.6	1584.12	544.293	436.413	499.549	542.07
JB_C1_N715	yes	354.751	1.94134	0.13287	yes	14.6108	2.39541e-48	4.2044e-47	yes	528.146	593.665	639.952	489.724	157.649	138.279	147.162	143.431
JB_C1_N190	yes	368.82	1.96406	0.233162	yes	8.42359	3.65125e-17	1.48809e-16	yes	434.442	675.102	853.566	385.795	142.69	175.546	126.139	157.279
JB_C1_N115	yes	3401.9	2.00451	0.120438	yes	16.6435	3.37065e-62	8.95869e-61	yes	5017.38	6203.38	5983.86	4582.3	1291.11	1437.71	1245.37	1454.09
JB_C1_N820	yes	2484.51	2.02017	0.192363	yes	10.5018	8.47121e-26	5.85491e-25	yes	4396.6	4150.93	4980.76	2417.13	1011.49	924.804	842.926	1151.4
JB_C1_N815	yes	624.851	2.04811	0.24	yes	8.53381	1.41607e-17	5.96737e-17	yes	883.792	1323.06	1202.47	617.272	170.307	313.825	201.221	286.862
JB_C1_N730	yes	413.286	2.08147	0.249087	yes	8.3564	6.46605e-17	2.60391e-16	yes	672.96	774.243	743.198	485	103.565	151.028	117.129	259.165
JB_C1_N785	yes	340.173	2.10021	0.205148	yes	10.2376	1.34588e-24	8.4882e-24	yes	606.941	658.578	585.658	356.664	105.867	136.318	110.121	161.236
JB_C1_N1060	yes	1807.98	2.13493	0.093119	yes	22.9269	2.50319e-116	1.82635e-114	yes	2919.71	3107.59	3052.9	2700.57	730.71	657.072	617.678	677.588
JB_C1_N260	yes	267.421	2.14355	0.153191	yes	13.9926	1.7293e-44	2.78559e-43	yes	466.387	437.872	491.312	349.578	93.2087	105.916	102.112	92.9828
JB_C1_N870	yes	569.255	2.15387	0.136621	yes	15.7653	5.38918e-56	1.1796e-54	yes	833.746	1031.54	978.174	876.306	173.759	199.083	206.226	255.208
JB_C1_N65	yes	558.22	2.15484	0.183429	yes	11.7475	7.27211e-32	6.92059e-31	yes	916.801	888.727	1205.14	636.168	212.884	182.411	188.207	235.425
JB_C1_N535	yes	543.185	2.18183	0.209479	yes	10.4155	2.10734e-25	1.40527e-24	yes	913.607	1056.32	1010.22	581.055	194.472	175.546	149.164	265.1
JB_C1_N650	yes	608.157	2.19967	0.159927	yes	13.7543	4.80183e-43	7.2929e-42	yes	911.477	1071.67	1191.79	821.98	163.403	235.369	225.247	244.327
JB_C1_N585	yes	441.518	2.22556	0.228005	yes	9.76098	1.65544e-22	9.43324e-22	yes	780.505	913.512	827.754	388.945	140.388	156.913	139.153	184.977
JB_C2_N45	yes	187.77	2.23771	0.161876	yes	13.8236	1.83694e-43	2.85994e-42	yes	257.684	331.65	350.683	299.188	67.8928	64.7265	63.0693	67.2642
JB_C1_N980	yes	287.173	2.24933	0.275155	yes	8.17477	2.96419e-16	1.14062e-15	yes	533.47	560.618	535.815	269.269	59.8377	102.974	81.0891	154.312
JB_C1_N971	yes	481.243	2.27215	0.196513	yes	11.5624	6.39316e-31	5.81637e-30	yes	665.506	984.327	966.603	573.969	146.142	186.334	136.15	190.912
JB_C1_N895	yes	299.666	2.31252	0.23238	yes	9.95146	2.48501e-23	1.47948e-22	yes	482.359	624.351	596.339	292.889	104.716	108.858	72.0792	115.734
JB_C1_N330	yes	96.7654	2.4825	0.278576	yes	8.9114	5.03941e-19	2.30648e-18	yes	167.175	180.578	197.593	111.802	23.0145	27.4597	19.0209	47.4806
JB_C1_N975	yes	3182.08	2.49663	0.112947	yes	22.1044	2.86875e-108	1.80926e-106	yes	6219.55	5241.48	5352.81	4811.42	956.252	864	923.014	1088.1
JB_C1_N590	yes	427.101	2.52317	0.262846	yes	9.59942	8.03924e-22	4.34354e-21	yes	760.274	869.843	853.566	427.524	98.9623	113.762	90.099	202.782
JB_C1_N705	yes	1481.46	2.56184	0.197767	yes	12.9538	2.23679e-38	2.81186e-37	yes	2366.01	2995.47	3019.08	1755.76	339.464	480.545	347.382	548.005
JB_C1_N150	yes	302.577	2.57817	0.214392	yes	12.0255	2.60973e-33	2.68997e-32	yes	522.821	591.304	619.48	340.917	62.1391	101.993	79.0869	102.875
JB_C1_N750	yes	349.829	2.66756	0.188199	yes	14.1742	1.32402e-45	2.19941e-44	yes	574.997	727.033	689.795	426.737	93.2087	107.877	78.0858	100.896
JB_C1_N890	yes	674.996	2.67391	0.23794	yes	11.2377	2.66109e-29	2.25556e-28	yes	1052.03	1428.1	1438.33	751.12	116.223	227.523	155.17	231.468
JB_C1_N345	yes	678.269	2.69192	0.373506	yes	7.20717	5.71272e-13	1.77438e-12	yes	950.875	1464.69	1682.21	601.526	140.388	209.871	142.156	234.435
JB_C1_N165	yes	329.281	2.69207	0.193457	yes	13.9156	5.09415e-44	8.13533e-43	yes	601.617	512.228	711.156	455.868	98.9623	72.5721	69.0759	112.766
JB_C1_N180	yes	414.61	2.703	0.249261	yes	10.8441	2.12745e-27	1.61556e-26	yes	785.829	790.766	883.828	415.714	79.4	100.032	97.1066	164.204
JB_C1_N550	yes	969.472	2.71271	0.183395	yes	14.7916	1.65944e-49	3.02685e-48	yes	1613.19	2148.05	1748.96	1220.37	207.13	301.076	220.242	296.754
JB_C1_N265	yes	554.625	2.82249	0.176227	yes	16.0162	9.84164e-58	2.27458e-56	yes	1027.54	1077.57	1019.12	764.504	109.319	179.469	110.121	149.366
JB_C1_N205	yes	391.64	3.07019	0.458499	yes	6.69617	2.13955e-11	5.89286e-11	yes	530.275	658.578	1222.94	388.157	59.8377	62.765	72.0792	138.485
JB_C1_N105	yes	285.504	3.30859	0.261328	yes	12.6607	9.7664e-37	1.15368e-35	yes	540.923	645.596	612.36	276.355	42.5768	52.958	42.0462	71.2209
JB_C1_N125	yes	373.755	3.31085	0.205277	yes	16.1287	1.60346e-58	3.80031e-57	yes	734.719	833.255	694.245	455.081	54.0841	78.4563	61.0671	79.1343
JB_C1_N795	yes	346.399	4.30236	0.264353	yes	16.2751	1.48337e-59	3.63133e-58	yes	653.793	775.423	788.591	419.651	36.8232	28.4404	18.0198	50.4481
JB_C1_N790	yes	295.194	8.35789	0.56264	yes	14.8548	6.47981e-50	1.19363e-48	yes	595.229	531.112	536.705	691.282	2.30145	2.94211	0	1.97836
LBJ_RS03415	no	617413	-5.7866	0.162257	yes	-35.6631	1.47789e-278	7.85606e-276	yes	18963.2	26409.2	18216.8	24299.6	976811	1.45514e+06	1.05335e+06	1.36611e+06
LBJ_RS03420	no	20305.2	-5.73658	0.163154	yes	-35.1605	8.02436e-271	3.73233e-268	yes	588.84	907.611	599.009	895.202	38248.9	46156.8	34134.5	40910.5
LBJ_RS03450	no	1154.11	-4.63024	0.19836	yes	-23.3426	1.63979e-120	1.32645e-118	yes	92.6384	60.1926	121.938	81.8831	2298	1633.85	2695.96	2248.4
LBJ_RS10820	no	1580.58	-4.4166	0.137024	yes	-32.2322	6.24701e-228	1.66037e-225	yes	140.555	131.008	180.682	113.377	3058.63	2885.23	2850.13	3285.06
LBJ_RS10710	no	68165.6	-4.41444	0.163199	yes	-27.0495	3.87136e-161	4.96735e-159	yes	6089.65	5661.65	4434.27	8239.48	117451	135438	126632	141378
LBJ_RS11060	no	1481.35	-4.37555	0.158676	yes	-27.5753	2.20055e-167	3.14933e-165	yes	144.814	162.874	137.069	103.141	2315.26	3308.89	2647.91	3030.84
LBJ_RS03425	no	5795.05	-4.1718	0.137512	yes	-30.3377	3.65326e-202	7.99633e-200	yes	616.525	730.574	500.213	592.865	9701.76	12663.8	9756.72	11797.9
LBJ_RS13280	no	240.922	-4.12924	0.240492	yes	-17.17	4.45559e-66	1.30545e-64	yes	27.685	12.9827	40.9427	21.2581	494.812	382.475	546.6	400.618
LBJ_RS07510	no	934.589	-3.93705	0.194679	yes	-20.2233	6.10838e-91	3.03057e-89	yes	125.648	95.6001	156.65	80.3084	2165.66	1484.79	1819	1549.05
LBJ_RS02060	no	5178.69	-3.6468	0.204639	yes	-17.8207	4.88564e-71	1.65268e-69	yes	928.514	727.033	651.522	756.631	6375.01	14048.6	9592.54	8349.66
LBJ_RS08135	no	3936.42	-3.58586	0.102339	yes	-35.0392	5.69468e-269	2.11899e-266	yes	609.071	542.914	588.328	677.11	8042.41	7231.71	7127.83	6672.01
LBJ_RS08130	no	1595.92	-3.56412	0.110648	yes	-32.2112	1.23116e-227	3.0541e-225	yes	235.323	293.882	221.624	247.224	3018.35	3161.79	2847.13	2742
LBJ_RS03430	no	6164.09	-3.50873	0.0973861	yes	-36.029	2.94019e-284	1.82341e-281	yes	984.949	1099.99	948.802	951.891	11484.2	11772.4	9962.94	12107.6
LBJ_RS08145	no	836.905	-3.50147	0.122318	yes	-28.626	3.19263e-180	5.3999e-178	yes	125.648	126.287	126.388	162.191	1451.06	1638.76	1614.77	1450.14
LBJ_RS12200	no	2604.51	-3.44527	0.451202	yes	-7.63576	2.24496e-14	7.57344e-14	yes	736.848	533.472	205.603	277.143	3599.47	6755.09	4312.74	4415.7
LBJ_RS08140	no	341.157	-3.43983	0.138573	yes	-24.8232	5.03529e-136	4.80418e-134	yes	59.6293	62.5531	51.6234	57.4756	622.542	654.129	636.699	584.605
LBJ_RS01710	no	4339.45	-3.40775	0.0906772	yes	-37.5812	0	0	yes	776.246	730.574	762.78	720.413	7249.57	8764.55	7673.43	8038.07
LBJ_RS00090	no	69.8264	-3.36757	0.267966	yes	-12.5672	3.19966e-36	3.73226e-35	yes	10.6481	8.26174	16.9111	12.5974	124.278	140.241	113.124	132.55
LBJ_RS12400	no	5135.28	-3.27378	0.112733	yes	-29.0402	2.04412e-185	3.62199e-183	yes	1142.54	958.361	922.1	829.853	9583.24	9378.47	8431.26	9836.4
LBJ_RS03440	no	75.1853	-3.24905	0.340963	yes	-9.52904	1.58737e-21	8.4501e-21	yes	15.9721	9.44198	20.4713	11.0227	170.307	104.935	189.208	80.1235
LBJ_RS05565	no	4960.62	-3.19936	0.107178	yes	-29.851	8.53148e-196	1.76365e-193	yes	997.726	999.67	958.592	941.655	7532.64	9545.19	8651.5	10058
LBJ_RS12405	no	1742.24	-3.19642	0.0975034	yes	-32.7827	1.03997e-235	3.51792e-233	yes	368.424	315.126	332.882	353.514	2938.95	3201.02	3015.31	3412.67
LBJ_RS08125	no	3171.1	-3.1914	0.119795	yes	-26.6405	2.30863e-156	2.7711e-154	yes	649.534	651.497	515.344	687.345	5129.93	6401.05	5987.58	5346.51
LBJ_RS05370	no	144.385	-3.08878	0.194097	yes	-15.9136	5.10109e-57	1.1366e-55	yes	28.7499	33.0469	28.4819	31.4935	214.035	250.079	284.312	284.884
LBJ_RS07265	no	1157.76	-3.07522	0.17021	yes	-18.0672	5.78116e-73	2.04873e-71	yes	212.962	220.706	228.745	317.297	2619.05	1792.73	2151.36	1719.19
LBJ_RS05375	no	310.445	-3.06921	0.14602	yes	-21.0192	4.37903e-98	2.50683e-96	yes	61.759	59.0124	72.9848	69.2857	497.113	584.499	611.672	527.233
LBJ_RS08110	no	6063.53	-2.91206	0.100064	yes	-29.1019	3.39981e-186	6.65825e-184	yes	1372.54	1513.08	1288.8	1514.84	11162	11773.3	10228.2	9655.38
LBJ_RS05560	no	2159.93	-2.89137	0.178326	yes	-16.214	4.01868e-59	9.77354e-58	yes	501.525	526.391	464.61	559.797	2436.08	4538.7	3703.07	4549.24
LBJ_RS18955	no	3170.24	-2.8733	0.127941	yes	-22.458	1.06784e-111	7.22445e-110	yes	720.876	767.161	622.15	933.782	5501.61	5790.08	5059.56	5966.73
LBJ_RS01235	no	2396.7	-2.84682	0.152383	yes	-18.682	6.9312e-78	2.74372e-76	yes	634.626	559.438	593.669	552.711	3242.74	4587.73	3671.03	5331.68
LBJ_RS14715	no	3139.78	-2.82506	0.136515	yes	-20.6942	3.90791e-95	2.07733e-93	yes	688.932	869.843	939.011	610.186	5614.39	5751.83	5527.07	5117.02
LBJ_RS08105	no	7213.57	-2.79676	0.0962977	yes	-29.0429	1.89261e-185	3.5212e-183	yes	1777.17	1852.99	1583.41	2045.5	12295.5	13334.6	12285.5	12533.9
LBJ_RS10950	no	1312.32	-2.79658	0.10053	yes	-27.8182	2.61038e-170	3.88529e-168	yes	326.897	323.388	347.123	322.808	2592.58	2176.18	2226.45	2183.12
LBJ_RS15100	no	774.416	-2.77652	0.131382	yes	-21.1331	3.94767e-99	2.2952e-97	yes	167.175	186.479	210.944	222.029	1191	1528.92	1428.57	1260.21
LBJ_RS12800	no	6297.86	-2.76795	0.112822	yes	-24.5338	6.43384e-133	5.98508e-131	yes	1688.79	1502.46	1884.25	1374.69	11044.7	10689.7	10318.3	11880
LBJ_RS05570	no	4510.54	-2.75884	0.0845968	yes	-32.6116	2.81221e-233	8.04941e-231	yes	1147.86	1156.64	1219.38	1121.17	7839.89	8048.64	7134.84	8415.94
LBJ_RS03805	no	1043.19	-2.70787	0.107714	yes	-25.1394	1.84684e-139	1.90892e-137	yes	234.258	277.358	277.698	315.722	1742.2	1898.64	1829.01	1770.63
LBJ_RS19300	no	576.231	-2.70021	0.172547	yes	-15.6491	3.36953e-55	7.24742e-54	yes	156.527	126.287	174.451	155.893	1283.06	862.039	1067.17	784.419
LBJ_RS06900	no	8041.4	-2.66717	0.16707	yes	-15.9644	2.2632e-57	5.13497e-56	yes	2233.97	2119.73	2164.62	2232.1	9080.37	15462.8	13639	17398.7
LBJ_RS07755	no	13170.3	-2.66149	0.134343	yes	-19.8111	2.38741e-87	1.1245e-85	yes	4027.11	3141.82	2898.92	4310.67	22522	21758.9	21835	24868
LBJ_RS16975	no	1125.74	-2.65451	0.103092	yes	-25.7489	3.31975e-146	3.63317e-144	yes	331.156	286.8	308.85	307.061	1888.34	1748.59	2103.31	2031.77
LBJ_RS08115	no	1003.9	-2.64827	0.105931	yes	-24.9999	6.13457e-138	6.16939e-136	yes	265.138	284.44	289.269	266.12	1919.41	1779	1673.84	1554
LBJ_RS06910	no	30103.7	-2.64011	0.173249	yes	-15.2389	1.9525e-52	3.8645e-51	yes	8145.79	9004.11	7657.17	8485.92	33847.4	62798.4	48148.9	62741.7
LBJ_RS09045	no	188858	-2.62297	0.147426	yes	-17.7918	8.17965e-71	2.74203e-69	yes	50711.6	51712.6	43925.2	64658.5	382676	348377	309218	259587
LBJ_RS05970	no	4897.65	-2.60467	0.100795	yes	-25.8412	3.05388e-147	3.44348e-145	yes	1318.23	1484.75	1371.58	1358.94	7960.71	8852.81	7417.15	9416.99
LBJ_RS15105	no	552.588	-2.59594	0.142602	yes	-18.2041	4.7868e-74	1.76353e-72	yes	168.24	133.368	183.352	141.721	953.951	813.984	1101.21	924.883
LBJ_RS06905	no	5442.86	-2.59003	0.2323	yes	-11.1495	7.20181e-29	5.94189e-28	yes	1608.93	1694.84	1252.31	1646.32	4620.16	11782.2	9156.06	11782.1
LBJ_RS02065	no	2846.69	-2.54534	0.157661	yes	-16.1444	1.24368e-58	2.96649e-57	yes	852.912	928.855	837.545	713.327	4440.65	6480.49	4645.1	3874.61
LBJ_RS08120	no	4167.34	-2.52804	0.0958002	yes	-26.3887	1.84816e-153	2.14906e-151	yes	1175.55	1295.91	1134.82	1319.58	7446.34	7676.95	6804.47	6485.06
LBJ_RS20730	no	5190.38	-2.52437	0.202108	yes	-12.4902	8.44622e-36	9.70012e-35	yes	1735.64	1613.4	1518.44	1282.57	5501.61	9880.59	7767.53	12223.3
LBJ_RS10740	no	597.133	-2.50142	0.200207	yes	-12.4941	8.03645e-36	9.28684e-35	yes	199.119	177.037	182.462	159.042	889.51	1137.62	1371.51	660.772
LBJ_RS13805	no	2627.48	-2.49842	0.145519	yes	-17.169	4.52927e-66	1.31667e-64	yes	813.514	748.277	631.941	965.275	5259.96	4299.41	4511.96	3789.55
LBJ_RS01700	no	3361.37	-2.48703	0.081156	yes	-30.6451	3.07406e-206	7.14911e-204	yes	1058.42	965.443	1093.88	952.678	5758.23	5745.94	5499.04	5817.36
LBJ_RS18695	no	1312.8	-2.47893	0.143033	yes	-17.3311	2.7402e-67	8.42667e-66	yes	399.304	472.099	388.065	340.917	1792.83	2554.73	2098.3	2456.13
LBJ_RS10735	no	3388.85	-2.40395	0.166665	yes	-14.4239	3.66016e-47	6.27624e-46	yes	1021.15	1076.39	1065.4	1144.79	6828.4	5622.38	6610.26	3742.06
LBJ_RS03005	no	9545.71	-2.38272	0.0925633	yes	-25.7415	4.01181e-146	4.26513e-144	yes	3358.41	2990.75	2694.21	3243.83	16298.9	16551.3	15113.6	16114.7
LBJ_RS01705	no	9807.61	-2.37879	0.106895	yes	-22.2535	1.043e-109	6.69137e-108	yes	3231.7	3350.72	3070.7	3002.12	14325.4	19200.2	15465	16815.1
LBJ_RS04445	no	212.218	-2.37489	0.157351	yes	-15.0929	1.80324e-51	3.47661e-50	yes	57.4997	61.3729	86.3356	67.711	344.067	357.957	391.43	331.375
LBJ_RS05790	no	17714.2	-2.3725	0.128372	yes	-18.4815	2.91182e-76	1.12863e-74	yes	5981.03	5575.49	4991.44	6388.45	29654.2	35713.3	28823.7	24586
LBJ_RS01505	no	45346.5	-2.35411	0.0880877	yes	-26.7247	2.43364e-157	3.01853e-155	yes	16573.8	15414	13751.4	13611.5	77770.6	75283.7	74841.2	75525.8
LBJ_RS07565	no	27890.5	-2.35235	0.115874	yes	-20.3009	1.26204e-91	6.43295e-90	yes	9531.11	9489.19	9728.33	7792.28	41812.7	49518.7	42067.2	53184.2
LBJ_RS08780	no	8191.67	-2.3271	0.117992	yes	-19.7224	1.38482e-86	6.28405e-85	yes	2594.94	2837.32	3214.89	2243.91	13622.3	14842	12995.3	13182.8
LBJ_RS13535	no	285.055	-2.3171	0.169131	yes	-13.7001	1.01409e-42	1.51543e-41	yes	78.7959	118.025	98.7964	86.6071	521.278	488.391	520.572	367.975
LBJ_RS15055	no	1664.02	-2.31703	0.0931981	yes	-24.8613	1.95083e-136	1.91028e-134	yes	551.571	529.931	567.857	573.969	2784.75	2850.91	2475.72	2977.43
LBJ_RS15060	no	3748.01	-2.30902	0.110565	yes	-20.8838	7.5177e-97	4.17513e-95	yes	1331.01	1242.8	1381.37	1081.01	6208.16	6345.15	5498.04	6896.56
LBJ_RS15540	no	684.298	-2.27549	0.124194	yes	-18.3221	5.51626e-75	2.07333e-73	yes	244.906	201.822	256.337	232.264	1300.32	1016.01	1166.28	1056.44
LBJ_RS06745	no	2805.86	-2.27189	0.133787	yes	-16.9814	1.1281e-64	3.22897e-63	yes	921.06	914.692	1030.69	982.597	5722.55	4661.29	4558.01	3656.01
LBJ_RS15290	no	30464.3	-2.25802	0.0953247	yes	-23.6877	4.8325e-124	4.1818e-122	yes	10304.2	10314.2	11922.3	9600	50642.2	50020.8	46495.1	54415.7
LBJ_RS00615	no	3307.5	-2.25023	0.1371	yes	-16.413	1.54337e-60	3.85429e-59	yes	1212.82	1305.35	1010.22	1069.99	4923.95	6454.99	4516.96	5965.74
LBJ_RS08330	no	566.59	-2.24419	0.14712	yes	-15.2541	1.54517e-52	3.07463e-51	yes	220.416	187.659	191.362	190.536	1174.89	901.267	898.987	767.603
LBJ_RS09485	no	2852.91	-2.24197	0.123807	yes	-18.1086	2.72556e-73	9.84641e-72	yes	1047.77	1123.6	1055.61	759.78	4575.28	4943.73	4691.15	4626.39
LBJ_RS06835	no	844.132	-2.23634	0.121755	yes	-18.3676	2.3895e-75	9.07278e-74	yes	275.786	341.092	269.688	297.613	1209.41	1481.84	1337.47	1540.15
LBJ_RS12380	no	516.474	-2.23271	0.154298	yes	-14.4701	1.87141e-47	3.25398e-46	yes	152.268	154.612	212.724	202.346	989.623	716.895	909.999	793.322
LBJ_RS02015	no	7141.51	-2.22564	0.124208	yes	-17.9187	8.42967e-72	2.90433e-70	yes	2623.69	2721.65	2537.56	2183.29	10028.6	12294.1	10787.8	13955.3
LBJ_RS12580	no	5630.2	-2.22259	0.0912282	yes	-24.3629	4.22736e-131	3.83659e-129	yes	2161.56	1755.03	2007.97	2021.09	9238.02	9273.54	8698.55	9885.86
LBJ_RS06915	no	6370.41	-2.21454	0.142043	yes	-15.5907	8.42559e-55	1.76133e-53	yes	2328.74	2297.94	2084.52	2323.43	7673.03	11692	10175.2	12388.5
LBJ_RS04775	no	1172.19	-2.19639	0.167637	yes	-13.1021	3.20372e-39	4.12493e-38	yes	395.044	527.571	400.526	359.026	1418.84	2276.21	1833.01	2167.29
LBJ_RS20220	no	1343.38	-2.18697	0.140218	yes	-15.597	7.63176e-55	1.60844e-53	yes	571.803	457.936	526.914	380.284	2025.28	2154.61	2066.27	2563.95
LBJ_RS03455	no	1631.88	-2.17199	0.120843	yes	-17.9736	3.13895e-72	1.10189e-70	yes	671.895	482.721	601.679	612.548	2872.21	2341.92	2650.91	2821.14
LBJ_RS08030	no	27062	-2.11748	0.102948	yes	-20.5685	5.25843e-94	2.75586e-92	yes	10950.5	10056.9	8576.6	10963.7	42766.7	47832.8	43764.1	41585.1
LBJ_RS10360	no	1666.91	-2.05953	0.0961013	yes	-21.4309	6.88955e-102	4.20262e-100	yes	688.932	691.625	596.339	606.25	2875.66	2655.75	2476.72	2743.98
LBJ_RS02545	no	506.321	-2.05411	0.126844	yes	-16.194	5.56097e-59	1.34366e-57	yes	234.258	178.217	191.362	182.662	910.223	736.509	832.915	784.419
LBJ_RS15295	no	50426.8	-2.04566	0.117344	yes	-17.433	4.63458e-68	1.46146e-66	yes	20059.9	19589.8	22627.1	16383.7	76831.6	79974.4	75492.9	92454.6
LBJ_RS06930	no	26606	-2.04526	0.147802	yes	-13.8378	1.50716e-43	2.3663e-42	yes	10227.5	9541.12	8135.13	13605.2	42863.3	46801.1	43170.4	38503.8
LBJ_RS00245	no	5341.73	-2.0452	0.112726	yes	-18.1432	1.454e-73	5.30426e-72	yes	2238.23	2085.5	2159.28	1853.39	7948.06	8953.83	7558.3	9937.29
LBJ_RS03200	no	5411.25	-2.04382	0.112879	yes	-18.1064	2.83918e-73	1.01583e-71	yes	2104.06	2100.84	1849.54	2394.29	7931.95	9926.68	8925.8	8056.86
LBJ_RS02690	no	11643	-2.0349	0.0864652	yes	-23.5343	1.81813e-122	1.53756e-120	yes	5051.46	4332.69	4485	4402.79	17743	19203.2	17899.7	20025.9
LBJ_RS18810	no	163.037	-2.02808	0.307218	yes	-6.60144	4.07176e-11	1.1035e-10	yes	40.4628	55.4717	121.048	39.3669	228.994	203.006	306.336	309.613
LBJ_RS17175	no	3428.07	-2.02787	0.11738	yes	-17.2761	7.121e-67	2.13688e-65	yes	1308.65	1242.8	1544.25	1303.04	6495.84	4951.57	5496.04	5082.4
LBJ_RS09920	no	135.391	-2.02476	0.18048	yes	-11.2188	3.29886e-29	2.7709e-28	yes	70.2774	47.2099	46.283	50.3896	234.748	191.237	235.258	207.728
LBJ_RS03345	no	6574.35	-2.00877	0.0961937	yes	-20.8825	7.72343e-97	4.22631e-95	yes	2620.5	2919.93	2522.42	2408.46	11526.8	10526.9	9584.53	10485.3
LBJ_RS09010	no	1421.2	-1.99251	0.104252	yes	-19.1124	1.98918e-81	8.50776e-80	yes	599.488	587.764	482.411	614.123	2433.78	2170.3	2308.54	2173.23
LBJ_RS04880	no	474.557	-1.98735	0.173183	yes	-11.4754	1.75381e-30	1.54278e-29	yes	185.277	126.287	250.996	199.196	845.783	723.759	762.838	702.317
LBJ_RS05365	no	320.593	-1.9623	0.115927	yes	-16.927	2.8432e-64	7.95453e-63	yes	124.583	133.368	133.509	132.273	476.4	529.58	527.579	507.449
LBJ_RS09490	no	1797.84	-1.95198	0.0836772	yes	-23.3276	2.32922e-120	1.84405e-118	yes	771.987	719.951	771.68	691.282	2780.15	3039.2	2808.08	2800.37
LBJ_RS00620	no	16591.3	-1.94965	0.189983	yes	-10.2622	1.04264e-24	6.60931e-24	yes	6958.53	7637.38	6399.52	6301.06	16369.1	32379.9	23594.9	33090
LBJ_RS18610	no	36.3191	-1.9235	0.309779	yes	-6.20927	5.32328e-10	1.34931e-09	yes	10.6481	11.8025	13.3509	23.6201	60.9884	65.7072	48.0528	56.3832
LBJ_RS08740	no	21832.3	-1.92181	0.0681237	yes	-28.2106	4.34072e-175	7.02254e-173	yes	8614.31	9276.75	9102.62	9475.6	34997	35483.8	34536.9	33171.1
LBJ_RS05180	no	3547.15	-1.91983	0.133785	yes	-14.3501	1.06401e-46	1.79962e-45	yes	1392.77	1607.5	1304.82	1627.43	4514.29	6601.12	5333.86	5995.41
LBJ_RS09785	no	280.544	-1.91693	0.143819	yes	-13.3288	1.57404e-40	2.1533e-39	yes	120.323	106.222	101.467	140.146	502.867	422.683	411.452	439.196
LBJ_RS09930	no	871.818	-1.91353	0.103039	yes	-18.5709	5.52342e-77	2.16344e-75	yes	339.674	381.22	391.625	350.365	1527.01	1270.01	1356.49	1358.14
LBJ_RS01450	no	238.624	-1.86398	0.150682	yes	-12.3703	3.78443e-35	4.2802e-34	yes	101.157	75.5359	110.367	121.25	407.357	357.957	366.402	368.964
LBJ_RS05555	no	3341.89	-1.85889	0.0943418	yes	-19.7038	1.9997e-86	8.9649e-85	yes	1367.22	1516.62	1612.78	1282.57	5256.51	5320.32	5036.53	5342.56
LBJ_RS09915	no	4198.56	-1.84422	0.106529	yes	-17.3119	3.82767e-67	1.16744e-65	yes	2025.27	1915.54	1699.12	1680.18	5778.94	7064.99	6339.96	7084.5
LBJ_RS13540	no	145.949	-1.83493	0.232988	yes	-7.87565	3.38973e-15	1.21866e-14	yes	74.5367	79.0766	56.9637	46.4529	311.846	186.334	240.264	172.117
LBJ_RS15535	no	2635.88	-1.83413	0.0779379	yes	-23.5333	1.86237e-122	1.53997e-120	yes	1164.9	1195.59	1080.53	1178.64	4292.2	4210.16	3919.3	4045.74
LBJ_RS03445	no	2309.96	-1.83338	0.134064	yes	-13.6754	1.42433e-42	2.10315e-41	yes	1030.74	1036.26	1095.66	888.116	2739.88	3927.72	3839.22	3922.1
LBJ_RS05630	no	389.397	-1.82994	0.127348	yes	-14.3696	8.0247e-47	1.36347e-45	yes	159.721	162.874	157.54	201.558	663.968	569.789	568.624	631.096
LBJ_RS00610	no	6107.62	-1.82359	0.141903	yes	-12.851	8.49467e-38	1.04664e-36	yes	2886.7	2885.71	2388.92	2603.72	8192.01	10934.8	7688.44	11280.6
LBJ_RS11500	no	958.236	-1.82095	0.132879	yes	-13.7038	9.63078e-43	1.445e-41	yes	461.063	410.726	391.625	427.524	1772.12	1408.29	1587.74	1206.8
LBJ_RS14400	no	136.868	-1.81979	0.18307	yes	-9.94042	2.77641e-23	1.64507e-22	yes	53.2405	60.1926	81.8853	46.4529	216.336	211.832	220.242	204.76
LBJ_RS07570	no	8378.66	-1.81151	0.130763	yes	-13.8534	1.21266e-43	1.91199e-42	yes	3816.28	3740.21	3787.2	3519.4	10456.6	14510.5	11600.7	15598.4
LBJ_RS12665	no	6697.54	-1.806	0.0964714	yes	-18.7205	3.36785e-78	1.3475e-76	yes	2537.44	3194.93	3182.85	2999.75	10500.4	10948.6	9934.91	10281.5
LBJ_RS12990	no	6618.26	-1.80106	0.0954574	yes	-18.8677	2.10182e-79	8.59436e-78	yes	2999.57	2960.06	3134.78	2712.38	10456.6	10523.9	8993.88	11164.9
LBJ_RS17825	no	2602.58	-1.79791	0.0977559	yes	-18.3918	1.52723e-75	5.85859e-74	yes	1218.14	1058.68	1108.12	1262.89	4454.46	3860.05	4091.49	3766.79
LBJ_RS01580	no	17809.5	-1.78105	0.103616	yes	-17.1889	3.21478e-66	9.49381e-65	yes	7844.45	8752.72	7990.05	7527.73	25967.3	29832	24052.4	30509.3
LBJ_RS03800	no	1034.2	-1.77624	0.0922369	yes	-19.2574	1.22411e-82	5.35874e-81	yes	422.729	485.082	468.17	492.873	1510.9	1673.08	1574.73	1645.99
LBJ_RS02845	no	2056.69	-1.7722	0.13475	yes	-13.1518	1.66136e-39	2.15398e-38	yes	998.791	800.208	777.021	1147.94	2983.83	3301.05	3418.75	3025.9
LBJ_RS15545	no	2504.09	-1.76661	0.0890948	yes	-19.8285	1.69072e-87	8.06558e-86	yes	1093.56	1236.9	1077.86	1143.21	4234.67	3830.63	3659.02	3756.9
LBJ_RS02840	no	2780.09	-1.76202	0.10659	yes	-16.5309	2.19974e-61	5.645e-60	yes	1352.31	1197.95	1082.31	1430.59	4142.61	4567.14	4353.78	4114
LBJ_RS01765	no	51056.3	-1.76	0.136436	yes	-12.8998	4.51275e-38	5.65385e-37	yes	24609.9	22116.7	17784.2	28592.9	81009.9	83119.6	78114.8	73102.3
LBJ_RS12655	no	7493.91	-1.75012	0.0644067	yes	-27.173	1.35591e-162	1.8019e-160	yes	3430.82	3452.23	3486.36	3369.02	11931.9	11565.4	11637.8	11077.8
LBJ_RS16025	no	15686.6	-1.74811	0.118872	yes	-14.7057	5.92276e-49	1.05955e-47	yes	7855.1	7054.34	5858.36	8020.6	21722.2	26572.2	23636	24774
LBJ_RS15910	no	1174.99	-1.73521	0.0860166	yes	-20.173	1.68993e-90	8.27398e-89	yes	551.571	531.112	518.904	568.457	1915.96	1732.9	1840.02	1740.96
LBJ_RS13515	no	1565.16	-1.72714	0.0961339	yes	-17.966	3.599e-72	1.25158e-70	yes	721.941	784.865	651.522	747.97	2385.45	2495.89	2195.41	2538.23
LBJ_RS05625	no	801.141	-1.71948	0.101686	yes	-16.9096	3.82147e-64	1.06117e-62	yes	364.165	369.418	388.065	370.836	1226.67	1353.37	1093.2	1243.4
LBJ_RS15550	no	397.972	-1.71538	0.122414	yes	-14.0129	1.30028e-44	2.10363e-43	yes	202.314	178.217	161.991	200.771	544.293	649.226	631.694	615.269
LBJ_RS12660	no	1294.92	-1.71005	0.109475	yes	-15.6205	5.27549e-55	1.12172e-53	yes	549.442	679.823	581.208	615.698	2001.11	2236.99	1789.97	1905.16
LBJ_RS05175	no	1082.79	-1.70373	0.105688	yes	-16.1204	1.83514e-58	4.32187e-57	yes	505.785	501.605	445.029	581.055	1589.15	1735.85	1578.73	1725.13
LBJ_RS11005	no	3726.57	-1.69584	0.0955413	yes	-17.7499	1.72802e-70	5.74104e-69	yes	1678.14	1654.71	1848.65	1847.88	5570.66	5654.74	5166.67	6391.09
LBJ_RS03565	no	2121.51	-1.69187	0.0731435	yes	-23.1308	2.26956e-118	1.68901e-116	yes	986.014	987.868	974.613	1061.33	3201.32	3201.02	3297.62	3262.31
LBJ_RS14360	no	2410.99	-1.69102	0.0812278	yes	-20.8182	2.9617e-96	1.59717e-94	yes	1146.8	1057.5	1191.79	1162.11	3875.64	3504.05	3774.14	3575.88
LBJ_RS17260	no	10418.8	-1.69018	0.157589	yes	-10.7252	7.74798e-27	5.74308e-26	yes	5416.69	4374	3579.81	6346.72	17109	15595.2	16015.6	14913.9
LBJ_RS08930	no	927.3	-1.69015	0.132755	yes	-12.7314	3.95625e-37	4.71833e-36	yes	493.007	396.563	359.583	504.683	1575.34	1394.56	1423.56	1271.1
LBJ_RS04960	no	15690.4	-1.68991	0.11511	yes	-14.6808	8.55782e-49	1.52362e-47	yes	7108.67	8988.77	6847.22	6759.29	22691.1	26721.2	22945.2	23461.4
LBJ_RS13665	no	33901.8	-1.68378	0.101735	yes	-16.5507	1.58264e-61	4.11818e-60	yes	16645.1	17014.5	15666.8	15057	43786.2	55758.9	51317.4	55968.7
LBJ_RS08925	no	2781.9	-1.68322	0.113479	yes	-14.8329	8.97698e-50	1.64548e-48	yes	1350.18	1294.73	1097.44	1540.82	4455.61	4402.38	4140.55	3973.53
LBJ_RS08920	no	3265.85	-1.67639	0.105203	yes	-15.9348	3.63447e-57	8.14691e-56	yes	1595.08	1511.9	1337.76	1780.17	4920.5	5301.68	5034.53	4645.19
LBJ_RS12395	no	746.054	-1.67602	0.130185	yes	-12.8742	6.29019e-38	7.80193e-37	yes	346.063	330.469	307.96	436.185	1026.45	1224.9	1207.33	1089.09
LBJ_RS02020	no	426.527	-1.6671	0.134636	yes	-12.3822	3.26135e-35	3.71116e-34	yes	191.666	190.02	245.656	188.961	638.652	575.673	639.703	741.884
LBJ_RS12020	no	12637.9	-1.66554	0.0741921	yes	-22.449	1.30758e-111	8.6884e-110	yes	6281.31	5645.13	6143.18	6160.13	19486.4	19010	18221	20156.5
LBJ_RS00600	no	744.427	-1.65353	0.105673	yes	-15.6476	3.44831e-55	7.37424e-54	yes	319.443	363.516	399.636	352.727	1195.6	1107.21	1041.14	1176.13
LBJ_RS05145	no	41892.9	-1.64718	0.0931232	yes	-17.6882	5.1729e-70	1.68845e-68	yes	20643.5	20955.3	18267.5	21240	58863	69763.3	59444.3	65966.4
LBJ_RS10230	no	7772.48	-1.64416	0.0972614	yes	-16.9045	4.16655e-64	1.14842e-62	yes	3699.15	4034.09	3529.08	3810.71	11381.8	12887.4	10330.3	12507.2
LBJ_RS05795	no	60.2263	-1.64256	0.286065	yes	-5.74192	9.36083e-09	2.17834e-08	yes	24.4906	27.1457	33.8222	30.7061	134.635	73.5528	98.1077	59.3508
LBJ_RS06830	no	1534.23	-1.64062	0.124167	yes	-13.213	7.37932e-40	9.70263e-39	yes	790.089	691.625	614.14	883.392	2161.06	2236	2500.75	2396.78
LBJ_RS13810	no	730.93	-1.63976	0.14789	yes	-11.0877	1.44003e-28	1.16486e-27	yes	444.026	298.603	284.819	392.881	1009.19	1089.56	1149.26	1179.1
LBJ_RS17265	no	1458.32	-1.63379	0.155939	yes	-10.4771	1.10044e-25	7.49954e-25	yes	747.496	581.862	597.229	914.098	2461.4	1880.01	2366.6	2117.83
LBJ_RS05835	no	5524.43	-1.62932	0.157376	yes	-10.3531	4.05263e-25	2.62715e-24	yes	3044.29	2263.72	2020.43	3465.86	8584.41	8658.63	7964.75	8193.37
LBJ_RS15530	no	1833.48	-1.62538	0.104391	yes	-15.5701	1.16289e-54	2.41738e-53	yes	798.607	918.233	946.132	925.908	3087.39	2439.01	2765.04	2787.51
LBJ_RS04660	no	41606.7	-1.62471	0.117197	yes	-13.863	1.06101e-43	1.68e-42	yes	20837.3	19945	16799.8	23922.5	66171.3	65471.8	63084.3	56621.6
LBJ_RS20285	no	1647.81	-1.62285	0.136525	yes	-11.8868	1.38548e-32	1.36748e-31	yes	868.885	757.719	761.89	841.663	3136.88	2088.9	2512.76	2213.78
LBJ_RS08420	no	981.75	-1.6166	0.131855	yes	-12.2604	1.47837e-34	1.63235e-33	yes	530.275	430.791	418.327	550.349	1724.94	1305.32	1467.61	1426.4
LBJ_RS10805	no	56.0466	-1.60001	0.233698	yes	-6.84646	7.57022e-12	2.16018e-11	yes	31.9443	20.0642	30.262	28.3441	84.0029	71.5914	96.1055	86.0586
LBJ_RS10235	no	5753.46	-1.59697	0.10623	yes	-15.0331	4.45646e-51	8.54768e-50	yes	2894.15	3190.21	2680.85	2673.01	8565.99	9888.44	7688.44	8446.6
LBJ_RS14350	no	4215.53	-1.58827	0.11809	yes	-13.4497	3.09072e-41	4.30732e-40	yes	1958.18	1959.21	1870.9	2624.98	6534.97	6289.25	6340.96	6145.77
LBJ_RS07440	no	57494.7	1.58961	0.145168	yes	10.9502	6.63088e-28	5.14032e-27	yes	91794	92359.1	78170.2	82924.7	22358.6	30701.9	25486	36163.4
LBJ_RS20485	no	96.4613	1.59094	0.225386	yes	7.05874	1.68023e-12	5.04204e-12	yes	146.944	108.583	186.912	136.209	55.2348	34.3246	51.0561	52.4265
LBJ_RS13720	no	1623.88	1.59177	0.187181	yes	8.50394	1.83268e-17	7.59586e-17	yes	2140.27	2751.16	2483.26	2381.69	481.003	976.781	858.943	917.958
LBJ_RS14850	no	66.2354	1.59326	0.215693	yes	7.38671	1.50506e-13	4.83203e-13	yes	101.157	88.5186	105.917	101.566	42.5768	27.4597	31.0341	31.6537
LBJ_RS13345	no	1288.69	1.59865	0.178152	yes	8.97354	2.87134e-19	1.34056e-18	yes	1735.64	2274.34	2154.83	1587.27	451.084	757.103	583.641	765.625
LBJ_RS11180	no	66.3094	1.60259	0.233212	yes	6.87182	6.33899e-12	1.81861e-11	yes	103.287	86.1581	121.048	88.9691	24.1652	42.1703	32.0352	32.6429
LBJ_RS05775	no	6503.24	1.60668	0.101031	yes	15.9029	6.04868e-57	1.33971e-55	yes	9329.86	9831.47	9452.42	10549.5	3762.87	2986.24	3025.32	3088.22
LBJ_RS14845	no	9.92647	1.61006	0.553071	yes	2.91113	0.00360123	0.00524059	yes	14.9073	14.163	20.4713	10.2354	5.75362	5.88422	7.0077	0.989179
LBJ_RS05280	no	131.916	1.61019	0.16495	yes	9.76169	1.64396e-22	9.39657e-22	yes	188.471	226.608	203.823	176.364	67.8928	58.8422	65.0715	68.2534
LBJ_RS04590	no	29.3279	1.6111	0.329856	yes	4.88425	1.03822e-06	2.0681e-06	yes	62.8238	38.9482	35.6023	39.3669	17.2609	11.7684	14.0154	14.8377
LBJ_RS20550	no	105.941	1.61135	0.200602	yes	8.03256	9.54561e-16	3.55192e-15	yes	154.397	177.037	184.242	123.612	43.7275	50.0159	62.0682	52.4265
LBJ_RS13340	no	784.111	1.61335	0.180901	yes	8.91842	4.72968e-19	2.16738e-18	yes	1013.7	1318.34	1395.61	1001.49	261.215	474.661	391.43	416.444
LBJ_RS17900	no	905.449	1.61446	0.154858	yes	10.4254	1.89841e-25	1.2705e-24	yes	1365.09	1360.83	1604.77	1130.62	377.438	421.703	407.447	575.702
LBJ_RS08855	no	24207.3	1.61479	0.487321	yes	3.3136	0.000921032	0.0014156	yes	39205.2	49827.7	40098	16860	6005.63	12282.3	8295.11	21084.4
LBJ_RS12740	no	16169.7	1.6209	0.223413	yes	7.25519	4.01108e-13	1.25845e-12	yes	23861.3	29232.4	25386.2	19140.2	4538.46	9912.95	6739.4	10546.6
LBJ_RS08310	no	17.1972	1.62588	0.423183	yes	3.84203	0.000122022	0.000202608	yes	31.9443	20.0642	27.5918	24.4075	5.75362	6.86493	15.0165	5.93508
LBJ_RS13705	no	901.73	1.62603	0.156682	yes	10.3779	3.12585e-25	2.055e-24	yes	1512.03	1612.22	1012	1314.07	363.629	485.448	453.498	460.957
LBJ_RS09095	no	23.7841	1.6294	0.392752	yes	4.14867	3.34419e-05	5.83664e-05	yes	26.6202	31.8667	53.4035	31.4935	17.2609	13.7299	6.0066	9.89179
LBJ_RS04975	no	19265.5	1.63758	0.199059	yes	8.22658	1.92627e-16	7.48189e-16	yes	31289.4	34410.1	30873.4	20066.1	6721.38	10118.9	8119.92	12525
LBJ_RS09235	no	5.88081	1.64216	0.664577	yes	2.47098	0.0134743	0.0184128	yes	9.58329	8.26174	9.79064	7.87337	4.6029	2.94211	3.0033	0.989179
LBJ_RS05780	no	1046.24	1.64686	0.135908	yes	12.1174	8.5407e-34	9.106e-33	yes	1468.37	1934.43	1315.51	1625.85	556.951	535.464	464.51	468.871
LBJ_RS01490	no	1742.81	1.64797	0.141046	yes	11.6838	1.5416e-31	1.44128e-30	yes	2813.23	2557.6	2575.83	2624.98	599.528	914.016	884.972	972.363
LBJ_RS12280	no	762.83	1.65165	0.0977422	yes	16.8981	4.65005e-64	1.27227e-62	yes	1206.43	1098.81	1099.22	1224.31	370.533	342.266	365.401	395.672
LBJ_RS09255	no	2545.77	1.65374	0.136828	yes	12.0863	1.2477e-33	1.31521e-32	yes	3645.91	4322.07	4266.05	3221.78	1109.3	1272.95	1062.17	1465.96
LBJ_RS07490	no	638.483	1.66813	0.152905	yes	10.9095	1.03775e-27	7.99477e-27	yes	968.977	867.482	1230.95	818.043	286.53	278.52	295.324	362.04
LBJ_RS13125	no	4264.58	1.67207	0.149307	yes	11.1989	4.12994e-29	3.44563e-28	yes	6521.96	6451.24	7637.59	5357.83	1834.26	1856.47	1830.01	2627.26
LBJ_RS14055	no	289.383	1.67266	0.15765	yes	10.61	2.67825e-26	1.92019e-25	yes	496.201	384.761	498.432	382.646	147.293	135.337	112.123	158.269
LBJ_RS17640	no	243.641	1.67369	0.25985	yes	6.44098	1.18707e-10	3.13047e-10	yes	341.804	416.628	306.18	420.438	50.6319	167.7	119.131	126.615
LBJ_RS02860	no	133.38	1.6777	0.172479	yes	9.72698	2.31365e-22	1.30243e-21	yes	182.082	193.561	194.923	241.713	65.5913	66.6879	68.0748	54.4049
LBJ_RS03995	no	288.951	1.68139	0.158207	yes	10.6278	2.21358e-26	1.59937e-25	yes	426.989	462.657	527.804	345.641	120.826	144.163	135.148	148.377
LBJ_RS03090	no	191.462	1.68505	0.167339	yes	10.0697	7.52058e-24	4.55767e-23	yes	314.119	302.143	327.541	225.178	88.6058	98.0704	80.088	95.9504
LBJ_RS16810	no	5741.59	1.68876	0.129238	yes	13.0671	5.07943e-39	6.47279e-38	yes	10270.1	7609.06	8648.69	8528.44	3310.63	2480.2	2514.76	2570.88
LBJ_RS17365	no	82.5713	1.68964	0.234013	yes	7.22028	5.18797e-13	1.61679e-12	yes	130.972	145.171	145.97	82.6704	37.9739	39.2282	37.0407	41.5455
LBJ_RS01585	no	177.782	1.69134	0.234925	yes	7.19949	6.04371e-13	1.87405e-12	yes	226.804	279.719	380.945	198.409	90.9073	70.6107	64.0704	110.788
LBJ_RS03580	no	3185.26	1.69153	0.21646	yes	7.8145	5.51798e-15	1.95175e-14	yes	4817.2	5510.58	6147.63	2983.22	1369.36	1456.35	1140.25	2057.49
LBJ_RS13095	no	329.479	1.69361	0.133025	yes	12.7315	3.95153e-37	4.71833e-36	yes	499.396	527.571	547.386	440.121	139.238	155.932	146.161	180.031
LBJ_RS08190	no	3277.18	1.70019	0.175648	yes	9.67952	3.68452e-22	2.03716e-21	yes	4564.84	5410.26	6681.66	3391.06	1683.51	1596.59	1426.57	1463
LBJ_RS13355	no	3832.29	1.70319	0.118803	yes	14.3363	1.29886e-46	2.1869e-45	yes	6337.75	6142.01	6182.34	4794.88	1599.51	1897.66	1716.89	1987.26
LBJ_RS17745	no	9216.04	1.70521	0.172847	yes	9.86543	5.87831e-23	3.43378e-22	yes	14672	17001.5	14886.2	9866.12	3731.8	4821.14	3595.95	5153.62
LBJ_RS09190	no	25906.3	1.71004	0.415479	yes	4.11582	3.858e-05	6.69884e-05	yes	42003.5	48281.6	41492.7	26956.1	8149.43	11531.1	7457.19	21379.1
LBJ_RS18405	no	205.678	1.71425	0.162487	yes	10.5501	5.07686e-26	3.55094e-25	yes	330.091	303.324	333.772	292.889	119.675	82.3791	108.119	75.1776
LBJ_RS00450	no	2242.98	1.71755	0.232641	yes	7.38284	1.54948e-13	4.97037e-13	yes	2953.78	3833.45	2751.17	4220.13	1667.4	1006.2	770.847	740.895
LBJ_RS10410	no	2434.72	1.72183	0.166081	yes	10.3674	3.48963e-25	2.28206e-24	yes	4277.34	3433.34	4445.84	2789.54	1299.17	940.495	1004.1	1287.91
LBJ_RS07765	no	139.785	1.72263	0.201594	yes	8.54502	1.28518e-17	5.44044e-17	yes	194.86	241.951	263.457	158.255	66.742	62.765	56.0616	74.1884
LBJ_RS18490	no	308.506	1.73237	0.239751	yes	7.22569	4.98547e-13	1.55629e-12	yes	444.026	565.339	519.794	369.261	77.0986	176.527	121.133	194.868
LBJ_RS12715	no	56.3305	1.73237	0.260351	yes	6.654	2.85236e-11	7.8214e-11	yes	74.5367	73.1754	116.598	81.8831	25.3159	27.4597	20.022	31.6537
LBJ_RS20590	no	409.661	1.74162	0.11602	yes	15.0114	6.18401e-51	1.16806e-49	yes	696.385	577.141	645.292	603.888	189.87	175.546	201.221	187.944
LBJ_RS13105	no	1105.16	1.74207	0.152256	yes	11.4417	2.58688e-30	2.25957e-29	yes	1521.61	1959.21	1863.78	1463.66	392.397	594.307	479.527	566.8
LBJ_RS19330	no	144.33	1.74418	0.158237	yes	11.0226	2.97327e-28	2.35897e-27	yes	236.388	208.904	218.064	225.178	77.0986	67.6686	55.0605	66.275
LBJ_RS05530	no	7.24248	1.74445	0.610168	yes	2.85896	0.00425034	0.00613243	yes	15.9721	9.44198	10.6807	8.66071	2.30145	3.92282	3.0033	3.95672
LBJ_RS20765	no	47.5427	1.75055	0.286133	yes	6.11797	9.47724e-10	2.36995e-09	yes	69.2126	75.5359	94.3461	54.3263	19.5623	16.672	20.022	30.6646
LBJ_RS02915	no	89.6614	1.75129	0.202218	yes	8.6604	4.70113e-18	2.04835e-17	yes	144.814	138.089	160.21	110.227	39.1246	40.2089	45.0495	39.5672
LBJ_RS13985	no	3264.54	1.75185	0.353011	yes	4.96258	6.95612e-07	1.4052e-06	yes	3830.12	5726.56	8013.19	2567.51	1340.59	1581.88	1322.45	1734.03
LBJ_RS17000	no	88.1886	1.7592	0.194323	yes	9.05295	1.39162e-19	6.61329e-19	yes	138.425	131.008	155.76	119.675	36.8232	38.2475	42.0462	43.5239
LBJ_RS07010	no	59.6185	1.75925	0.24139	yes	7.288	3.146e-13	9.93739e-13	yes	77.7311	107.403	101.467	81.8831	25.3159	33.3439	29.0319	20.7728
LBJ_RS04230	no	11619.8	1.76607	0.206695	yes	8.54436	1.29249e-17	5.4652e-17	yes	17224.4	21735.4	21176.3	11703	4186.34	5585.11	4269.69	7078.57
LBJ_RS00360	no	47271.6	1.76608	0.155579	yes	11.3517	7.27669e-30	6.28226e-29	yes	79708.4	86017.7	73052.4	53472.8	19317.2	21884.4	18869.7	25850.2
LBJ_RS16530	no	3392.04	1.76612	0.181815	yes	9.71383	2.63243e-22	1.47742e-21	yes	5422.01	6359.18	5505.01	3686.31	1212.86	1705.44	1330.46	1915.05
LBJ_RS10000	no	237.571	1.767	0.210104	yes	8.41013	4.09568e-17	1.66376e-16	yes	401.433	452.035	266.127	348.79	151.896	96.109	99.1088	85.0694
LBJ_RS15025	no	35.3783	1.7785	0.305615	yes	5.81941	5.90552e-09	1.39609e-08	yes	68.1478	62.5531	47.1731	41.7289	14.9594	18.6334	13.0143	16.816
LBJ_RS16660	no	7756.7	1.78076	0.135203	yes	13.171	1.28825e-39	1.68196e-38	yes	14142.8	12502.4	10836.5	10585.7	2787.06	3582.51	3657.02	3959.68
LBJ_RS12735	no	1337.72	1.78217	0.111723	yes	15.9517	2.77349e-57	6.25464e-56	yes	2048.69	2177.56	2202.89	1862.05	634.049	595.287	510.561	670.663
LBJ_RS17910	no	10981.6	1.78332	0.146988	yes	12.1325	7.10647e-34	7.64254e-33	yes	18998.3	18025.9	17883	13170.6	4001.07	4839.77	4983.47	5950.9
LBJ_RS00565	no	3370.02	1.78412	0.175457	yes	10.1684	2.7434e-24	1.70137e-23	yes	5458.21	5746.63	3814.79	5872.75	2043.69	1386.72	1265.39	1371.99
LBJ_RS09455	no	339.183	1.79191	0.169596	yes	10.5657	4.29698e-26	3.02823e-25	yes	481.294	551.176	622.15	450.357	173.759	121.607	128.141	184.977
LBJ_RS18095	no	70.7194	1.79862	0.20673	yes	8.7003	3.31017e-18	1.45938e-17	yes	109.675	106.222	121.048	102.354	33.371	32.3632	32.0352	28.6862
LBJ_RS13910	no	887.988	1.79959	0.117938	yes	15.2588	1.43918e-52	2.87914e-51	yes	1436.43	1269.95	1287.91	1522.71	448.783	341.285	378.416	418.423
LBJ_RS04850	no	601.714	1.80105	0.12493	yes	14.4165	4.07355e-47	6.95306e-46	yes	978.56	832.075	842.885	1085.74	286.53	275.578	245.269	267.078
LBJ_RS20450	no	124.006	1.80185	0.185207	yes	9.72882	2.27203e-22	1.28289e-21	yes	192.731	203.003	209.164	166.128	59.8377	59.8229	39.0429	62.3183
LBJ_RS14825	no	104.733	1.80935	0.28295	yes	6.3946	1.60966e-10	4.2091e-10	yes	194.86	164.054	152.2	141.721	20.713	69.63	60.066	34.6213
LBJ_RS13850	no	49.831	1.80951	0.259401	yes	6.97573	3.04285e-12	8.93643e-12	yes	91.5736	81.4371	80.1052	57.4756	20.713	22.5562	23.0253	21.7619
LBJ_RS00950	no	5421.56	1.81159	0.157364	yes	11.5121	1.14664e-30	1.02318e-29	yes	8699.49	8723.21	10416.3	5916.84	2711.11	2237.97	2206.42	2461.08
LBJ_RS16950	no	160.657	1.82386	0.194921	yes	9.35692	8.20934e-21	4.16739e-20	yes	191.666	217.166	307.07	285.803	65.5913	62.765	74.0814	81.1127
LBJ_RS20495	no	64.4478	1.8248	0.218991	yes	8.33277	7.89698e-17	3.15964e-16	yes	102.222	100.321	102.357	97.6298	21.8638	25.4983	34.0374	31.6537
LBJ_RS10845	no	9247.27	1.82489	0.129109	yes	14.1345	2.32902e-45	3.81775e-44	yes	13578.5	16401.9	14048.7	13666.6	3203.62	4430.82	3962.35	4685.74
LBJ_RS16560	no	2619.08	1.82557	0.163183	yes	11.1873	4.706e-29	3.90871e-28	yes	4481.78	4364.56	4408.46	3088.72	935.539	1135.66	1051.15	1486.74
LBJ_RS19860	no	192.175	1.82891	0.159212	yes	11.4872	1.52915e-30	1.35154e-29	yes	329.026	251.393	291.049	327.532	88.6058	70.6107	95.1044	84.0802
LBJ_RS18655	no	18.7434	1.83748	0.391021	yes	4.69918	2.61207e-06	5.0256e-06	yes	26.6202	31.8667	32.0421	26.7695	6.90435	10.7877	10.011	4.9459
LBJ_RS10190	no	2312.57	1.84209	0.107978	yes	17.0598	2.9532e-65	8.51848e-64	yes	3506.42	3773.25	3845.94	3342.25	849.235	1100.35	987.084	1096.01
LBJ_RS19875	no	1178.08	1.84351	0.119105	yes	15.478	4.88631e-54	9.99009e-53	yes	1857.03	1960.39	2060.48	1493.58	517.826	540.368	488.537	506.46
LBJ_RS13425	no	189.801	1.85141	0.151516	yes	12.2193	2.4529e-34	2.66879e-33	yes	289.628	296.242	312.41	290.527	81.7015	72.5721	103.113	72.2101
LBJ_RS14690	no	142.271	1.85213	0.23856	yes	7.76377	8.24392e-15	2.89393e-14	yes	208.703	251.393	292.829	138.571	63.2899	58.8422	75.0825	49.459
LBJ_RS00940	no	488.94	1.8546	0.12152	yes	15.2617	1.37721e-52	2.77006e-51	yes	760.274	738.835	869.587	695.219	219.788	195.16	198.218	234.435
LBJ_RS01445	no	5227.71	1.86502	0.172264	yes	10.8265	2.57762e-27	1.94946e-26	yes	8357.69	10068.7	8903.25	5485.38	1993.06	2390.96	2011.21	2611.43
LBJ_RS04910	no	71.7981	1.86532	0.305143	yes	6.11295	9.78045e-10	2.44413e-09	yes	116.064	121.566	140.629	73.2224	14.9594	28.4404	31.0341	48.4698
LBJ_RS10175	no	1614.3	1.86582	0.140217	yes	13.3067	2.1168e-40	2.87468e-39	yes	2101.93	2745.26	3083.16	2203.76	696.188	737.489	607.667	738.917
LBJ_RS02950	no	179.88	1.86844	0.192462	yes	9.70807	2.78571e-22	1.5564e-21	yes	321.572	289.161	324.871	194.472	77.0986	71.5914	85.0935	75.1776
LBJ_RS01440	no	3856.45	1.87068	0.171916	yes	10.8814	1.41392e-27	1.08255e-26	yes	5770.2	7064.96	7135.59	4257.13	1517.81	1788.8	1361.5	1955.61
LBJ_RS03940	no	1052.12	1.8714	0.116561	yes	16.0551	5.26204e-58	1.23145e-56	yes	1457.72	1685.39	1951.01	1515.62	476.4	444.259	439.483	447.109
LBJ_RS19160	no	916.73	1.87433	0.191007	yes	9.8129	9.90769e-23	5.72461e-22	yes	1403.42	1336.04	1999.96	1022.75	397	330.497	366.402	477.774
LBJ_RS19820	no	7.17931	1.88122	0.692292	yes	2.71737	0.00658027	0.00930642	yes	5.32405	15.3432	15.131	9.44805	2.30145	1.96141	1.0011	6.92425
LBJ_RS07775	no	88.2774	1.88353	0.210238	yes	8.95901	3.27595e-19	1.52563e-18	yes	135.231	129.827	171.781	118.888	34.5217	33.3439	44.0484	38.578
LBJ_RS06150	no	3641.63	1.88475	0.142634	yes	13.2139	7.29888e-40	9.6309e-39	yes	6405.89	5829.24	5877.94	4813.78	1245.08	1602.47	1439.58	1919.01
LBJ_RS00295	no	268.229	1.88493	0.189471	yes	9.94841	2.56249e-23	1.52316e-22	yes	466.387	393.023	525.134	303.912	126.58	96.109	104.114	130.572
LBJ_RS00945	no	3582.28	1.88499	0.194666	yes	9.68319	3.55437e-22	1.96813e-21	yes	5577.47	6137.29	7342.98	3494.2	1872.23	1440.65	1329.46	1463.99
LBJ_RS20150	no	27.9312	1.89593	0.332949	yes	5.69435	1.23841e-08	2.84627e-08	yes	42.5924	43.6692	55.1836	34.6428	12.658	9.80704	14.0154	10.881
LBJ_RS16020	no	2898.48	1.90368	0.207097	yes	9.1922	3.84899e-20	1.86243e-19	yes	4947.1	4062.41	3750.7	5538.13	875.702	1318.07	934.026	1761.73
LBJ_RS20800	no	40.929	1.90876	0.34601	yes	5.51648	3.45862e-08	7.72944e-08	yes	63.8886	51.9309	89.0058	53.5389	19.5623	9.80704	11.0121	28.6862
LBJ_RS01230	no	8.72528	1.92367	0.576064	yes	3.33933	0.000839796	0.00129825	yes	14.9073	15.3432	10.6807	14.1721	5.75362	1.96141	5.0055	1.97836
LBJ_RS10810	no	2283.23	1.93348	0.222807	yes	8.67781	4.03473e-18	1.76834e-17	yes	2992.11	4220.57	5201.5	2062.04	1004.58	958.148	823.905	1003.03
LBJ_RS19240	no	17.7626	1.93397	0.478147	yes	4.04471	5.23874e-05	8.98725e-05	yes	31.9443	22.4247	35.6023	22.8328	3.45217	1.96141	12.0132	11.8702
LBJ_RS11395	no	26.2582	1.93524	0.34294	yes	5.64309	1.67028e-08	3.79896e-08	yes	50.046	40.1284	38.2725	37.7922	16.1101	8.82633	8.0088	10.881
LBJ_RS09740	no	6676.99	1.93749	0.162703	yes	11.9081	1.07391e-32	1.0656e-31	yes	11135.8	11192.3	10637.1	9393.72	2287.64	2835.21	2170.38	3763.83
LBJ_RS12080	no	6.41215	1.94588	0.77097	yes	2.52393	0.0116051	0.015964	yes	12.7777	4.72099	14.2409	8.66071	6.90435	0	3.0033	0.989179
LBJ_RS10855	no	10363	1.94653	0.118648	yes	16.4059	1.73459e-60	4.30293e-59	yes	16061.6	17337.8	17997	14430.3	4285.3	4173.88	3620.98	4997.33
LBJ_RS04420	no	57.6759	1.94932	0.259821	yes	7.50256	6.2584e-14	2.06084e-13	yes	91.5736	102.682	108.587	63.7743	26.4667	23.5369	23.0253	21.7619
LBJ_RS15775	no	211.292	1.95314	0.14146	yes	13.807	2.3113e-43	3.58348e-42	yes	314.119	349.353	359.583	319.659	98.9623	79.437	89.0979	80.1235
LBJ_RS03685	no	4905.73	1.95421	0.132618	yes	14.7356	3.80579e-49	6.84124e-48	yes	7782.69	9105.61	7603.76	6704.96	1821.6	2038.88	1755.93	2432.39
LBJ_RS20190	no	65.6625	1.95919	0.250084	yes	7.83411	4.72186e-15	1.68295e-14	yes	91.5736	132.188	113.037	81.0957	32.2203	29.4211	22.0242	23.7403
LBJ_RS10525	no	356.71	1.95984	0.190378	yes	10.2945	7.46363e-25	4.76367e-24	yes	505.785	605.467	753.879	404.691	166.855	127.492	139.153	150.355
LBJ_RS16520	no	2109.36	1.96807	0.188302	yes	10.4517	1.4394e-25	9.6679e-25	yes	3359.47	4032.91	2459.23	3587.11	1177.19	822.811	651.716	784.419
LBJ_RS13170	no	11181.7	1.97588	0.192696	yes	10.2539	1.13696e-24	7.18273e-24	yes	17117.9	19845.9	21847.4	12512.4	3896.35	4726.01	3486.83	6021.13
LBJ_RS20515	no	134.849	1.97806	0.210217	yes	9.40962	4.97949e-21	2.57343e-20	yes	215.092	250.213	246.546	148.807	58.687	47.0738	50.055	62.3183
LBJ_RS18705	no	179.045	1.9833	0.206607	yes	9.59938	8.04272e-22	4.34354e-21	yes	307.73	271.457	349.793	214.156	78.2493	54.9194	63.0693	92.9828
LBJ_RS18725	no	42.4709	1.99265	0.313148	yes	6.36326	1.97514e-10	5.13949e-10	yes	71.3422	51.9309	85.4456	62.1996	25.3159	12.7492	10.011	20.7728
LBJ_RS20380	no	314.216	1.99764	0.231999	yes	8.61052	7.27296e-18	3.13588e-17	yes	502.59	572.42	643.512	292.102	128.881	106.897	104.114	163.215
LBJ_RS15935	no	1088.85	2.00194	0.112814	yes	17.7455	1.86803e-70	6.15126e-69	yes	1949.67	1719.62	1759.64	1541.61	463.742	463.873	379.417	433.26
LBJ_RS09895	no	2255.16	2.01584	0.190788	yes	10.5659	4.28955e-26	3.02823e-25	yes	3577.76	3613.92	3383.11	3887.87	1363.61	772.795	660.726	781.452
LBJ_RS14880	no	94.6965	2.01621	0.211951	yes	9.51266	1.85852e-21	9.83719e-21	yes	149.073	122.746	192.253	143.295	33.371	38.2475	37.0407	41.5455
LBJ_RS18745	no	307.096	2.02827	0.143062	yes	14.1775	1.26212e-45	2.10599e-44	yes	479.164	436.692	555.396	502.321	98.9623	135.337	134.147	114.745
LBJ_RS19550	no	175.765	2.0446	0.183836	yes	11.1219	9.81732e-29	8.02863e-28	yes	311.989	252.573	291.939	273.993	93.2087	48.0545	69.0759	65.2858
LBJ_RS01595	no	7403.44	2.04537	0.1236	yes	16.5483	1.64681e-61	4.2554e-60	yes	12718.1	12301.7	12638.8	10018.9	3003.39	2908.77	2370.6	3267.26
LBJ_RS00275	no	552.574	2.04903	0.114949	yes	17.8255	4.47747e-71	1.5285e-69	yes	945.551	840.337	906.079	866.858	249.707	209.871	215.236	186.955
LBJ_RS05460	no	860.356	2.05428	0.183082	yes	11.2205	3.23293e-29	2.72783e-28	yes	1416.2	1533.14	970.163	1626.64	438.426	281.462	296.325	320.494
LBJ_RS18375	no	959.901	2.05903	0.15176	yes	13.5676	6.22982e-42	8.98494e-41	yes	1553.56	1758.57	1606.55	1276.27	281.928	429.548	351.386	421.39
LBJ_RS20700	no	18.1606	2.07114	0.407608	yes	5.08121	3.75031e-07	7.73983e-07	yes	26.6202	30.6864	33.8222	25.9821	10.3565	6.86493	6.0066	4.9459
LBJ_RS13100	no	388.027	2.09274	0.153955	yes	13.5931	4.39742e-42	6.39172e-41	yes	622.914	620.81	710.266	562.159	104.716	150.048	162.178	171.128
LBJ_RS18220	no	10.247	2.09557	0.574137	yes	3.64995	0.000262288	0.000423048	yes	18.1018	20.0642	20.4713	7.87337	4.6029	4.90352	2.0022	3.95672
LBJ_RS08770	no	2091.5	2.09584	0.344705	yes	6.0801	1.20108e-09	2.98346e-09	yes	3026.19	4052.97	3984.79	2496.65	387.794	1022.87	744.818	1015.89
LBJ_RS19010	no	44.4592	2.09805	0.333553	yes	6.29	3.17464e-10	8.16368e-10	yes	55.3701	61.3729	115.708	55.9009	13.8087	17.6527	21.0231	14.8377
LBJ_RS08965	no	4287.15	2.10236	0.158068	yes	13.3004	2.30325e-40	3.11651e-39	yes	6700.85	8102.4	8122.67	4894.09	1461.42	1768.21	1504.65	1742.93
LBJ_RS09450	no	3945.32	2.10606	0.158522	yes	13.2856	2.80714e-40	3.78455e-39	yes	6859.5	7090.93	7261.09	4402	1564.99	1506.36	1262.39	1615.33
LBJ_RS19050	no	31.2429	2.10628	0.314102	yes	6.70572	2.00419e-11	5.53233e-11	yes	42.5924	54.2914	51.6234	54.3263	11.5072	14.7106	10.011	10.881
LBJ_RS00890	no	5121.2	2.10768	0.174292	yes	12.0928	1.15297e-33	1.2188e-32	yes	7704.96	10540.8	9311.79	5697.17	1907.9	1957.48	1625.79	2223.67
LBJ_RS11385	no	26.446	2.10852	0.339833	yes	6.20459	5.484e-10	1.38911e-09	yes	38.3331	41.3087	48.0631	44.0909	8.05507	7.84563	11.0121	12.8593
LBJ_RS00270	no	395.491	2.11721	0.141358	yes	14.9776	1.02792e-50	1.93176e-49	yes	668.7	571.24	704.036	626.72	155.348	118.665	142.156	177.063
LBJ_RS05295	no	54429.2	2.1175	0.237839	yes	8.90305	5.43312e-19	2.47753e-18	yes	84430.9	106253	86867.9	76332.3	10744.3	25031.5	16739.4	29034.4
LBJ_RS02400	no	13506.2	2.12161	0.320567	yes	6.61831	3.63336e-11	9.89007e-11	yes	17992.1	30976.8	26469.4	12422.6	3441.82	5961.7	4920.4	5864.84
LBJ_RS20715	no	328.884	2.12951	0.147597	yes	14.4279	3.45479e-47	5.95152e-46	yes	479.164	583.043	578.538	501.534	108.168	101.012	139.153	140.463
LBJ_RS19905	no	76.309	2.16097	0.214685	yes	10.0658	7.82527e-24	4.73461e-23	yes	119.259	140.45	121.048	118.888	20.713	28.4404	29.0319	32.6429
LBJ_RS03300	no	330.435	2.19963	0.23379	yes	9.40858	5.02875e-21	2.59528e-20	yes	573.932	609.008	640.842	348.003	89.7565	114.742	93.1022	174.096
LBJ_RS08655	no	2.91426	2.20287	1.0644	yes	2.0696	0.0384901	0.0497298	yes	7.45367	4.72099	6.23041	0.787337	1.15072	0.980704	1.0011	0.989179
LBJ_RS01780	no	1577.7	2.22263	0.149202	yes	14.8968	3.45725e-50	6.40022e-49	yes	2432.02	2918.75	3111.64	1932.91	531.635	575.673	517.568	601.421
LBJ_RS05290	no	53273.6	2.23522	0.324192	yes	6.89475	5.39603e-12	1.55648e-11	yes	82738.9	116325	86430	66034.8	10996.3	23280.9	14401.8	25980.8
LBJ_RS11240	no	11.8293	2.25602	0.552287	yes	4.08486	4.41034e-05	7.60819e-05	yes	18.1018	20.0642	27.5918	12.5974	3.45217	7.84563	3.0033	1.97836
LBJ_RS11325	no	36.5741	2.26783	0.321331	yes	7.05762	1.69381e-12	5.07871e-12	yes	66.0182	57.8322	72.0947	46.4529	12.658	15.6913	7.0077	14.8377
LBJ_RS13320	no	2359.26	2.26827	0.208993	yes	10.8534	1.92235e-27	1.46579e-26	yes	3825.86	4169.82	4542.86	3092.66	467.194	951.283	775.852	1048.53
LBJ_RS18170	no	1.21659e+06	2.28434	0.152147	yes	15.014	5.94396e-51	1.12844e-49	yes	1.84699e+06	2.59809e+06	1.8583e+06	1.77169e+06	413001	510042	378769	355827
LBJ_RS19535	no	1015.46	2.28674	0.146616	yes	15.5968	7.65101e-55	1.60844e-53	yes	1673.88	1655.89	2085.41	1327.45	316.449	327.555	342.376	394.682
LBJ_RS02500	no	6.05521	2.30676	0.779953	yes	2.95757	0.00310076	0.0045407	yes	7.45367	5.90124	14.2409	12.5974	2.30145	0	1.0011	4.9459
LBJ_RS09185	no	26139.3	2.30922	0.489271	yes	4.71972	2.36174e-06	4.57233e-06	yes	50643.4	50946.6	42526.1	29889.7	5414.16	7563.19	5100.6	17030.7
LBJ_RS20670	no	51.4907	2.31786	0.312242	yes	7.42328	1.14251e-13	3.69678e-13	yes	85.1848	102.682	106.807	48.8149	14.9594	17.6527	18.0198	17.8052
LBJ_RS00800	no	1499.64	2.33662	0.202771	yes	11.5235	1.00503e-30	9.05501e-30	yes	2175.41	3302.33	2298.13	2237.61	700.791	401.108	361.397	520.308
LBJ_RS16590	no	152.58	2.3535	0.17253	yes	13.6411	2.28145e-42	3.34223e-41	yes	271.526	220.706	289.269	239.35	48.3304	54.9194	49.0539	47.4806
LBJ_RS07645	no	14.198	2.3685	0.483186	yes	4.90185	9.49384e-07	1.89622e-06	yes	30.8795	17.7037	21.3614	25.1948	4.6029	4.90352	3.0033	5.93508
LBJ_RS13350	no	121.724	2.3737	0.19649	yes	12.0806	1.33816e-33	1.40658e-32	yes	187.406	212.445	227.855	188.174	47.1797	42.1703	26.0286	42.5347
LBJ_RS03290	no	698.983	2.39711	0.144104	yes	16.6345	3.91974e-62	1.03442e-60	yes	1366.15	1143.66	1012	1178.64	202.528	217.716	193.212	277.959
LBJ_RS04095	no	34.9093	2.40854	0.32584	yes	7.39179	1.44866e-13	4.65498e-13	yes	70.2774	46.0297	64.0842	54.3263	13.8087	6.86493	12.0132	11.8702
LBJ_RS02080	no	21.8954	2.42101	0.453354	yes	5.34023	9.28313e-08	2.0013e-07	yes	35.1387	34.2272	58.7438	19.6834	4.6029	7.84563	7.0077	7.91343
LBJ_RS10860	no	49655.5	2.44218	0.152952	yes	15.967	2.17063e-57	4.95517e-56	yes	83184	98246.2	84865.2	69214.8	13309.3	15993.3	12806.1	19625.3
LBJ_RS18525	no	20.6626	2.44761	0.428541	yes	5.71151	1.11981e-08	2.58166e-08	yes	35.1387	27.1457	41.8327	35.4302	6.90435	1.96141	6.0066	10.881
LBJ_RS13250	no	10.2686	2.45584	0.642254	yes	3.82379	0.000131417	0.000217335	yes	28.7499	12.9827	12.4608	14.9594	8.05507	1.96141	1.0011	1.97836
LBJ_RS18720	no	150.634	2.45726	0.226503	yes	10.8487	2.0231e-27	1.53946e-26	yes	236.388	251.393	350.683	181.088	46.029	54.9194	41.0451	43.5239
LBJ_RS20405	no	70.4339	2.46754	0.232217	yes	10.626	2.25557e-26	1.62655e-25	yes	122.453	118.025	127.278	109.44	21.8638	15.6913	21.0231	27.697
LBJ_RS18880	no	206.67	2.47574	0.162786	yes	15.2085	3.10524e-52	6.11355e-51	yes	294.952	400.104	367.594	338.555	69.0435	62.765	55.0605	65.2858
LBJ_RS18060	no	495220	2.47673	0.179943	yes	13.764	4.19766e-43	6.40144e-42	yes	715191	1.13791e+06	784737	720577	152977	196422	125849	128094
LBJ_RS09430	no	27.2613	2.49079	0.382863	yes	6.50568	7.73403e-11	2.06148e-10	yes	40.4628	55.4717	57.8538	31.4935	8.05507	6.86493	7.0077	10.881
LBJ_RS17655	no	14.2936	2.49823	0.572883	yes	4.3608	1.29586e-05	2.34528e-05	yes	20.2314	17.7037	36.4924	22.8328	2.30145	5.88422	0	8.90261
LBJ_RS19525	no	39.2665	2.50242	0.333598	yes	7.50129	6.31923e-14	2.07903e-13	yes	50.046	74.3556	90.7859	51.9643	10.3565	13.7299	12.0132	10.881
LBJ_RS16225	no	10.4722	2.51292	0.600446	yes	4.18509	2.85054e-05	5.01506e-05	yes	19.1666	12.9827	22.2514	16.5341	6.90435	0.980704	1.0011	3.95672
LBJ_RS12815	no	8.57365	2.51997	0.64072	yes	3.93303	8.38805e-05	0.000141615	yes	12.7777	14.163	21.3614	10.2354	1.15072	2.94211	2.0022	3.95672
LBJ_RS19870	no	480.881	2.53373	0.154348	yes	16.4157	1.47647e-60	3.71213e-59	yes	862.496	907.611	884.718	625.933	150.745	153.971	119.131	142.442
LBJ_RS06130	no	257.074	2.53505	0.283453	yes	8.94347	3.77147e-19	1.74548e-18	yes	439.766	479.181	609.69	225.178	89.7565	48.0545	64.0704	100.896
LBJ_RS18570	no	30.721	2.54272	0.341983	yes	7.43522	1.04392e-13	3.38659e-13	yes	48.9812	48.3902	64.0842	48.0276	11.5072	6.86493	9.0099	8.90261
LBJ_RS12430	no	671.253	2.54865	0.109456	yes	23.2848	6.32548e-120	4.90357e-118	yes	1194.72	1209.75	1150.84	1030.62	211.733	186.334	186.204	199.814
LBJ_RS03295	no	573.302	2.56346	0.223255	yes	11.4822	1.6211e-30	1.42941e-29	yes	1058.42	1042.16	1230.95	592.078	131.183	154.951	149.164	227.511
LBJ_RS20690	no	5.34406	2.58615	0.812972	yes	3.1811	0.00146717	0.0022058	yes	9.58329	8.26174	6.23041	12.5974	1.15072	1.96141	0	2.96754
LBJ_RS00885	no	12294	2.63038	0.173636	yes	15.1488	7.71552e-52	1.51102e-50	yes	21283.4	24971.7	23858.9	14563.4	3400.39	3483.46	2689.95	4101.14
LBJ_RS07055	no	1776.52	2.6573	0.336778	yes	7.89038	3.0128e-15	1.08735e-14	yes	3915.3	3500.62	1457.91	3393.42	639.803	460.931	448.493	395.672
LBJ_RS02395	no	175205	2.65902	0.242823	yes	10.9504	6.61417e-28	5.13806e-27	yes	265913	394065	400725	149352	41431.8	49464.7	42674.9	58012.4
LBJ_RS14935	no	7844.34	2.66284	0.0955144	yes	27.8789	4.80272e-171	7.44622e-169	yes	13902.2	13099.6	12070.1	15124.7	2124.24	2270.33	2003.2	2160.37
LBJ_RS05105	no	10.4648	2.66784	0.592122	yes	4.50556	6.61977e-06	1.22426e-05	yes	15.9721	23.605	17.8012	14.9594	3.45217	0.980704	2.0022	4.9459
LBJ_RS11295	no	86.62	2.68438	0.240885	yes	11.1438	7.67538e-29	6.3186e-28	yes	175.694	129.827	161.991	132.273	23.0145	27.4597	14.0154	28.6862
LBJ_RS19620	no	1604.83	2.68637	0.161525	yes	16.6313	4.137e-62	1.08407e-60	yes	2806.84	2813.71	3283.42	2209.27	365.93	396.204	396.435	566.8
LBJ_RS14205	no	88.9218	2.68758	0.275426	yes	9.75788	1.70691e-22	9.71161e-22	yes	170.37	156.973	173.561	115.739	11.5072	31.3825	34.0374	17.8052
LBJ_RS18385	no	90.7872	2.71986	0.220523	yes	12.3337	5.96361e-35	6.68391e-34	yes	142.684	187.659	153.09	147.232	25.3159	20.5948	22.0242	27.697
LBJ_RS02875	no	13900.3	2.73821	0.144689	yes	18.9248	7.11977e-80	2.9767e-78	yes	25322.2	20439.5	21670.2	29276.3	3482.09	3820.82	2946.24	4244.57
LBJ_RS18430	no	6694.56	2.76381	0.163033	yes	16.9525	1.84583e-64	5.20328e-63	yes	14282.3	12942.6	10136.9	9322.86	1431.5	1948.66	1489.64	2002.1
LBJ_RS06950	no	76.2227	2.79632	0.271389	yes	10.3037	6.77674e-25	4.34763e-24	yes	96.8977	139.269	157.54	139.359	17.2609	12.7492	18.0198	28.6862
LBJ_RS19360	no	21.4365	2.81126	0.493789	yes	5.69325	1.24647e-08	2.86304e-08	yes	38.3331	21.2445	47.1731	43.3035	4.6029	1.96141	3.0033	11.8702
LBJ_RS08790	no	2834.86	2.81565	0.366997	yes	7.67214	1.69157e-14	5.79054e-14	yes	3633.13	5479.89	8238.38	2506.88	696.188	706.107	647.711	770.571
LBJ_RS14865	no	179.161	2.82766	0.207274	yes	13.6421	2.24924e-42	3.30807e-41	yes	324.767	270.277	349.793	310.211	62.1391	26.479	50.055	39.5672
LBJ_RS02385	no	28275.2	2.83038	0.246899	yes	11.4637	2.00688e-30	1.76123e-29	yes	46804.8	59039.5	69623.9	22850.9	6631.63	6369.67	6627.28	8253.71
LBJ_RS04345	no	14.6785	2.83125	0.514306	yes	5.505	3.69178e-08	8.23568e-08	yes	26.6202	28.326	26.7017	21.2581	4.6029	0.980704	3.0033	5.93508
LBJ_RS04090	no	33.7328	2.84597	0.385996	yes	7.37306	1.66762e-13	5.33551e-13	yes	60.6941	74.3556	65.8643	36.2175	8.05507	11.7684	4.0044	8.90261
LBJ_RS02235	no	4156.6	2.84781	0.140639	yes	20.2491	3.61656e-91	1.81854e-89	yes	7394.04	8200.36	7602.87	6001.87	790.548	1163.11	992.09	1107.88
LBJ_RS13795	no	1611.64	2.8631	0.126003	yes	22.7225	2.6838e-114	1.92046e-112	yes	3047.48	3121.76	2834.83	2331.31	406.206	356.976	355.39	439.196
LBJ_RS20225	no	510.683	2.89514	0.150674	yes	19.2146	2.79311e-82	1.20851e-80	yes	892.31	931.216	1013.78	765.292	94.3594	116.704	148.163	123.647
LBJ_RS20055	no	22.7376	2.89523	0.443195	yes	6.53263	6.46241e-11	1.73247e-10	yes	37.2683	37.7679	56.9637	28.3441	5.75362	6.86493	3.0033	5.93508
LBJ_RS12220	no	20.5528	2.90507	0.476931	yes	6.09118	1.12081e-09	2.78965e-09	yes	37.2683	23.605	54.2935	29.9188	3.45217	2.94211	7.0077	5.93508
LBJ_RS09745	no	10.9004	2.91045	0.604778	yes	4.81243	1.49107e-06	2.92631e-06	yes	12.7777	18.884	23.1415	22.0454	3.45217	3.92282	1.0011	1.97836
LBJ_RS08100	no	9.97563	2.91086	0.640008	yes	4.54816	5.41167e-06	1.00886e-05	yes	20.2314	21.2445	18.6912	10.2354	3.45217	0.980704	2.0022	2.96754
LBJ_RS02880	no	19034.6	2.94247	0.148644	yes	19.7954	3.26007e-87	1.51634e-85	yes	33711.9	29056.5	30761.3	41218.7	3943.53	4521.04	3650.01	5413.78
LBJ_RS20610	no	143.238	2.95196	0.252491	yes	11.6913	1.41184e-31	1.32329e-30	yes	232.128	296.242	316.861	169.277	40.2754	23.5369	27.0297	40.5563
LBJ_RS18615	no	3.40902	2.96421	1.07684	yes	2.7527	0.00591069	0.00840416	yes	4.25924	8.26174	5.34035	6.2987	1.15072	1.96141	0	0
LBJ_RS06945	no	89.4268	2.96431	0.230987	yes	12.8332	1.06813e-37	1.30312e-36	yes	161.851	182.938	156.65	133.06	19.5623	23.5369	19.0209	18.7944
LBJ_RS10550	no	4794.94	2.98099	0.142122	yes	20.9748	1.11479e-97	6.28502e-96	yes	8685.65	9218.92	9897.44	6245.95	1017.24	1110.16	1003.1	1181.08
LBJ_RS00475	no	717.1	2.98395	0.156444	yes	19.0736	4.18446e-81	1.76936e-79	yes	1488.6	1389.15	1279.9	936.144	151.896	173.585	165.181	152.334
LBJ_RS19145	no	77.1302	2.99321	0.280054	yes	10.688	1.15866e-26	8.48693e-26	yes	144.814	155.793	155.76	92.1184	16.1101	15.6913	13.0143	23.7403
LBJ_RS20395	no	26.6351	3.00615	0.418878	yes	7.17666	7.14352e-13	2.20406e-12	yes	38.3331	55.4717	59.6339	36.2175	4.6029	7.84563	8.0088	2.96754
LBJ_RS03490	no	14.1307	3.0156	0.558049	yes	5.40383	6.52331e-08	1.42365e-07	yes	25.5554	27.1457	32.0421	15.7467	4.6029	0.980704	4.0044	2.96754
LBJ_RS14940	no	24.7321	3.04386	0.467401	yes	6.5123	7.40084e-11	1.97692e-10	yes	34.0739	24.7852	55.1836	62.1996	5.75362	2.94211	5.0055	7.91343
LBJ_RS20295	no	16.9055	3.07531	0.533627	yes	5.76303	8.26155e-09	1.93219e-08	yes	37.2683	22.4247	24.9216	36.2175	3.45217	1.96141	8.0088	0.989179
LBJ_RS16585	no	7.42832	3.0933	0.744098	yes	4.15712	3.22287e-05	5.64079e-05	yes	13.8425	16.5235	13.3509	9.44805	2.30145	0.980704	1.0011	1.97836
LBJ_RS02390	no	24521.6	3.18199	0.376148	yes	8.45942	2.68704e-17	1.10603e-16	yes	39643.9	59714.6	55832.4	21512.4	2615.6	5540	4792.26	6521.66
LBJ_RS09885	no	1015.14	3.19684	0.233636	yes	13.683	1.2829e-42	1.90187e-41	yes	2226.52	1862.43	995.975	2236.82	266.968	193.199	161.177	178.052
LBJ_RS13800	no	9508.1	3.24399	0.162443	yes	19.97	1.00477e-88	4.85551e-87	yes	18616.1	19020.9	18304.9	12861.9	1524.71	1832.94	1578.73	2324.57
LBJ_RS16400	no	161.367	3.2616	0.194715	yes	16.7507	5.59727e-63	1.50923e-61	yes	309.86	289.161	318.641	251.948	24.1652	28.4404	39.0429	29.6754
LBJ_RS09705	no	31.3137	3.26737	0.403955	yes	8.08845	6.043e-16	2.28053e-15	yes	47.9164	60.1926	75.6549	43.3035	4.6029	5.88422	8.0088	4.9459
LBJ_RS03400	no	54.774	3.27707	0.292631	yes	11.1987	4.13993e-29	3.44623e-28	yes	93.7032	105.042	97.9064	100.779	8.05507	7.84563	11.0121	13.8485
LBJ_RS14830	no	6.86553	3.29437	0.890061	yes	3.70129	0.000214505	0.000349463	yes	14.9073	8.26174	20.4713	6.2987	0	0.980704	4.0044	0
LBJ_RS07210	no	66463.6	3.29661	0.364396	yes	9.04678	1.47244e-19	6.98845e-19	yes	127223	131225	112324	111823	7574.07	12064.6	8491.33	20983.5
LBJ_RS02495	no	1.70617	3.30919	1.47659	yes	2.2411	0.0250195	0.0330484	yes	2.12962	7.08149	2.67017	0.787337	0	0.980704	0	0
LBJ_RS16395	no	2995.83	3.3122	0.180984	yes	18.301	8.12023e-75	3.02154e-73	yes	5192.01	6997.69	4188.61	5394.83	741.067	510.947	482.53	458.979
LBJ_RS17665	no	116.393	3.31597	0.276613	yes	11.9878	4.11816e-33	4.16404e-32	yes	223.61	165.235	299.95	157.467	19.5623	19.6141	17.0187	28.6862
LBJ_RS14700	no	17770	3.34723	0.338715	yes	9.88214	4.976e-23	2.91586e-22	yes	33940.8	40233.5	38945.4	16321.5	2563.81	3034.3	2447.69	4672.88
LBJ_RS04130	no	1.81141	3.39024	1.40117	yes	2.41959	0.0155382	0.0211167	yes	3.19443	5.90124	2.67017	1.57467	1.15072	0	0	0
LBJ_RS06790	no	2478.6	3.4443	0.174384	yes	19.7512	7.82749e-87	3.59581e-85	yes	4676.64	5182.47	5156.11	3146.2	359.026	423.664	364.4	520.308
LBJ_RS06140	no	68054.9	3.44724	0.682943	yes	5.04762	4.47346e-07	9.19654e-07	yes	118093	158006	169927	52691	5255.36	8923.42	5802.37	25741.4
LBJ_RS20470	no	166.221	3.50378	0.290275	yes	12.0706	1.51055e-33	1.58331e-32	yes	250.23	199.462	281.258	491.298	18.4116	29.4211	28.0308	31.6537
LBJ_RS16485	no	221.761	3.5741	0.190346	yes	18.7768	1.16828e-78	4.72517e-77	yes	452.544	331.65	439.689	412.565	34.5217	31.3825	43.0473	28.6862
LBJ_RS06135	no	74769.1	3.85361	0.615806	yes	6.25784	3.90351e-10	9.9691e-10	yes	123572	178001	205638	52241.4	5320.95	8443.86	5293.81	19641.1
LBJ_RS17335	no	1.40017	3.8728	1.63277	yes	2.37192	0.0176961	0.0238232	yes	7.45367	1.18025	1.78012	0.787337	0	0	0	0
LBJ_RS09495	no	92.7211	3.90623	0.288422	yes	13.5435	8.65972e-42	1.24412e-40	yes	198.055	153.432	206.493	136.997	16.1101	11.7684	10.011	8.90261
LBJ_RS14495	no	659.646	3.97632	0.144233	yes	27.5688	2.63265e-167	3.62819e-165	yes	1403.42	1134.22	1130.37	1293.59	84.0029	91.2055	74.0814	66.275
LBJ_RS14250	no	190.264	4.05723	0.230034	yes	17.6375	1.26965e-69	4.10816e-68	yes	401.433	274.998	348.013	410.99	24.1652	15.6913	28.0308	18.7944
LBJ_RS12260	no	1.71827	4.15169	1.5071	yes	2.75476	0.00587356	0.00836095	yes	2.12962	8.26174	1.78012	1.57467	0	0	0	0
LBJ_RS20110	no	5.05746	4.22518	1.14422	yes	3.69264	0.000221936	0.000360307	yes	9.58329	9.44198	11.5708	7.87337	0	0	1.0011	0.989179
LBJ_RS06050	no	28.2676	4.24903	0.508151	yes	8.36174	6.1799e-17	2.49408e-16	yes	61.759	42.4889	56.0737	54.3263	4.6029	3.92282	0	2.96754
LBJ_RS00115	no	47.42	4.29183	0.40886	yes	10.4971	8.91078e-26	6.12884e-25	yes	116.064	82.6174	78.3251	84.2451	2.30145	7.84563	4.0044	3.95672
LBJ_RS13010	no	40.8687	4.33147	0.426768	yes	10.1495	3.33194e-24	2.05267e-23	yes	78.7959	84.9779	77.435	70.073	5.75362	2.94211	4.0044	2.96754
LBJ_RS10115	no	26.9431	4.65532	0.575769	yes	8.08539	6.19678e-16	2.33619e-15	yes	56.4349	61.3729	40.0526	49.6022	1.15072	1.96141	2.0022	2.96754
LBJ_RS16165	no	239.243	4.69756	0.230045	yes	20.4202	1.10579e-92	5.71479e-91	yes	560.09	433.151	461.94	387.37	21.8638	13.7299	16.0176	19.7836
LBJ_RS15770	no	226.751	4.70915	0.222379	yes	21.1762	1.58186e-99	9.34301e-98	yes	500.46	434.331	414.767	397.605	17.2609	11.7684	19.0209	18.7944
LBJ_RS17170	no	41.5204	4.81591	0.501715	yes	9.5989	8.08022e-22	4.35746e-21	yes	92.6384	71.9951	93.4561	62.1996	6.90435	0	2.0022	2.96754
LBJ_RS00625	no	2.82899	4.89277	1.27314	yes	3.84306	0.000121508	0.000201845	yes	7.45367	5.90124	5.34035	3.93669	0	0	0	0
LBJ_RS02025	no	3.64884	5.2634	1.2339	yes	4.26567	1.99301e-05	3.54492e-05	yes	4.25924	10.6222	8.01052	6.2987	0	0	0	0
LBJ_RS11175	no	6277.44	5.32663	0.219034	yes	24.3187	1.24377e-130	1.10192e-128	yes	11844.9	9822.02	9775.51	17556.8	238.2	339.324	228.251	414.466
LBJ_RS04455	no	17.1366	5.43316	0.89551	yes	6.06711	1.30229e-09	3.2241e-09	yes	39.398	24.7852	35.6023	33.8555	3.45217	0	0	0
LBJ_RS09200	no	12.7605	5.59721	1.10974	yes	5.0437	4.56614e-07	9.36637e-07	yes	36.2035	18.884	33.8222	11.0227	1.15072	0	1.0011	0
LBJ_RS08615	no	4.70801	5.63373	1.17266	yes	4.80423	1.55346e-06	3.04234e-06	yes	9.58329	10.6222	8.01052	9.44805	0	0	0	0
LBJ_RS01690	no	79.9622	5.80112	0.482072	yes	12.0337	2.3622e-33	2.44159e-32	yes	167.175	145.171	195.813	120.463	1.15072	2.94211	5.0055	1.97836
LBJ_RS16085	no	303.47	5.89854	0.254234	yes	23.2012	4.42482e-119	3.36015e-117	yes	597.358	612.549	586.548	591.29	10.3565	11.7684	7.0077	10.881
LBJ_RS20820	no	16449.2	5.93548	0.371479	yes	15.978	1.81907e-57	4.17825e-56	yes	31181.9	23177.7	19689	55429.3	478.701	557.04	463.509	616.259
LBJ_RS20370	no	51.218	6.03796	0.626983	yes	9.63018	5.96268e-22	3.26762e-21	yes	107.546	75.5359	108.587	111.802	2.30145	0.980704	2.0022	0.989179
LBJ_RS13365	no	162.796	6.04046	0.357859	yes	16.8794	6.3768e-64	1.73197e-62	yes	347.128	316.306	292.829	326.745	3.45217	1.96141	8.0088	5.93508
LBJ_RS06095	no	68.4139	6.04186	0.55318	yes	10.922	9.0433e-28	6.98135e-27	yes	125.648	100.321	168.221	144.87	2.30145	0.980704	2.0022	2.96754
LBJ_RS11760	no	806.455	6.07435	0.185782	yes	32.6962	1.77071e-234	5.49067e-232	yes	1568.46	1574.45	1465.04	1749.46	21.8638	16.672	25.0275	30.6646
LBJ_RS19915	no	21119.5	6.13894	0.130864	yes	46.9107	0	0	yes	40346.7	37485.9	37018.4	51740.6	634.049	554.098	533.586	642.966
LBJ_RS20490	no	74.9399	6.36653	0.574336	yes	11.085	1.48314e-28	1.19454e-27	yes	135.231	152.252	172.671	132.273	1.15072	1.96141	2.0022	1.97836
LBJ_RS05825	no	23.1449	6.4819	1.05472	yes	6.14561	7.96589e-10	2.00007e-09	yes	50.046	33.0469	62.3041	37.7922	0	0.980704	0	0.989179
LBJ_RS19840	no	94.351	6.50537	0.546264	yes	11.9088	1.0646e-32	1.05919e-31	yes	238.517	185.299	157.54	165.341	1.15072	0	3.0033	3.95672
LBJ_RS04610	no	160648	6.58955	0.468213	yes	14.0738	5.50235e-45	8.97992e-44	yes	237908	539226	153911	340932	1538.52	4441.61	3258.58	3968.59
LBJ_RS15950	no	15385.1	6.62303	0.188431	yes	35.1483	1.23474e-270	5.10497e-268	yes	31935.8	23099.8	23865.1	42944.5	266.968	297.153	318.35	353.137
LBJ_RS13650	no	167.81	6.7531	0.451208	yes	14.9667	1.21183e-50	2.2546e-49	yes	363.1	336.371	381.835	248.799	3.45217	2.94211	4.0044	1.97836
LBJ_RS08630	no	22.1648	7.14122	1.06351	yes	6.71478	1.88352e-11	5.21472e-11	yes	33.0091	54.2914	40.0526	48.8149	1.15072	0	0	0
LBJ_RS14945	no	42132.3	7.53984	0.166331	yes	45.3303	0	0	yes	77264.7	84972	66674.2	106347	348.67	518.792	413.454	519.319
LBJ_RS02895	no	42100.8	7.75653	0.144704	yes	53.6029	0	0	yes	79767	77162.3	78744.3	99584	319.901	346.188	389.428	493.6
LBJ_RS18680	no	88.3845	7.83825	0.860369	yes	9.11034	8.21238e-20	3.92275e-19	yes	193.795	154.612	223.405	132.273	0	0	2.0022	0.989179
LBJ_RS06350	no	596.307	7.92696	0.349093	yes	22.7073	3.79474e-114	2.6642e-112	yes	1221.34	1280.57	1188.23	1060.54	6.90435	3.92282	4.0044	4.9459
LBJ_RS19955	no	93.2776	8.4976	1.04079	yes	8.16459	3.22521e-16	1.23722e-15	yes	140.555	240.771	243.876	118.888	1.15072	0.980704	0	0
LBJ_RS11765	no	253.757	8.94886	0.732731	yes	12.213	2.64858e-34	2.87328e-33	yes	532.405	483.902	461.05	548.774	0	3.92282	0	0
LBJ_RS19580	no	55.7878	9.20455	1.04931	yes	8.77198	1.75557e-18	7.88946e-18	yes	87.3144	118.025	150.42	90.5438	0	0	0	0
LBJ_RS16215	no	1093.74	9.35181	0.419665	yes	22.284	5.284e-110	3.44943e-108	yes	2577.9	2144.51	1948.34	2065.19	8.05507	1.96141	1.0011	2.96754
LBJ_RS13430	no	1224.55	9.51893	0.443187	yes	21.4784	2.48013e-102	1.53809e-100	yes	2257.4	2135.07	1907.39	3483.18	3.45217	2.94211	2.0022	4.9459
LBJ_RS20375	no	1378.18	9.69177	0.430299	yes	22.5234	2.4509e-112	1.68885e-110	yes	3007.02	2525.73	2133.47	3346.18	1.15072	3.92282	3.0033	4.9459
LBJ_RS08610	no	168.991	10.0805	1.0301	yes	9.7859	1.29443e-22	7.43296e-22	yes	301.341	363.516	371.154	314.935	0	0.980704	0	0
LBJ_RS04460	no	104.946	10.1149	1.0311	yes	9.8098	1.02167e-22	5.89402e-22	yes	221.48	208.904	216.284	192.898	0	0	0	0
LBJ_RS08650	no	181.415	10.908	1.02921	yes	10.5983	3.03295e-26	2.162e-25	yes	364.165	318.667	375.604	392.881	0	0	0	0
JB_C1_N270	yes	284.709	-1.54354	0.181509	no	-8.50391	1.83313e-17	7.59586e-17	yes	156.527	129.827	179.792	115.739	420.015	344.227	393.432	538.113
JB_C1_N920	yes	517.459	-1.51147	0.145969	no	-10.3547	3.9849e-25	2.58775e-24	yes	237.453	227.788	337.332	270.057	812.412	694.338	860.946	699.35
JB_C1_N740	yes	439.01	-1.28132	0.136472	no	-9.38889	6.06372e-21	3.11645e-20	yes	247.036	227.788	245.656	300.763	724.957	645.303	567.623	552.951
JB_C1_N760	yes	1257.9	-1.27239	0.110646	no	-11.4997	1.32431e-30	1.17608e-29	yes	756.015	815.551	770.79	607.037	1775.57	1772.13	1672.84	1893.29
JB_C1_N275	yes	691.739	-1.19866	0.130024	no	-9.2187	3.00721e-20	1.46656e-19	yes	468.516	469.739	327.541	415.714	999.98	1016.99	956.05	879.38
JB_C1_N385	yes	2537.21	-1.12	0.0968825	no	-11.5604	6.5398e-31	5.93527e-30	yes	1628.09	1523.7	1772.11	1471.53	3773.23	3383.43	3187.5	3558.08
JB_C2_N55	yes	547.5	-1.10579	0.189001	no	-5.85072	4.8946e-09	1.16525e-08	yes	409.952	418.988	334.662	228.328	790.548	858.116	586.644	752.765
JB_C1_N490	yes	1592.47	-1.04787	0.132077	no	-7.93375	2.12627e-15	7.74913e-15	yes	873.144	971.344	1214.04	1092.04	2548.86	2097.73	1974.17	1968.47
JB_C1_N580	yes	504.327	-1.01149	0.128384	no	-7.87862	3.31015e-15	1.19236e-14	yes	335.415	313.946	336.442	350.365	810.11	670.801	652.717	564.821
JB_C1_N475	yes	812.586	-0.975683	0.150857	no	-6.46759	9.95797e-11	2.63915e-10	yes	552.636	503.966	640.842	492.873	1359.01	977.762	1096.2	877.402
JB_C1_N810	yes	27736.4	-0.87702	0.152801	no	-5.73962	9.48903e-09	2.20679e-08	yes	16151	23843.4	22947.5	15284.6	37442.3	37465.8	31792.9	36963.6
JB_C1_N300	yes	1389.05	-0.8739	0.113087	no	-7.7277	1.09506e-14	3.81528e-14	yes	986.014	859.221	1116.13	959.764	1866.48	1567.16	1802.98	1954.62
JB_C1_N290	yes	2103.4	-0.867942	0.109109	no	-7.95479	1.79438e-15	6.5847e-15	yes	1597.21	1423.38	1428.54	1507.75	2425.73	2643.98	2580.83	3219.78
JB_C1_N955	yes	1551.64	-0.796875	0.120263	no	-6.62612	3.44619e-11	9.41504e-11	yes	1044.58	1030.36	1112.57	1343.98	2227.8	1742.71	1985.18	1925.93
JB_C2_N15	yes	389.125	-0.795995	0.121495	no	-6.55169	5.68905e-11	1.53509e-10	yes	336.48	269.097	251.886	281.079	477.551	472.699	532.585	491.622
JB_C1_N305	yes	543.023	-0.724936	0.101517	no	-7.141	9.26568e-13	2.833e-12	yes	451.479	397.744	396.966	392.094	696.188	667.859	625.687	716.166
JB_C1_N405	yes	940.847	-0.716109	0.135627	no	-5.27998	1.29201e-07	2.75823e-07	yes	721.941	748.277	828.644	550.349	1273.85	1116.04	1055.16	1232.52
JB_C1_N680	yes	1080.53	-0.695071	0.137916	no	-5.03983	4.65952e-07	9.55267e-07	yes	721.941	873.384	998.645	707.029	1333.69	1324.93	1161.28	1523.34
JB_C1_N245	yes	577.967	-0.681641	0.114037	no	-5.97736	2.26782e-09	5.52986e-09	yes	430.183	444.953	406.756	493.66	615.638	771.814	723.795	736.938
JB_C1_N340	yes	75.1124	-0.653704	0.298772	no	-2.18797	0.0286716	0.0375924	yes	58.5645	42.4889	46.283	85.0324	125.429	71.5914	115.126	56.3832
JB_C1_N425	yes	784.672	-0.630134	0.183566	no	-3.43273	0.00059753	0.000935384	yes	610.136	604.287	782.361	467.678	857.29	824.772	843.927	1286.92
JB_C1_N325	yes	1841.74	-0.538711	0.140764	no	-3.82704	0.000129695	0.000214677	yes	1426.84	1785.72	1601.21	1195.18	2456.8	2327.21	2083.29	1857.68
JB_C1_N925	yes	896.476	-0.53071	0.120899	no	-4.38969	1.13514e-05	2.06546e-05	yes	666.571	814.371	810.843	642.467	1196.75	958.148	1033.13	1049.52
JB_C1_N640	yes	1405.01	-0.529712	0.117754	no	-4.49846	6.84473e-06	1.265e-05	yes	955.134	1061.04	1338.65	1242.42	1608.71	1621.1	1693.86	1719.19
JB_C1_N625	yes	914.272	-0.443474	0.0949722	no	-4.66952	3.01904e-06	5.77279e-06	yes	794.348	786.045	704.926	814.894	971.212	1067.01	1042.14	1133.6
JB_C1_N660	yes	10522.9	-0.432287	0.13097	no	-3.30065	0.000964609	0.00148013	yes	9207.41	9270.85	8717.23	8636.3	15135.5	11821.4	11834	9560.42
JB_C1_N255	yes	981.273	-0.416175	0.105215	no	-3.95549	7.63783e-05	0.000129301	yes	798.607	828.534	803.722	930.633	1132.31	1182.73	1198.32	975.331
JB_C1_N460	yes	516.062	-0.40457	0.0978218	no	-4.13579	3.53734e-05	6.16219e-05	yes	413.146	437.872	469.951	454.294	609.884	546.252	597.656	599.443
JB_C1_N155	yes	833.257	-0.39089	0.131609	no	-2.97009	0.00297716	0.00437347	yes	614.395	689.265	823.304	755.056	1118.5	940.495	905.995	819.04
JB_C1_N645	yes	1070.47	-0.351893	0.15922	no	-2.2101	0.027098	0.0356926	yes	865.69	1107.07	1025.35	766.079	945.896	1404.37	1085.19	1364.08
JB_C1_N930	yes	470.71	-0.30266	0.111302	no	-2.71926	0.00654272	0.00925683	yes	465.322	413.087	380.945	426.737	561.554	530.561	521.573	465.903
JB_C1_N470	yes	2177.54	-0.282186	0.100439	no	-2.80953	0.00496142	0.00710762	yes	2039.11	1760.93	2079.18	1980.94	2235.86	2625.34	2522.77	2176.19
JB_C1_N900	yes	934.087	-0.265771	0.0945989	no	-2.80946	0.00496253	0.00710762	yes	785.829	924.134	843.775	840.876	953.951	1103.29	992.09	1028.75
JB_C1_N540	yes	551.443	0.278273	0.0977232	no	2.84756	0.00440554	0.00634897	yes	571.803	632.613	597.229	615.698	527.032	452.104	512.563	502.503
JB_C1_N630	yes	819.751	0.348065	0.0909809	no	3.82569	0.000130407	0.00021576	yes	901.894	911.151	920.32	937.719	792.849	672.763	735.808	685.501
JB_C1_N800	yes	1863.85	0.380698	0.121828	no	3.12488	0.0017788	0.00265499	yes	1924.11	2440.75	2196.66	1873.86	1451.06	1775.07	1477.62	1771.62
JB_C1_N885	yes	584.512	0.394916	0.145968	no	2.70549	0.0068203	0.00962394	yes	590.969	570.06	798.382	694.431	598.377	440.336	523.575	459.968
JB_C1_N280	yes	595.616	0.396769	0.181321	no	2.18821	0.0286543	0.0375828	yes	704.904	735.295	795.712	473.19	486.757	527.619	402.442	639.01
JB_C1_N610	yes	411.393	0.409807	0.152502	no	2.68722	0.00720497	0.0101283	yes	456.803	434.331	569.637	417.289	304.942	387.378	303.333	417.434
JB_C1_N95	yes	693.345	0.418229	0.126312	no	3.31108	0.000929363	0.00142781	yes	775.181	849.779	680.004	866.858	688.133	515.85	561.617	609.334
JB_C1_N1055	yes	2166.13	0.422718	0.113344	no	3.7295	0.00019186	0.000313807	yes	2599.2	2676.8	2469.91	2179.35	2156.46	1862.36	1662.83	1722.16
JB_C1_N445	yes	215.552	0.424693	0.170002	no	2.49816	0.012484	0.0171223	yes	239.582	318.667	228.745	203.133	163.403	209.871	163.179	197.836
JB_C1_N390	yes	2233.87	0.443625	0.0851079	no	5.2125	1.86309e-07	3.94119e-07	yes	2517.21	2489.14	2523.31	2766.7	2009.17	1786.84	1985.18	1793.38
JB_C1_N335	yes	858.355	0.455434	0.100072	no	4.55107	5.33748e-06	9.96526e-06	yes	981.754	967.803	1076.97	943.23	802.055	689.435	661.727	743.863
JB_C1_N700	yes	115.928	0.4812	0.197516	no	2.43626	0.0148399	0.0201972	yes	138.425	134.548	133.509	133.06	130.032	67.6686	105.115	85.0694
JB_C1_N350	yes	424.546	0.50665	0.169979	no	2.98067	0.00287619	0.00423183	yes	387.591	519.309	639.952	445.633	420.015	337.362	297.327	349.18
JB_C1_N500	yes	575.826	0.521493	0.172239	no	3.02773	0.00246396	0.00363796	yes	685.737	839.156	736.078	455.868	446.481	476.622	435.478	531.189
JB_C1_N240	yes	284.591	0.522568	0.203237	no	2.57123	0.0101339	0.0140284	yes	315.184	306.864	479.741	240.925	187.568	250.079	232.255	264.111
JB_C1_N860	yes	445.176	0.525085	0.120061	no	4.37348	1.22284e-05	2.21853e-05	yes	534.534	480.361	592.779	492.873	379.739	345.208	329.362	406.553
JB_C2_N50	yes	578.873	0.529668	0.115859	no	4.57164	4.83914e-06	9.08041e-06	yes	677.219	644.415	736.078	676.323	556.951	457.008	469.516	413.477
JB_C1_N410	yes	679.452	0.536201	0.135393	no	3.96033	7.48471e-05	0.000126882	yes	871.014	898.169	811.733	638.53	485.606	567.828	536.589	626.15
JB_C1_N485	yes	903.809	0.569406	0.128032	no	4.44737	8.69277e-06	1.59182e-05	yes	910.412	1104.71	1308.39	995.194	795.151	732.586	678.745	705.285
JB_C1_N605	yes	885.015	0.607872	0.164924	no	3.68578	0.000228002	0.000369672	yes	1039.25	1215.66	1268.33	752.694	723.806	690.416	595.654	794.311
JB_C1_N220	yes	2554.84	0.611477	0.0848249	no	7.2087	5.64893e-13	1.75603e-12	yes	3237.02	3199.65	2870.44	3046.21	2188.68	2034.96	1913.1	1948.68
JB_C1_N995	yes	1345.84	0.621953	0.114546	no	5.42972	5.64432e-08	1.23909e-07	yes	1584.44	1651.17	1903.83	1386.5	1150.72	1056.22	1004.1	1029.74
JB_C1_N295	yes	895.669	0.62699	0.1693	no	3.70342	0.000212714	0.000346696	yes	1086.11	1286.47	1197.13	781.038	636.351	784.563	576.633	817.062
JB_C1_N230	yes	626.275	0.630395	0.115818	no	5.44299	5.23926e-08	1.1522e-07	yes	710.228	888.727	728.067	718.051	493.661	459.95	546.6	464.914
JB_C1_N865	yes	1326.69	0.667864	0.124461	no	5.36605	8.04783e-08	1.74816e-07	yes	1448.14	1616.94	1970.59	1477.04	1125.41	1030.72	908.998	1035.67
JB_C1_N675	yes	1386.81	0.672964	0.117994	no	5.70339	1.17449e-08	2.70271e-08	yes	1697.31	1810.5	1812.16	1498.3	1177.19	1022.87	900.99	1175.14
JB_C1_N850	yes	608.453	0.69332	0.143017	no	4.84781	1.24829e-06	2.46674e-06	yes	709.163	925.314	752.989	621.996	437.275	544.291	430.473	446.12
JB_C1_N360	yes	2434.29	0.69493	0.0866918	no	8.01609	1.09162e-15	4.0538e-15	yes	2930.36	3118.22	3211.33	2779.3	1808.94	1982.98	1749.92	1893.29
JB_C1_N370	yes	952.611	0.696309	0.121632	no	5.7247	1.03618e-08	2.40077e-08	yes	1012.63	1063.4	1423.2	1211.71	733.012	715.914	746.82	714.187
JB_C1_N555	yes	675.688	0.71302	0.0968906	no	7.35902	1.85259e-13	5.90701e-13	yes	754.95	900.529	886.498	815.681	510.922	508.985	513.564	514.373
JB_C1_N755	yes	994.458	0.715948	0.105381	no	6.79387	1.09162e-11	3.07955e-11	yes	1228.79	1308.9	1328.86	1078.65	833.125	737.489	714.785	725.068
JB_C1_N950	yes	1028.26	0.720446	0.115951	no	6.21336	5.18637e-10	1.31551e-09	yes	1246.89	1229.82	1419.64	1221.16	909.073	703.165	803.883	692.425
JB_C1_N615	yes	2054.55	0.724563	0.130793	no	5.53978	3.02849e-08	6.79675e-08	yes	2838.78	2631.95	2588.29	2180.14	1911.35	1384.75	1485.63	1415.52
JB_C1_N185	yes	800.631	0.726511	0.118653	no	6.123	9.18294e-10	2.29944e-09	yes	997.726	925.314	1124.14	944.017	651.31	505.062	600.66	656.815
JB_C1_N965	yes	1815.04	0.772444	0.120312	no	6.42033	1.3598e-10	3.57332e-10	yes	2386.24	2367.58	2565.15	1840.01	1471.78	1340.62	1231.35	1317.59
JB_C1_N505	yes	1124.01	0.790832	0.160367	no	4.93139	8.16475e-07	1.63868e-06	yes	1341.66	1400.95	1872.68	1082.59	951.649	786.524	749.823	806.181
JB_C1_N565	yes	63.0145	0.800033	0.206786	no	3.86889	0.000109332	0.000182187	yes	71.3422	77.8964	92.566	77.9464	50.6319	45.1124	49.0539	39.5672
JB_C1_N120	yes	383.695	0.806956	0.124139	no	6.5004	8.01076e-11	2.13219e-10	yes	449.35	552.356	480.631	472.402	242.803	300.095	264.29	307.635
JB_C1_N90	yes	557.205	0.824628	0.120841	no	6.8241	8.84791e-12	2.51706e-11	yes	694.256	773.062	789.481	593.652	377.438	426.606	409.45	393.693
JB_C1_N320	yes	851.047	0.878171	0.132686	no	6.6184	3.63118e-11	9.89007e-11	yes	1113.79	1218.02	1171.32	906.225	715.751	584.499	564.62	534.157
JB_C1_N825	yes	688.14	0.923184	0.108184	no	8.53349	1.41996e-17	5.97699e-17	yes	979.625	863.942	931.001	829.853	497.113	468.776	418.46	516.352
JB_C2_N20	yes	328.329	0.924461	0.15212	no	6.07717	1.22325e-09	3.03634e-09	yes	385.461	457.936	447.699	428.311	275.023	255.964	195.214	181.02
JB_C1_N670	yes	626.74	0.948044	0.118869	no	7.97553	1.51727e-15	5.5824e-15	yes	776.246	896.988	858.016	771.59	429.22	410.915	371.408	499.535
JB_C1_N250	yes	733.666	0.965201	0.222288	no	4.34212	1.41113e-05	2.53908e-05	yes	967.912	1246.34	1091.21	577.118	418.864	531.541	388.427	647.912
JB_C1_N225	yes	813.224	0.979248	0.147339	no	6.64621	3.00733e-11	8.23419e-11	yes	1039.25	1206.21	1206.92	865.284	499.415	608.036	456.501	624.172
JB_C1_N710	yes	518.278	0.98929	0.139724	no	7.08034	1.43801e-12	4.33265e-12	yes	620.784	744.736	797.492	595.227	315.299	372.667	305.335	394.682
JB_C2_N60	yes	987.178	0.993343	0.191673	no	5.18248	2.18952e-07	4.60814e-07	yes	1370.41	1356.1	1509.54	1021.96	478.701	558.02	682.75	919.937
JB_C1_N315	yes	1019.26	0.998618	0.159089	no	6.27709	3.44968e-10	8.8465e-10	yes	1170.23	1459.97	1733.83	1070.78	651.31	661.975	613.674	792.333
JB_C1_N1005	yes	1406.13	1.01144	0.108686	no	9.30607	1.32647e-20	6.63415e-20	yes	2080.64	1930.89	1788.13	1719.54	1043.71	974.82	831.914	879.38
JB_C1_N545	yes	353.704	1.0182	0.13289	no	7.66198	1.83091e-14	6.25029e-14	yes	440.831	526.391	467.28	459.018	286.53	223.6	219.241	206.738
JB_C1_N1010	yes	1080.53	1.02808	0.121431	no	8.46638	2.53145e-17	1.04545e-16	yes	1557.82	1547.31	1505.09	1192.03	623.693	779.66	694.763	743.863
JB_C1_N80	yes	716.143	1.03443	0.109128	no	9.47907	2.56559e-21	1.34839e-20	yes	1040.32	967.803	1016.45	825.917	477.551	452.104	447.491	501.514
JB_C1_N770	yes	1033.96	1.04654	0.121878	no	8.58677	8.94519e-18	3.83027e-17	yes	1160.64	1585.07	1458.8	1369.97	607.583	713.952	639.703	735.949
JB_C1_N620	yes	554.594	1.04673	0.112799	no	9.27963	1.70069e-20	8.44893e-20	yes	711.293	761.26	841.105	675.535	386.644	327.555	364.4	368.964
JB_C1_N85	yes	696.231	1.06805	0.135244	no	7.89723	2.85178e-15	1.03325e-14	yes	839.07	1025.64	1110.79	795.998	461.441	497.217	405.445	434.25
JB_C1_N365	yes	507.705	1.07167	0.120161	no	8.91864	4.72028e-19	2.16574e-18	yes	583.516	718.771	773.46	675.535	357.875	322.652	309.34	320.494
JB_C1_N1035	yes	913.238	1.0825	0.146407	no	7.39378	1.42709e-13	4.58962e-13	yes	1025.41	1300.63	1451.68	1183.37	729.559	549.194	557.612	508.438
JB_C1_N210	yes	238.337	1.1066	0.131286	no	8.42891	3.48899e-17	1.42979e-16	yes	326.897	351.714	323.981	299.188	176.061	140.241	147.162	141.453
JB_C1_N665	yes	656.676	1.11217	0.13551	no	8.20727	2.26276e-16	8.75233e-16	yes	824.163	1045.7	963.043	758.993	477.551	425.625	384.422	373.91
JB_C1_N200	yes	477.575	1.13568	0.195465	no	5.81014	6.24201e-09	1.4719e-08	yes	644.21	731.754	843.775	406.266	322.203	273.616	276.303	322.472
JB_C1_N840	yes	834.62	1.14022	0.214038	no	5.32717	9.97549e-08	2.14559e-07	yes	1030.74	1424.56	1024.46	1114.87	284.229	639.419	611.672	547.016
JB_C1_N310	yes	358.313	1.15095	0.107781	no	10.6786	1.28203e-26	9.3538e-26	yes	511.109	508.687	483.301	473.977	222.09	237.33	225.247	204.76
JB_C2_N30	yes	422.008	1.21351	0.127868	no	9.49029	2.30382e-21	1.21252e-20	yes	541.988	688.085	617.7	511.769	266.968	245.176	240.264	264.111
JB_C2_N40	yes	728.336	1.21496	0.205886	no	5.90114	3.61009e-09	8.67775e-09	yes	883.792	1089.37	1324.41	775.527	356.725	450.143	339.373	607.356
JB_C1_N570	yes	1221.29	1.22169	0.0771031	no	15.8449	1.5244e-56	3.35639e-55	yes	1714.34	1746.77	1741.84	1636.09	726.107	750.238	733.806	721.112
JB_C1_N935	yes	1453.05	1.26672	0.149452	no	8.47578	2.33519e-17	9.66545e-17	yes	1875.13	2135.07	2599.86	1601.44	929.786	878.711	745.819	858.608
JB_C1_N170	yes	224.946	1.26907	0.140665	no	9.02189	1.84865e-19	8.71843e-19	yes	330.091	322.208	297.279	321.234	162.252	121.607	131.144	113.756
JB_C1_N495	yes	557.796	1.27187	0.131006	no	9.7085	2.77397e-22	1.55217e-21	yes	675.089	914.692	866.916	699.155	345.217	340.304	314.345	306.646
JB_C1_N435	yes	720.431	1.28338	0.13601	no	9.43593	3.87542e-21	2.01684e-20	yes	860.366	1209.75	1129.48	886.542	398.151	421.703	401.441	456.012
JB_C1_N575	yes	600.095	1.30557	0.170886	no	7.64001	2.17212e-14	7.34102e-14	yes	876.338	854.5	1012.89	673.961	403.904	413.857	290.319	274.992
JB_C1_N1065	yes	481.293	1.33256	0.148808	no	8.95487	3.40131e-19	1.58006e-18	yes	718.746	640.875	821.523	573.969	329.107	273.616	240.264	252.241
JB_C1_N1025	yes	884.221	1.40272	0.113698	no	12.3372	5.71043e-35	6.41949e-34	yes	1231.98	1434	1373.36	1093.61	515.525	466.815	494.543	463.925
JB_C1_N1015	yes	824.552	1.42776	0.127322	no	11.2138	3.48867e-29	2.91715e-28	yes	1231.98	1254.6	1206.03	1118.02	371.684	482.506	397.436	534.157
JB_C1_N160	yes	325.301	1.43106	0.134721	no	10.6224	2.34417e-26	1.68717e-25	yes	475.97	415.447	545.606	460.592	180.664	151.028	181.199	191.901
JB_C1_N960	yes	1916.52	1.44054	0.118848	no	12.1208	8.1939e-34	8.78661e-33	yes	2782.35	2601.27	2752.06	3066.68	1170.29	989.53	1125.24	844.759
JB_C1_N735	yes	393.222	1.44088	0.124963	no	11.5305	9.26265e-31	8.38596e-30	yes	532.405	662.119	600.789	504.683	207.13	212.813	207.228	218.609
JB_C1_N910	yes	1258.37	1.45778	0.0965074	no	15.1053	1.49363e-51	2.89468e-50	yes	1827.21	1994.62	1751.63	1806.15	741.067	652.168	686.754	607.356
JB_C1_N525	yes	635.586	1.46105	0.215211	no	6.78891	1.12982e-11	3.1849e-11	yes	1004.12	1115.33	1003.1	607.824	365.93	301.076	235.258	452.055
JB_C1_N450	yes	536.854	1.5124	0.157062	no	9.62933	6.01216e-22	3.28989e-21	yes	820.968	892.267	869.587	598.376	262.365	269.694	244.268	337.31
JB_C2_N10	yes	838.032	1.5353	0.179021	no	8.57608	9.81592e-18	4.19346e-17	yes	1362.96	1376.17	1347.55	899.139	368.232	469.757	339.373	541.081
JB_C1_N805	yes	417.26	1.55476	0.219277	no	7.09038	1.33746e-12	4.03624e-12	yes	595.229	610.188	828.644	456.656	196.774	225.562	139.153	285.873
JB_C1_N515	yes	493.274	1.57307	0.150201	no	10.4731	1.14814e-25	7.79602e-25	yes	698.515	688.085	954.142	612.548	252.009	230.465	250.275	260.154
JB_C1_N465	yes	1404.26	1.57622	0.201598	no	7.81863	5.34e-15	1.8942e-14	yes	2354.29	2342.79	2358.65	1358.16	596.075	719.837	559.615	944.666
JB_C1_N875	yes	1130.37	1.57922	0.224439	no	7.0363	1.97413e-12	5.89074e-12	yes	1662.17	2067.79	1909.17	1137.7	379.739	635.496	464.51	786.397
JB_C1_N285	yes	510.759	1.58348	0.247207	no	6.40547	1.49909e-10	3.92549e-10	yes	741.107	922.954	927.44	473.19	196.774	282.443	174.191	367.975
LBJ_RS10355	no	2945.09	-1.56426	0.104156	no	-15.0184	5.563e-51	1.06153e-49	yes	1519.48	1537.86	1616.35	1281.78	4709.92	4220.95	4007.4	4666.95
LBJ_RS12005	no	46293.7	-1.56282	0.0904469	no	-17.2788	6.79252e-67	2.05487e-65	yes	24922.9	23324.1	20286.2	25124.7	68422.1	71968	67542.2	68759.8
LBJ_RS15925	no	580.609	-1.56051	0.165722	no	-9.41646	4.66569e-21	2.41461e-20	yes	309.86	249.032	240.316	374.772	1048.31	756.123	887.975	778.484
LBJ_RS08940	no	1864.8	-1.55399	0.102661	no	-15.1371	9.22392e-52	1.79697e-50	yes	991.338	954.821	862.466	981.809	2800.86	3076.47	2832.11	2418.54
LBJ_RS15915	no	4049.14	-1.55054	0.114891	no	-13.4958	1.65614e-41	2.34316e-40	yes	2082.77	1967.47	1759.64	2432.08	6670.75	5653.76	5979.57	5847.04
LBJ_RS15920	no	4003.49	-1.55011	0.130896	no	-11.8423	2.35992e-32	2.3048e-31	yes	2179.67	1996.98	1598.54	2376.97	6666.15	6108.8	5671.23	5429.6
LBJ_RS02660	no	1257.81	-1.54987	0.0878813	no	-17.636	1.30455e-69	4.18468e-68	yes	680.413	627.892	623.041	630.657	2017.22	1768.21	1802.98	1912.08
LBJ_RS13290	no	26.1081	-1.54347	0.324196	no	-4.76091	1.9272e-06	3.74861e-06	yes	11.7129	12.9827	15.131	13.3847	36.8232	33.3439	35.0385	50.4481
LBJ_RS04705	no	114.462	-1.52008	0.21519	no	-7.0639	1.61889e-12	4.86582e-12	yes	55.3701	54.2914	82.7754	44.0909	187.568	132.395	177.195	182.009
LBJ_RS00605	no	1726.06	-1.51786	0.0894818	no	-16.9627	1.54947e-64	4.40121e-63	yes	927.449	876.924	856.236	913.311	2552.31	2671.44	2295.52	2715.3
LBJ_RS17800	no	1842.1	-1.51452	0.120954	no	-12.5214	5.70152e-36	6.60915e-35	yes	989.208	930.035	774.35	1125.89	2944.7	2707.72	2695.96	2568.9
LBJ_RS00920	no	603.414	-1.51028	0.113429	no	-13.3148	1.89934e-40	2.58881e-39	yes	316.248	308.045	291.049	337.768	1019.54	832.618	903.993	818.051
LBJ_RS17005	no	377.282	-1.50599	0.13261	no	-11.3566	6.88027e-30	5.95383e-29	yes	219.351	164.054	199.373	202.346	494.812	575.673	528.581	634.064
LBJ_RS11260	no	1753.01	-1.50395	0.1305	no	-11.5246	9.92236e-31	8.96143e-30	yes	1001.99	816.732	736.968	1098.34	2758.29	2520.41	2577.83	2513.5
LBJ_RS05220	no	523.825	-1.50153	0.124907	no	-12.0212	2.75027e-33	2.81921e-32	yes	306.665	217.166	274.138	293.677	782.493	720.817	838.921	756.722
LBJ_RS02835	no	3818.37	-1.49786	0.119907	no	-12.4918	8.27797e-36	9.53633e-35	yes	2083.83	1937.97	1639.49	2325.79	5126.48	5981.31	6013.6	5438.51
LBJ_RS18440	no	34.0967	-1.49771	0.312889	no	-4.78672	1.69532e-06	3.3097e-06	yes	18.1018	12.9827	26.7017	13.3847	39.1246	54.9194	61.0671	46.4914
LBJ_RS15905	no	8696.26	-1.49751	0.117249	no	-12.7721	2.34864e-37	2.83743e-36	yes	5029.1	4523.89	3653.69	4988.57	13979	13068.9	12133.3	12193.6
LBJ_RS09595	no	4844.18	-1.48479	0.128344	no	-11.5688	5.92995e-31	5.43481e-30	yes	2253.14	2732.27	2538.45	2676.95	8654.6	7115.99	6965.65	5816.37
LBJ_RS15280	no	19128.6	-1.48382	0.15961	no	-9.29657	1.45053e-20	7.24484e-20	yes	10288.2	9662.69	12390.5	7962.34	36043	24099.8	27482.2	25100.4
LBJ_RS11955	no	929.486	-1.47253	0.12782	no	-11.5203	1.04237e-30	9.34614e-30	yes	468.516	454.395	437.018	607.037	1505.15	1332.78	1393.53	1237.46
LBJ_RS17535	no	5318.5	-1.46726	0.0931	no	-15.76	5.86072e-56	1.27531e-54	yes	2925.03	2705.13	2509.96	3159.58	7437.13	8049.62	7890.67	7870.9
LBJ_RS00400	no	1751.53	-1.45139	0.102072	no	-14.2193	6.9568e-46	1.16605e-44	yes	926.384	991.408	988.854	846.387	2904.43	2501.78	2497.74	2355.24
LBJ_RS11630	no	2237.48	-1.4504	0.144937	no	-10.0071	1.41805e-23	8.4969e-23	yes	1463.05	1108.25	884.718	1339.26	3446.42	3259.86	3261.58	3136.69
LBJ_RS11125	no	1768.13	-1.44816	0.156897	no	-9.23003	2.70568e-20	1.32297e-19	yes	928.514	884.006	714.717	1264.46	2853.8	2390.96	2531.78	2576.81
LBJ_RS17420	no	971.386	-1.44625	0.109221	no	-13.2415	5.05371e-40	6.78875e-39	yes	557.96	507.507	453.93	566.095	1576.49	1374.95	1417.56	1316.6
LBJ_RS11970	no	47407.7	-1.44549	0.13511	no	-10.6986	1.0333e-26	7.59866e-26	yes	25717.3	30105.8	25933.6	20101.5	62635.1	76889.1	62086.2	75792.9
LBJ_RS10690	no	1256.99	-1.44337	0.110227	no	-13.0945	3.54009e-39	4.5423e-38	yes	668.7	651.497	585.658	795.998	1758.31	1948.66	1827.01	1820.09
LBJ_RS19475	no	638.992	-1.44278	0.119627	no	-12.0606	1.70524e-33	1.77737e-32	yes	335.415	303.324	387.175	346.428	1082.83	890.479	880.968	885.315
LBJ_RS12090	no	239.09	-1.44035	0.16662	no	-8.6445	5.4043e-18	2.35198e-17	yes	156.527	95.6001	123.718	137.784	417.713	315.787	321.353	344.234
LBJ_RS03810	no	2011.92	-1.44014	0.0899034	no	-16.0187	9.45394e-58	2.19863e-56	yes	1124.44	1174.35	1036.03	1003.07	2910.18	3169.63	2803.08	2874.55
LBJ_RS15525	no	1835	-1.43955	0.170731	no	-8.43167	3.40778e-17	1.39805e-16	yes	907.218	1168.45	829.534	1049.52	3507.41	2817.56	2363.6	2036.72
LBJ_RS06365	no	263.423	-1.4378	0.234928	no	-6.12018	9.34708e-10	2.33897e-09	yes	123.518	90.8791	195.813	155.893	505.168	312.845	430.473	292.797
LBJ_RS05080	no	1586.69	-1.43704	0.102122	no	-14.0717	5.66584e-45	9.20638e-44	yes	888.051	876.924	720.947	937.719	2426.88	2344.86	2268.49	2229.61
LBJ_RS08785	no	459.5	-1.43409	0.124016	no	-11.5638	6.28893e-31	5.73557e-30	yes	261.943	239.59	289.269	203.133	649.009	677.666	682.75	672.642
LBJ_RS09840	no	1760.85	-1.43335	0.0932133	no	-15.3771	2.33145e-53	4.71484e-52	yes	908.282	965.443	928.33	1003.07	2842.29	2592	2523.77	2323.58
LBJ_RS11960	no	2504.84	-1.4284	0.129253	no	-11.0512	2.16394e-28	1.72421e-27	yes	1410.87	1409.22	1460.59	1149.51	3319.84	3820.82	3123.43	4344.47
LBJ_RS15900	no	22510.1	-1.42717	0.129089	no	-11.0557	2.05667e-28	1.64225e-27	yes	13535.9	12343	9177.39	13757.1	33856.6	34299.1	31158.2	31953.5
LBJ_RS14395	no	2543.26	-1.42605	0.0973017	no	-14.6559	1.23452e-48	2.17709e-47	yes	1331.01	1484.75	1490.85	1214.07	3515.46	3941.45	3581.93	3786.58
LBJ_RS07285	no	1870.94	-1.42397	0.141309	no	-10.077	6.98335e-24	4.24592e-23	yes	1139.35	921.774	839.325	1162.9	2223.2	2716.55	2881.16	3083.27
LBJ_RS10215	no	435.137	-1.42225	0.136582	no	-10.4132	2.15889e-25	1.43707e-24	yes	241.712	226.608	228.745	248.799	522.429	695.319	738.811	578.67
LBJ_RS05150	no	9537.81	-1.41967	0.0871646	no	-16.2873	1.21485e-59	2.99368e-58	yes	5169.65	5085.69	4801.86	5702.68	13067.6	14623.3	13319.6	14532
LBJ_RS01825	no	1064.09	-1.41587	0.0945967	no	-14.9675	1.19769e-50	2.2395e-49	yes	574.997	533.472	556.286	652.702	1615.62	1531.86	1506.65	1541.14
LBJ_RS01625	no	431.836	-1.41222	0.15291	no	-9.23563	2.56762e-20	1.26044e-19	yes	227.869	224.247	267.017	224.391	504.017	745.335	549.604	712.209
LBJ_RS17545	no	3230.55	-1.40566	0.0744258	no	-18.8867	1.46806e-79	6.06962e-78	yes	1673.88	1861.25	1748.07	1799.07	4716.82	4869.19	4690.15	4485.93
LBJ_RS03180	no	7923.47	-1.39785	0.119869	no	-11.6615	2.00523e-31	1.86537e-30	yes	4714.98	3769.71	3807.67	5142.89	12228.8	11117.3	11860	10746.4
LBJ_RS09790	no	1530.39	-1.39101	0.13425	no	-10.3614	3.71628e-25	2.42176e-24	yes	847.588	777.783	704.036	1047.95	2495.92	2166.37	2194.41	2009.02
LBJ_RS09600	no	18787	-1.38219	0.116762	no	-11.8377	2.49196e-32	2.42104e-31	yes	10015.6	10997.6	9506.71	11151.8	31925.7	28424.7	25028.5	23245.7
LBJ_RS17070	no	22957.9	-1.38127	0.0840328	no	-16.4372	1.03518e-60	2.63829e-59	yes	13724.3	12614.5	12861.3	11748.6	35717.3	33464.6	31058.1	32474.8
LBJ_RS13275	no	470.488	-1.37302	0.129756	no	-10.5815	3.63035e-26	2.57305e-25	yes	326.897	218.346	260.787	242.5	690.435	670.801	660.726	693.415
LBJ_RS17480	no	823.005	-1.37296	0.177615	no	-7.72996	1.0758e-14	3.75522e-14	yes	421.665	487.442	545.606	380.284	803.206	1341.6	1223.34	1380.89
LBJ_RS13520	no	1141.81	-1.37174	0.0882618	no	-15.5417	1.80979e-54	3.74124e-53	yes	678.284	636.154	606.129	626.72	1621.37	1757.42	1539.69	1668.75
LBJ_RS01760	no	2615.06	-1.37084	0.130122	no	-10.5351	5.95442e-26	4.15692e-25	yes	1441.75	1351.38	1212.26	1825.83	4036.74	3854.17	3744.11	3454.21
LBJ_RS01715	no	3742.53	-1.3675	0.101044	no	-13.5337	9.89677e-42	1.41638e-40	yes	2149.85	2166.94	1800.59	2245.49	5842.23	5561.57	5219.73	4953.81
LBJ_RS17310	no	7216.3	-1.36245	0.0790193	no	-17.242	1.28463e-66	3.82408e-65	yes	4135.72	3945.57	3704.42	4378.38	10442.8	10487.6	10101.1	10534.8
LBJ_RS08935	no	515.985	-1.36178	0.140006	no	-9.72656	2.32313e-22	1.3058e-21	yes	304.536	306.864	234.975	310.211	854.988	792.409	695.764	628.129
LBJ_RS06445	no	1490.35	-1.36104	0.121678	no	-11.1856	4.79657e-29	3.96623e-28	yes	777.311	696.346	893.618	969.999	2045.99	2024.17	2390.63	2124.76
LBJ_RS01370	no	4084.7	-1.3578	0.0881839	no	-15.3974	1.70427e-53	3.46535e-52	yes	2170.08	2288.5	2217.13	2494.28	5660.41	6478.53	5736.3	5632.39
LBJ_RS04495	no	15085.6	-1.35516	0.137783	no	-9.83549	7.91823e-23	4.61091e-22	yes	9384.17	7744.79	6460.04	10326.7	22131.9	22248.2	21411.5	20977.5
LBJ_RS11990	no	8832.14	-1.34858	0.0688002	no	-19.6014	1.50558e-85	6.66936e-84	yes	4892.8	5102.21	5120.5	4808.27	12516.4	12757	12161.4	13298.5
LBJ_RS06885	no	2618.08	-1.34722	0.132038	no	-10.2033	1.91673e-24	1.19667e-23	yes	1598.28	1471.77	1158.86	1680.96	3235.84	3989.5	3729.1	4080.36
LBJ_RS12180	no	3688.44	-1.34603	0.115959	no	-11.6079	3.75868e-31	3.46189e-30	yes	2150.92	1922.62	1800.59	2454.13	5712.2	5267.36	5420.95	4778.72
LBJ_RS04030	no	9844.14	-1.34465	0.104297	no	-12.8925	4.95824e-38	6.19114e-37	yes	5949.09	5361.87	5522.81	5415.3	13808.7	14813.5	11947.1	15934.7
LBJ_RS09355	no	2059.09	-1.34063	0.106229	no	-12.6202	1.63372e-36	1.91769e-35	yes	1174.48	1223.92	1058.28	1207.78	2500.52	3237.3	3057.36	3013.04
LBJ_RS12175	no	2805.8	-1.34055	0.121845	no	-11.0021	3.73503e-28	2.93827e-27	yes	1640.87	1533.14	1367.13	1811.66	4709.92	3945.37	3874.25	3564.01
LBJ_RS00750	no	7214.68	-1.33996	0.115112	no	-11.6406	2.56326e-31	2.37261e-30	yes	4345.49	4172.18	4157.46	3670.57	9568.28	10673	8937.82	12192.6
LBJ_RS12585	no	2658.31	-1.33697	0.104694	no	-12.7704	2.40012e-37	2.89024e-36	yes	1639.81	1582.71	1395.61	1415.63	3485.55	3893.39	3543.89	4309.85
LBJ_RS01635	no	2789.56	-1.33585	0.112919	no	-11.8302	2.72509e-32	2.64064e-31	yes	1663.23	1666.51	1359.12	1643.96	4661.59	3880.65	3725.09	3716.35
LBJ_RS13570	no	674.327	-1.33191	0.129064	no	-10.3198	5.73669e-25	3.68674e-24	yes	385.461	383.581	410.317	355.089	864.194	1045.43	820.902	1129.64
LBJ_RS11890	no	11532.6	-1.3292	0.0900727	no	-14.757	2.7736e-49	5.00998e-48	yes	6395.25	6767.54	5804.96	7297.04	16422	17129	16114.7	16330.4
LBJ_RS04380	no	15991	-1.32704	0.124779	no	-10.6351	2.04662e-26	1.48161e-25	yes	9392.68	9331.04	7302.93	10431.4	25179	24368.5	20614.6	21307.9
LBJ_RS08275	no	929.607	-1.3252	0.133646	no	-9.91573	3.55638e-23	2.09387e-22	yes	491.942	441.413	643.512	541.688	1463.72	1156.25	1316.45	1381.88
LBJ_RS17730	no	3503.18	-1.32373	0.0953672	no	-13.8803	8.33722e-44	1.32576e-42	yes	2063.6	1993.44	1824.62	2118.72	4712.22	5340.91	4572.02	5399.93
LBJ_RS13295	no	111.365	-1.32157	0.208484	no	-6.33897	2.31308e-10	6.00208e-10	yes	73.4719	43.6692	75.6549	60.625	203.678	142.202	150.165	141.453
LBJ_RS04110	no	709.793	-1.32056	0.158768	no	-8.31754	8.98113e-17	3.57038e-16	yes	431.248	339.911	340.002	510.194	1184.1	965.013	1059.16	848.716
LBJ_RS12935	no	1377.6	-1.32043	0.0849629	no	-15.5413	1.8231e-54	3.74793e-53	yes	757.08	827.354	761.89	805.446	1934.37	2125.19	1920.11	1889.33
LBJ_RS11975	no	12791.4	-1.31732	0.108913	no	-12.0952	1.12024e-33	1.18758e-32	yes	7576.12	7826.22	7945.55	5959.35	17995	18230.3	17236.9	19562
LBJ_RS05960	no	5548.33	-1.31397	0.145638	no	-9.02218	1.84388e-19	8.70693e-19	yes	3115.63	3148.9	2945.2	3520.97	9959.52	7651.45	8107.9	5937.05
LBJ_RS17425	no	1307.58	-1.31302	0.114254	no	-11.4921	1.44579e-30	1.28091e-29	yes	780.505	760.08	605.239	855.835	1901	1897.66	1859.04	1801.3
LBJ_RS19155	no	360.237	-1.30656	0.169656	no	-7.70126	1.34734e-14	4.66369e-14	yes	181.018	210.084	280.368	158.255	548.896	522.715	522.574	457.99
LBJ_RS03010	no	12072.9	-1.30544	0.0968361	no	-13.4809	2.02492e-41	2.8433e-40	yes	7284.36	6884.39	6048.83	7603.31	16682.1	18343.1	16064.6	17672.7
LBJ_RS07730	no	7228.26	-1.30216	0.0983524	no	-13.2397	5.17241e-40	6.8984e-39	yes	4206	3940.85	4064.89	4469.71	11888.1	9818.81	9994.98	9442.7
LBJ_RS20520	no	160.723	-1.29848	0.148435	no	-8.74782	2.17519e-18	9.72821e-18	yes	105.416	83.7976	96.1263	86.6071	211.733	245.176	243.267	213.663
LBJ_RS13505	no	1115.22	-1.29739	0.108044	no	-12.0079	3.22868e-33	3.29148e-32	yes	733.654	629.072	593.669	625.146	1537.37	1595.61	1438.58	1768.65
LBJ_RS10365	no	521.221	-1.29631	0.154576	no	-8.38624	5.01954e-17	2.0324e-16	yes	294.952	323.388	323.091	266.12	693.887	702.184	604.664	961.482
LBJ_RS08750	no	12372.6	-1.29482	0.127668	no	-10.1421	3.59114e-24	2.2087e-23	yes	7185.33	8048.11	6683.45	6746.69	15065.3	18692.2	15408.9	21150.6
LBJ_RS05840	no	3675.98	-1.29244	0.111602	no	-11.5808	5.1562e-31	4.73734e-30	yes	2151.98	2184.64	1788.13	2400.59	5095.41	5840.09	4888.37	5058.66
LBJ_RS15285	no	3519.5	-1.28553	0.110142	no	-11.6715	1.78237e-31	1.66221e-30	yes	1802.72	1958.03	2459.23	1968.34	5291.03	4910.38	4742.21	5024.04
LBJ_RS06040	no	8334.81	-1.28538	0.0971443	no	-13.2317	5.75937e-40	7.62655e-39	yes	5049.33	4679.68	4291.86	5375.15	12903.1	11649.8	11486.6	11243
LBJ_RS05390	no	15124	-1.28484	0.167933	no	-7.65094	1.99514e-14	6.77501e-14	yes	8618.57	8393.92	6974.49	11219.6	16016.9	24940.3	24125.5	20702.5
LBJ_RS04655	no	8015.52	-1.28327	0.0981999	no	-13.0679	5.02347e-39	6.42348e-38	yes	4693.68	4415.31	4607.83	4954.71	13034.3	11056.5	11261.4	10100.5
LBJ_RS15630	no	1030.88	-1.28213	0.148779	no	-8.61767	6.83284e-18	2.94954e-17	yes	675.089	512.228	478.851	735.373	1466.02	1278.84	1544.7	1555.98
LBJ_RS04390	no	12836.1	-1.28205	0.190426	no	-6.73255	1.6671e-11	4.63276e-11	yes	7402.56	7279.77	5449.82	9789.75	12485.4	21317.6	18874.7	20089.2
LBJ_RS06825	no	2851.11	-1.27968	0.076842	no	-16.6534	2.85933e-62	7.65436e-61	yes	1615.32	1673.59	1572.73	1791.19	3929.72	4091.5	4139.55	3995.29
LBJ_RS11440	no	702.869	-1.27448	0.132667	no	-9.60664	7.49586e-22	4.0659e-21	yes	455.738	404.825	337.332	446.42	1158.78	995.414	947.04	877.402
LBJ_RS17430	no	1223.21	-1.274	0.0994489	no	-12.8106	1.43082e-37	1.7399e-36	yes	682.543	683.364	707.596	786.55	1860.72	1551.47	1813.99	1699.41
LBJ_RS03890	no	4894.57	-1.27313	0.117902	no	-10.7983	3.50782e-27	2.63689e-26	yes	2890.96	2847.94	2501.06	3218.63	7959.56	7080.68	6741.4	5916.28
LBJ_RS07275	no	13062.4	-1.25921	0.186688	no	-6.74499	1.53038e-11	4.26877e-11	yes	9265.97	7810.88	6686.12	7030.92	15479.5	18011.6	13800.2	26414.1
LBJ_RS00660	no	6771.44	-1.25688	0.104527	no	-12.0244	2.64432e-33	2.7181e-32	yes	4135.72	4035.27	4250.92	3560.34	9480.82	10094.4	8198	10416.1
LBJ_RS06700	no	1757.98	-1.25482	0.0849912	no	-14.7642	2.49393e-49	4.52679e-48	yes	1024.35	991.408	1031.58	1103.06	2662.78	2314.46	2424.66	2511.53
LBJ_RS06485	no	499.319	-1.24783	0.150942	no	-8.26695	1.37427e-16	5.40554e-16	yes	284.304	243.131	353.353	300.763	768.684	591.364	817.898	635.053
LBJ_RS15415	no	10203.5	-1.24682	0.137061	no	-9.09683	9.30059e-20	4.43418e-19	yes	6020.43	5613.26	7479.16	5086.2	13338.1	13482.7	13514.8	17093
LBJ_RS02010	no	5992.91	-1.24579	0.0794595	no	-15.6784	2.12635e-55	4.60008e-54	yes	3572.44	3674.11	3347.51	3627.26	8328.95	8772.4	7762.53	8858.1
LBJ_RS00415	no	1198.96	-1.24187	0.142534	no	-8.71276	2.96567e-18	1.31216e-17	yes	764.533	601.926	872.257	610.974	1752.55	1491.65	1583.74	1914.06
LBJ_RS01455	no	8847.62	-1.24089	0.0940012	no	-13.2008	8.68005e-40	1.13727e-38	yes	5159	5713.58	5232.65	4941.33	12400.2	13568	10980.1	12786.1
LBJ_RS15560	no	453.877	-1.23961	0.100147	no	-12.378	3.43946e-35	3.9019e-34	yes	276.85	283.26	268.797	252.735	661.667	605.094	634.697	647.912
LBJ_RS05575	no	1390.31	-1.23772	0.10921	no	-11.3334	8.96175e-30	7.71914e-29	yes	891.246	757.719	843.775	818.043	2249.67	1914.33	1710.88	1936.81
LBJ_RS14345	no	319.295	-1.23727	0.207178	no	-5.97201	2.34346e-09	5.70681e-09	yes	165.045	125.106	264.347	203.92	544.293	380.513	470.517	400.618
LBJ_RS04185	no	1805.34	-1.23697	0.129763	no	-9.53251	1.53528e-21	8.18452e-21	yes	1174.48	1044.52	841.105	1241.63	2662.78	2635.15	2578.83	2264.23
LBJ_RS06560	no	980.391	-1.23573	0.0965429	no	-12.7998	1.64301e-37	1.99142e-36	yes	550.507	603.107	542.045	640.892	1456.82	1356.31	1404.54	1288.9
LBJ_RS05350	no	764.736	-1.23402	0.103856	no	-11.882	1.46764e-32	1.44473e-31	yes	497.266	400.104	463.72	462.167	1174.89	1030.72	1069.17	1019.84
LBJ_RS17805	no	9052.35	-1.23186	0.141245	no	-8.72146	2.7463e-18	1.21799e-17	yes	5567.89	5550.71	4215.31	6292.4	10371.5	14403.6	12795.1	13222.4
LBJ_RS09220	no	2121.96	-1.23042	0.132426	no	-9.29138	1.52305e-20	7.59688e-20	yes	1465.18	1182.61	992.415	1432.17	3270.36	2878.37	2950.24	2804.32
LBJ_RS00925	no	473.803	-1.23039	0.137652	no	-8.93844	3.94703e-19	1.82446e-18	yes	260.878	246.672	288.379	333.831	764.081	575.673	694.763	626.15
LBJ_RS09780	no	3111.49	-1.22863	0.122523	no	-10.0277	1.15129e-23	6.93376e-23	yes	1920.92	1696.02	1596.76	2228.95	4869.87	4006.18	4237.65	4335.57
LBJ_RS09350	no	8894.74	-1.22785	0.100888	no	-12.1704	4.47076e-34	4.83596e-33	yes	5663.72	5564.87	4427.15	5636.55	12401.4	13148.3	11962.1	12353.9
LBJ_RS16940	no	5014.57	-1.22582	0.176646	no	-6.93941	3.93753e-12	1.14824e-11	yes	3046.42	3498.26	3245.15	2227.38	5212.78	8151.61	6240.85	8494.08
LBJ_RS05930	no	659.906	-1.22366	0.157473	no	-7.77064	7.80913e-15	2.74908e-14	yes	406.757	344.632	305.29	524.367	867.646	984.627	924.015	921.915
LBJ_RS06845	no	27.5808	-1.22212	0.340007	no	-3.5944	0.000325136	0.000520133	yes	17.037	7.08149	22.2514	18.8961	41.4261	29.4211	38.0418	46.4914
LBJ_RS00845	no	5520.59	-1.22168	0.0862395	no	-14.1661	1.485e-45	2.45586e-44	yes	3346.7	3368.43	3066.25	3472.16	8447.47	7759.33	7580.33	7124.07
LBJ_RS06940	no	123.085	-1.22153	0.2376	no	-5.14113	2.73087e-07	5.70555e-07	yes	71.3422	77.8964	48.9532	96.8425	211.733	200.064	157.173	120.68
LBJ_RS08365	no	2994.84	-1.22145	0.146488	no	-8.33825	7.54012e-17	3.02011e-16	yes	1779.3	1782.17	1400.06	2228.16	4549.97	4210.16	4526.97	3481.91
LBJ_RS13500	no	1954.59	-1.2212	0.0999355	no	-12.2199	2.43527e-34	2.65738e-33	yes	1247.96	1207.39	1036.92	1203.05	2554.61	3018.61	2568.82	2799.38
LBJ_RS17055	no	627.858	-1.22033	0.089754	no	-13.5963	4.20981e-42	6.14302e-41	yes	357.776	390.662	373.824	385.795	903.319	849.29	869.955	892.24
LBJ_RS14215	no	520.9	-1.21724	0.157999	no	-7.70413	1.3174e-14	4.56429e-14	yes	299.211	241.951	305.29	403.904	728.409	667.859	847.931	672.642
LBJ_RS06295	no	1844.1	-1.21302	0.125997	no	-9.6274	6.12603e-22	3.34237e-21	yes	1112.73	889.907	1214.93	1225.1	2755.99	2338.98	2841.12	2374.03
LBJ_RS16890	no	13092.7	-1.2116	0.0989622	no	-12.2431	1.82889e-34	2.00746e-33	yes	8391.76	7863.99	6711.93	8619.77	17660.2	19290.4	18668.5	17535.2
LBJ_RS19305	no	1791.48	-1.21134	0.114275	no	-10.6002	2.97395e-26	2.12401e-25	yes	1153.19	1160.18	969.273	1041.65	2711.11	2524.33	2681.95	2090.14
LBJ_RS15365	no	7166.14	-1.21114	0.138171	no	-8.76554	1.8589e-18	8.34375e-18	yes	4454.1	3644.61	3622.54	5568.84	10200	9819.79	10319.3	9699.89
LBJ_RS04545	no	608.43	-1.21094	0.205856	no	-5.88246	4.04205e-09	9.67854e-09	yes	335.415	383.581	405.866	344.066	521.278	1037.58	728.8	1110.85
LBJ_RS00340	no	9369.4	-1.20791	0.0882122	no	-13.6932	1.11516e-42	1.6598e-41	yes	5795.76	6075.92	5307.42	5468.06	14074.5	13711.2	12174.4	12347.9
LBJ_RS10680	no	1158.96	-1.20582	0.135518	no	-8.89787	5.69311e-19	2.59291e-18	yes	678.284	671.561	617.7	835.365	1347.5	1566.18	1656.82	1898.23
LBJ_RS05945	no	2202.66	-1.20444	0.119735	no	-10.0592	8.3641e-24	5.05241e-23	yes	1349.11	1300.63	1115.24	1566.01	3402.69	3065.68	3039.34	2782.56
LBJ_RS17530	no	1183.86	-1.20292	0.131911	no	-9.1192	7.56833e-20	3.62442e-19	yes	719.811	710.509	607.02	830.641	1338.29	1725.06	1768.94	1770.63
LBJ_RS01745	no	3335.69	-1.19831	0.0997951	no	-12.0077	3.23834e-33	3.29232e-32	yes	2181.79	1912	1794.36	2210.06	5048.23	4446.51	4657.11	4435.48
LBJ_RS15440	no	25.9547	-1.19589	0.358862	no	-3.33245	0.000860846	0.00133024	yes	20.2314	11.8025	15.131	15.7467	41.4261	22.5562	52.0572	28.6862
LBJ_RS17860	no	1029.52	-1.19404	0.129646	no	-9.21006	3.25939e-20	1.58332e-19	yes	687.867	544.094	527.804	743.246	1568.44	1407.31	1378.51	1378.92
LBJ_RS00990	no	3683.11	-1.1914	0.222167	no	-5.36265	8.20086e-08	1.78036e-07	yes	1805.92	1930.89	3667.93	1567.59	4988.39	4641.67	4842.32	6020.14
LBJ_RS11840	no	3837.58	-1.19057	0.110481	no	-10.7763	4.45655e-27	3.33658e-26	yes	2409.66	2220.05	2064.93	2656.48	5992.97	5231.07	5336.86	4788.62
LBJ_RS00540	no	866.4	-1.1883	0.110089	no	-10.794	3.6739e-27	2.75617e-26	yes	531.34	500.425	476.181	603.888	1315.28	1105.25	1169.28	1229.55
LBJ_RS18335	no	1159.19	-1.1883	0.121933	no	-9.74551	1.92808e-22	1.09533e-21	yes	642.08	748.277	829.534	609.399	1500.55	1764.29	1510.66	1668.75
LBJ_RS11495	no	1252.31	-1.18753	0.100306	no	-11.8391	2.45065e-32	2.38714e-31	yes	709.163	732.934	761	851.111	1704.22	1755.46	1907.09	1597.52
LBJ_RS05940	no	555.11	-1.18737	0.140295	no	-8.46339	2.59709e-17	1.07137e-16	yes	364.165	324.568	259.897	405.479	831.974	772.795	765.841	716.166
LBJ_RS02830	no	1427.66	-1.1814	0.110066	no	-10.7336	7.07831e-27	5.26768e-26	yes	882.727	939.477	743.198	930.633	1918.26	2204.62	1992.19	1810.2
LBJ_RS13230	no	1232.84	-1.18065	0.113421	no	-10.4095	2.24496e-25	1.48904e-24	yes	766.663	750.638	695.135	807.021	1419.99	1831.95	1709.88	1881.42
LBJ_RS02765	no	739.817	-1.18025	0.137082	no	-8.6098	7.31869e-18	3.15195e-17	yes	457.868	398.924	383.615	569.245	1105.85	1007.18	1054.16	941.699
LBJ_RS09530	no	1524.79	-1.17826	0.135012	no	-8.72713	2.61223e-18	1.1613e-17	yes	865.69	873.384	850.895	1146.36	1972.34	2116.36	2503.75	1869.55
LBJ_RS02330	no	5796.42	-1.17756	0.214004	no	-5.50251	3.74413e-08	8.34263e-08	yes	3671.46	3331.84	5151.66	2061.25	9419.83	7569.07	6993.68	8172.6
LBJ_RS11565	no	960.703	-1.17552	0.0947389	no	-12.408	2.36606e-35	2.70064e-34	yes	600.553	581.862	534.925	640.105	1395.83	1348.47	1341.47	1242.41
LBJ_RS09100	no	32091.2	-1.17481	0.0984777	no	-11.9297	8.28687e-33	8.26688e-32	yes	20186.7	19940.3	16790.9	21890.3	45064.7	44048.3	41992.1	46815.9
LBJ_RS05075	no	3009.48	-1.16932	0.105715	no	-11.0611	1.93785e-28	1.5507e-27	yes	1927.31	1916.72	1587.86	1979.37	3703.03	4523.99	4311.74	4125.87
LBJ_RS06440	no	3364.14	-1.1664	0.107724	no	-10.8276	2.54634e-27	1.92972e-26	yes	2081.7	2000.52	1896.71	2313.98	5393.45	4301.37	4568.02	4357.33
LBJ_RS10375	no	5251.19	-1.16581	0.0880611	no	-13.2387	5.24567e-40	6.97112e-39	yes	3289.2	3225.62	2861.54	3574.51	7087.31	7422.95	7272.99	7275.41
LBJ_RS02595	no	8009.77	-1.16496	0.0927529	no	-12.5598	3.51055e-36	4.08211e-35	yes	5020.58	5280.43	4719.09	4746.07	10114.9	12200.9	10368.4	11627.8
LBJ_RS00480	no	117.613	-1.16191	0.244869	no	-4.74505	2.08457e-06	4.04626e-06	yes	57.4997	50.7507	92.566	88.1818	159.951	107.877	189.208	194.868
LBJ_RS16210	no	798.892	-1.15899	0.18128	no	-6.39337	1.62274e-10	4.24031e-10	yes	500.46	514.588	476.181	486.574	672.023	1258.24	1182.3	1300.77
LBJ_RS06230	no	2275.65	-1.1578	0.149838	no	-7.72702	1.10096e-14	3.83226e-14	yes	1230.92	1162.54	1855.77	1382.56	3380.83	2727.34	3317.64	3147.57
LBJ_RS14790	no	3384.71	-1.1565	0.0962385	no	-12.017	2.89273e-33	2.9571e-32	yes	2138.14	2007.6	1973.26	2264.38	5239.25	4615.19	4614.07	4225.77
LBJ_RS07240	no	1377.57	-1.1559	0.134925	no	-8.56695	1.06265e-17	4.51382e-17	yes	889.116	781.324	685.345	1056.61	1757.16	1896.68	2041.24	1913.07
LBJ_RS12820	no	4172.45	-1.15373	0.145339	no	-7.93816	2.05196e-15	7.49298e-15	yes	2157.3	2869.18	2460.12	2864.33	4475.17	6855.12	6094.69	5603.7
LBJ_RS17065	no	20155.1	-1.15221	0.102209	no	-11.2731	1.78152e-29	1.51695e-28	yes	12282.6	14322.3	12157.3	11276.2	29075.4	29493.7	24830.3	27802.9
LBJ_RS14800	no	4099.04	-1.143	0.113012	no	-10.1139	4.79131e-24	2.94199e-23	yes	2465.03	2562.32	2238.5	2953.3	6231.17	5740.06	5639.19	4962.71
LBJ_RS07530	no	15766.6	-1.14139	0.14605	no	-7.81507	5.49324e-15	1.94485e-14	yes	9971.94	11286.7	9427.49	8659.92	16442.7	24140	20400.4	25803.7
LBJ_RS08835	no	1440.11	-1.14027	0.196186	no	-5.81219	6.16599e-09	1.45489e-08	yes	847.588	1066.94	983.514	699.155	1386.62	2317.4	1643.81	2575.82
LBJ_RS02260	no	1658.43	-1.13903	0.116174	no	-9.80455	1.07622e-22	6.1895e-22	yes	1074.39	1101.17	849.115	1119.59	2069	2510.6	2347.58	2195.98
LBJ_RS00485	no	21218.3	-1.13841	0.069269	no	-16.4346	1.08168e-60	2.73805e-59	yes	13967.1	13363.9	12692.2	13001.3	30359.6	29256.4	27974.7	29131.3
LBJ_RS06410	no	1333.06	-1.13823	0.126352	no	-9.00836	2.09157e-19	9.8267e-19	yes	848.653	657.398	916.76	905.438	2006.86	1691.71	1946.14	1691.5
LBJ_RS06430	no	2374.51	-1.13435	0.0992766	no	-11.4261	3.09616e-30	2.69808e-29	yes	1489.67	1331.32	1534.46	1586.48	3666.21	3138.25	3244.56	3005.13
LBJ_RS06310	no	702.617	-1.13292	0.137477	no	-8.24081	1.71044e-16	6.67843e-16	yes	431.248	395.383	495.762	436.185	1191	954.225	906.996	810.138
LBJ_RS04360	no	3088.02	-1.13012	0.148063	no	-7.63268	2.29929e-14	7.7497e-14	yes	2006.1	1790.44	1770.33	2180.14	3027.56	4623.04	4680.14	4626.39
LBJ_RS10620	no	1519.62	-1.12928	0.105682	no	-10.6857	1.18791e-26	8.68412e-26	yes	907.218	925.314	857.126	1121.96	2139.2	2125.19	2125.33	1955.61
LBJ_RS07260	no	10275.8	-1.12322	0.0945554	no	-11.879	1.52203e-32	1.49432e-31	yes	6524.09	6170.34	5837	7331.68	13142.4	14552.7	14608	14040.4
LBJ_RS13690	no	2397.31	-1.1224	0.101447	no	-11.0639	1.8775e-28	1.50564e-27	yes	1522.68	1353.74	1417.86	1739.23	3257.7	3201.02	3521.87	3164.38
LBJ_RS09800	no	2721.86	-1.12194	0.0999048	no	-11.2301	2.90026e-29	2.4527e-28	yes	1623.83	1717.26	1557.6	1954.96	3701.88	4060.11	3533.88	3625.34
LBJ_RS09770	no	1118.06	-1.12012	0.10193	no	-10.9891	4.3137e-28	3.36505e-27	yes	719.811	711.69	600.789	785.762	1506.3	1537.74	1583.74	1498.61
LBJ_RS14145	no	3555.3	-1.1174	0.117485	no	-9.51102	1.88808e-21	9.97946e-21	yes	2319.16	2119.73	1853.99	2679.31	4773.21	5100.64	4683.14	4913.25
LBJ_RS15590	no	1537.52	-1.11609	0.121952	no	-9.15185	5.59666e-20	2.69407e-19	yes	967.912	952.46	893.618	1067.63	2553.46	2075.17	1942.13	1847.79
LBJ_RS01865	no	1942.18	-1.11357	0.118436	no	-9.40224	5.34128e-21	2.74895e-20	yes	1190.46	1116.51	1090.32	1510.9	2689.24	2680.26	2767.04	2492.73
LBJ_RS12920	no	125.463	-1.11145	0.164673	no	-6.74945	1.4841e-11	4.14589e-11	yes	88.3792	75.5359	75.6549	77.9464	188.719	141.221	178.196	178.052
LBJ_RS00675	no	11594.3	-1.1103	0.101111	no	-10.981	4.71576e-28	3.67099e-27	yes	7844.45	7041.36	6332.76	8143.43	16369.1	15878.6	14679.1	16465.9
LBJ_RS09795	no	2235.09	-1.1072	0.165342	no	-6.69643	2.13577e-11	5.8868e-11	yes	1315.04	1483.57	1148.17	1721.91	2270.38	3732.56	3239.56	2969.52
LBJ_RS16895	no	1753.73	-1.10552	0.105769	no	-10.4522	1.43103e-25	9.62906e-25	yes	1209.62	1057.5	983.514	1199.9	2599.49	2408.61	2424.66	2146.52
LBJ_RS06280	no	1086.42	-1.10239	0.154226	no	-7.14789	8.81217e-13	2.69655e-12	yes	693.191	516.949	825.084	724.35	1371.66	1264.13	1748.92	1547.08
LBJ_RS02100	no	3037.83	-1.09949	0.0798518	no	-13.7691	3.90974e-43	5.98689e-42	yes	2012.49	2020.58	1812.16	1889.61	4364.7	4008.14	3957.35	4237.64
[truncated: 2,917 more rows]

## Sheet: 37
GeneID	sRNA	baseMean	log2FoldChange	lfcSE	FC_signifcant	stat	pvalue	padj	padj_significant	JB197_37A	JB197_37B	JB197_37C	JB197_37D	HB203JB_37A	HB203JB_37B	HB203JB_37C	HB203JB_37D
[truncated: 3,721 more rows]

[truncated: 3 more sheets: JB197, HB203_JBC, HB203_HBC]
