# Supplementary material for: Identification and characterization of small RNAs expressed by Leptospira borgpetersenii serovar Hardjo and their conservation in the genus Leptospira
Source: BMC Microbiol. 2026 Apr 18;26:516. doi: 10.1186/s12866-026-05052-1 (PMC13224635; doi:10.1186/s12866-026-05052-1)
Supplement: Supplementary file 5 — Supplementary Material 5: Supplementary Table 3: Conservation of novel sRNAs. Summary of GLASSgo detected sRNA homologies found within the comprehensive Leptospiral genomes database. AccessionCt and taxonCt contain the count of unique NCBI accessions and NCBI taxonomic IDs, respectively, that contained a GLASSgo identified homolog of the query sRNA. The minimum, average, median, and maximum percent identity (PI) for the group was calculated across all GLASSgo identified homologs for the sRNA. [file 12866_2026_5052_MOESM5_ESM.xlsx]

## Sheet: Supplemental Table 3
sRNA	accessionCt	taxonCt	minimumPI	averagePI	medianPI	maximumPI
HB_C1_N1130	888	320	52.87	70.18	61.07	100
HB_C1_N1135	927	340	52.02	77.73	71.59	100
HB_C1_N1140	947	354	52.3	75.71	69.93	100
HB_C1_N1145	57	10	71.05	95.6	100	100
HB_C1_N1150	55	9	97.6	99.69	100	100
HB_C1_N1155	191	30	76.19	96.1	95.33	100
HB_C1_N1160	576	26	52.16	61.5	56.97	100
HB_C1_N1165	289	70	58.77	89.35	98.83	100
HB_C1_N1170	226	23	73.1	79.88	74.12	100
HB_C1_N1175	855	47	56.92	75.25	71.67	100
HB_C1_N1180	288	26	52.36	75.21	88.72	100
HB_C1_N1185	58	11	57.39	96.37	100	100
HB_C1_N1190	903	326	52.49	74.75	65.95	100
HB_C1_N1195	184	27	85.18	91.41	89.88	100
HB_C1_N1200	184	27	95.14	97.21	96.55	100
HB_C1_N1205	184	27	93.78	96.22	94.79	100
HB_C1_N1210	315	79	56.4	90.21	98.48	100
HB_C1_N1215	351	98	53.9	87.77	98	100
HB_C1_N1220	1054	396	52.56	77.73	76.14	100
HB_C1_N1225	190	31	61.05	96.17	95.97	100
HB_C1_N1230	279	74	52.53	86.09	100	100
HB_C1_N1235	890	321	54.49	78.84	71.7	100
HB_C1_N1240	284	73	52.8	88.54	95.37	100
HB_C1_N1245	201	33	80.28	94.45	93.94	100
HB_C1_N1250	284	71	61.38	84.48	88.46	100
HB_C1_N1255	858	312	56.86	75.34	68.77	100
HB_C1_N1260	184	27	94.59	96.57	95.8	100
HB_C1_N1265	861	311	67.11	77.63	70.17	100
HB_C1_N1270	922	347	52.06	77.21	71.01	100
HB_C1_N1275	185	27	80.23	87.4	82.52	100
HB_C1_N1280	124	11	53.39	81.33	73.15	100
HB_C1_N1285	368	29	52.43	76.89	74.94	100
HB_C1_N1290	910	328	57.31	74.48	68.51	100
HB_C1_N1295	214	39	84.43	98.21	100	100
HB_C1_N1300	184	27	96.77	97.63	96.77	100
HB_C1_N1305	66	12	95.87	99.33	100	100
HB_C1_N1310	204	35	55.05	94.98	98.72	100
HB_C1_N1315	184	27	93.06	97.02	97.18	100
HB_C1_N1320	184	27	53.27	81.75	76.3	100
HB_C1_N1325	6650	41	52.2	75.44	80.52	100
HB_C1_N1330	896	325	65.31	77.55	70.99	100
HB_C2_N1080	217	40	60.41	93.02	97.94	100
HB_C2_N1085	973	173	77.73	82.72	82.96	100
HB_C2_N1090	289	72	62.31	91.57	98.18	100
HB_C2_N1095	175	29	70.78	80.71	75.11	100
HB_C2_N1100	902	324	53.33	69.34	59.89	100
HB_C2_N1105	948	355	57.64	83.56	78.5	100
HB_C2_N1110	182	27	89.14	94.82	92.51	100
HB_C2_N1115	187	27	95.21	97.18	95.74	100
HB_C2_N1120	888	321	76.97	87.76	83.66	100
JB_C1_N65	1052	394	52.66	76.64	73.63	100
JB_C1_N70	251	56	53.03	63.35	56.56	100
JB_C1_N75	319	89	53.36	87.36	97.3	100
JB_C1_N80	883	322	53.28	79.52	73.87	100
JB_C1_N85	945	355	52.28	73.49	66.03	100
JB_C1_N90	321	90	53.19	87.89	95.95	100
JB_C1_N95	184	27	96.43	98.17	97.44	100
JB_C1_N100	947	354	52	79.48	74.92	100
JB_C1_N105	920	341	52.81	79.04	73.25	100
JB_C1_N110	185	27	89.78	93.84	91.35	100
JB_C1_N115	1002	367	52.15	75.3	71.79	100
JB_C1_N120	881	320	53.76	77.98	72.89	100
JB_C1_N125	901	325	59.59	73.13	65.95	100
JB_C1_N130	906	328	54.84	85.67	82.71	100
JB_C1_N135	948	355	55	88.47	87.91	100
JB_C1_N140	294	72	53.43	87.38	96.95	100
JB_C1_N145	218	40	73.91	92.78	93.4	100
JB_C1_N150	896	324	52.6	74.41	66.67	100
JB_C1_N155	250	57	67.59	89.5	94.78	100
JB_C1_N160	194	32	71.36	93.56	92.9	100
JB_C1_N165	184	27	87.57	91.81	88.64	100
JB_C1_N170	911	328	52.32	72.4	63.48	100
JB_C1_N175	185	27	85.69	89.94	86.36	100
JB_C1_N180	820	297	61.9	76.85	65.09	100
JB_C1_N185	897	324	57.99	74.81	66.67	100
JB_C1_N190	190	29	66.12	90.28	87.38	100
JB_C1_N195	1762	32	52.5	81.21	84.85	100
JB_C1_N200	185	27	54.89	86.57	86.44	100
JB_C1_N205	1019	381	52.58	77.66	75.29	100
JB_C1_N210	953	360	52.73	75.27	68.67	100
JB_C1_N215	188	27	90.4	93.45	90.4	100
JB_C1_N220	371	108	52.22	82.69	83.83	100
JB_C1_N225	218	41	52.65	95.05	96.79	100
JB_C1_N230	321	84	52.83	85.07	97.08	100
JB_C1_N235	875	315	52.54	77.91	70.7	100
JB_C1_N240	189	30	52.48	94.56	93.75	100
JB_C1_N245	184	27	95.45	96.29	95.45	100
JB_C1_N250	219	40	74.88	97.5	99.43	100
JB_C1_N255	808	287	54.61	66.57	55.14	100
JB_C1_N260	1005	372	53.33	73.94	67.73	100
JB_C1_N265	203	34	59.41	95.6	98	100
JB_C1_N270	183	26	96.18	98.58	98.46	100
JB_C1_N275	150	24	56.35	82.65	69.7	100
JB_C1_N280	225	43	56.29	94	98.33	100
JB_C1_N285	864	317	52.6	79.94	75.5	100
JB_C1_N290	184	27	78.81	84.95	78.81	100
JB_C1_N295	906	327	52.45	71.67	62.54	100
JB_C1_N300	290	74	52.54	82.77	92.25	100
JB_C1_N305	184	27	86.15	90.44	86.15	100
JB_C1_N310	862	312	64.25	77.65	69.94	100
JB_C1_N315	184	27	93.1	95.02	93.41	100
JB_C1_N320	874	314	56.28	70.5	62.37	100
JB_C1_N325	184	27	91.17	93.71	91.43	100
JB_C1_N330	196	32	69.57	95.28	95.73	100
JB_C1_N335	286	15	53.63	73.69	71.04	100
JB_C1_N340	4396	45	52.1	74.25	76.47	100
JB_C1_N345	915	337	52.29	77.22	70.77	100
JB_C1_N350	885	322	52.08	75.38	68	100
JB_C1_N355	185	27	94.85	96.39	95.17	100
JB_C1_N360	224	45	53.54	91.11	96.39	100
JB_C1_N365	937	349	52.33	73	64.83	100
JB_C1_N370	184	27	77.21	87.13	84.74	100
JB_C1_N375	168	25	93.85	95.39	93.85	100
JB_C1_N380	280	28	52.55	81.93	92.2	100
JB_C1_N385	194	31	52.53	80.26	74.85	100
JB_C1_N390	3002	36	53.03	72.13	70.42	100
JB_C1_N395	904	321	52.61	74.16	67.18	100
JB_C1_N400	184	27	84.91	90.94	87.9	100
JB_C1_N405	171	27	96.61	97.53	96.61	100
JB_C1_N410	900	325	54.39	77.25	70.38	100
JB_C1_N415	285	72	75.92	92.31	97.36	100
JB_C1_N420	184	27	93.73	96.47	95.63	100
JB_C1_N425	279	68	80.5	93.31	99.57	100
JB_C1_N430	1147	397	52.94	76.25	72.26	100
JB_C1_N435	935	353	52.31	72.25	64.82	100
JB_C1_N440	184	27	96.02	97.46	96.02	100
JB_C1_N445	1053	397	58.01	79.72	77.16	100
JB_C1_N450	905	325	52.76	71.82	62.54	100
JB_C1_N455	857	309	63.37	72.82	64.02	100
JB_C1_N460	949	322	52.04	77.59	73.84	100
JB_C1_N465	953	27	52.96	72.56	71.62	100
JB_C1_N470	13599	259	52	54.67	54.35	100
JB_C1_N475	331	28	54.47	80.51	96	100
JB_C1_N480	184	27	95.3	97.26	96.57	100
JB_C1_N485	55	10	88.45	98.8	100	100
JB_C1_N490	55	10	97.17	99.39	100	100
JB_C1_N495	287	74	56.48	92.7	98.06	100
JB_C1_N500	914	338	52.23	78.04	71.92	100
JB_C1_N505	291	74	52	86.78	100	100
JB_C1_N510	279	68	80.79	94.14	98.92	100
JB_C1_N515	319	88	54.4	77.8	89.07	100
JB_C1_N520	280	69	52.8	91.15	97.33	100
JB_C1_N525	376	106	52.05	85.68	91.68	100
JB_C1_N530	890	319	52.34	74.52	64.18	100
JB_C1_N535	898	325	57.07	78.28	72.8	100
JB_C1_N540	1039	390	55.63	77.29	72.79	100
JB_C1_N545	947	354	52.51	76.77	71.19	100
JB_C1_N550	898	325	53.7	77.18	70.82	100
JB_C1_N555	952	347	52.12	77.71	73.37	100
JB_C1_N560	988	369	55.86	75.93	71.83	100
JB_C1_N565	56	9	86.36	95.86	100	100
JB_C1_N570	899	325	55.57	77.4	70.61	100
JB_C1_N575	17206	257	52	56.32	56	100
JB_C1_N580	197	33	87.38	97.74	97.96	100
JB_C1_N585	183	27	92.45	95	93.18	100
JB_C1_N590	945	346	52.09	76.74	71.25	100
JB_C1_N595	185	28	56.54	93	90.71	100
JB_C1_N600	880	31	58.27	82.14	81.74	100
JB_C1_N605	221	48	52.2	79.82	79.34	100
JB_C1_N610	947	355	60.75	91.26	93.55	100
JB_C1_N615	183	27	89.47	94.68	93.19	100
JB_C1_N620	886	328	54.01	78.13	72.15	100
JB_C1_N625	196	34	64.76	97.2	98.19	100
JB_C1_N630	292	72	55.43	87.63	92.75	100
JB_C1_N635	240	32	52.11	60.71	52.34	100
JB_C1_N640	280	27	53.58	84.5	96.85	100
JB_C1_N645	319	81	61.69	92.06	98.02	100
JB_C1_N650	865	313	55.29	77.62	71.39	100
JB_C1_N655	50	15	57.04	91.95	100	100
JB_C1_N660	44	10	91.43	99.03	100	100
JB_C1_N665	898	325	53.46	74.14	65.9	100
JB_C1_N670	923	334	52.16	77.64	71.31	100
JB_C1_N675	367	27	64.71	77.76	78.1	100
JB_C1_N680	912	326	54.39	71.43	61.42	100
JB_C1_N685	814	286	59.26	71.99	63.89	100
JB_C1_N690	898	325	53.66	72.6	63.46	100
JB_C1_N695	288	71	69.49	91.98	97.43	100
JB_C1_N700	278	68	56.34	82.86	92.98	100
JB_C1_N705	916	332	53.1	77.66	72.05	100
JB_C1_N710	885	320	53.28	75.26	66.98	100
JB_C1_N715	891	323	52.53	70.83	63.44	100
JB_C1_N720	184	27	92.93	95.61	93.91	100
JB_C1_N725	280	69	64.08	86.68	95.52	100
JB_C1_N730	1754	325	52.13	66.18	57.69	100
JB_C1_N735	902	328	52.31	70.76	61.48	100
JB_C1_N740	1553	31	57.53	89.2	87.92	100
JB_C1_N745	954	353	56.63	76.48	70	100
JB_C1_N750	962	360	52.3	75.55	70.56	100
JB_C1_N755	184	27	87.34	91.34	87.34	100
JB_C1_N760	217	41	74.51	91.67	91.14	100
JB_C1_N765	932	351	58.27	89.25	87.18	100
JB_C1_N770	296	76	54.32	92.59	98.54	100
JB_C1_N775	185	28	67.34	90.73	87.7	100
JB_C1_N780	326	98	52.06	88.02	97.44	100
JB_C1_N785	929	346	52.13	77.06	71.23	100
JB_C1_N790	905	348	52.05	71.59	65.26	100
JB_C1_N795	958	333	52.08	78.7	74.73	100
JB_C1_N800	228	26	52.17	73.35	76.25	100
JB_C1_N805	170	24	95.47	97.72	96.84	100
JB_C1_N810	832	301	52.38	68.07	57.38	100
JB_C1_N815	918	345	53.82	76.14	70	100
JB_C1_N820	46	8	92.51	99.48	100	100
JB_C1_N825	86	24	54.05	86.84	91.43	100
JB_C1_N830	184	27	78.76	96.54	95.51	100
JB_C1_N835	1057	397	53.08	82.37	80.18	100
JB_C1_N840	185	27	94.44	97.25	96.27	100
JB_C1_N845	888	329	52.46	77.9	71.25	100
JB_C1_N850	895	326	53.96	78.1	71.63	100
JB_C1_N855	218	41	77.27	94.3	95.83	100
JB_C1_N860	899	326	52.55	86.3	81.21	100
JB_C1_N865	279	68	79.51	93.19	98.51	100
JB_C1_N870	912	332	52.68	72.91	62.86	100
JB_C1_N875	899	326	52.59	72.36	64.16	100
JB_C1_N880	8037	47	52.22	81.39	81.87	100
JB_C1_N885	899	312	52.02	71.23	64.02	100
JB_C1_N890	903	325	52.02	71.24	63.33	100
JB_C1_N895	900	325	65.76	85.36	81.07	100
JB_C1_N900	314	88	52.13	86.49	97.27	100
JB_C1_N905	909	330	52.33	80.72	75.15	100
JB_C1_N910	222	42	68.21	95.91	97.69	100
JB_C1_N915	186	29	66.25	95.91	94.85	100
JB_C1_N920	56	9	98.96	99.92	100	100
JB_C1_N925	3435	36	52.03	70.65	73.02	100
JB_C1_N930	193	30	56.96	97.55	98.91	100
JB_C1_N935	95	13	55.67	83.12	86.42	100
JB_C1_N940	184	27	74.37	82.5	75.11	100
JB_C1_N945	279	67	53.24	83.05	91.89	100
JB_C1_N950	184	27	92.03	94.93	92.96	100
JB_C1_N955	188	29	86.16	97.42	96.68	100
JB_C1_N960	939	349	52.26	80.17	76.92	100
JB_C1_N965	1053	396	55.68	80.98	80.06	100
JB_C1_N970	897	325	60.71	74.49	66.92	100
JB_C1_N971	286	70	61.08	89.83	96.54	100
JB_C1_N975	167	25	92.43	94.62	92.43	100
JB_C1_N980	908	329	52.15	75.72	67.91	100
JB_C1_N985	1056	396	52.28	78.06	74.2	100
JB_C1_N990	898	325	57.6	71.98	63.6	100
JB_C1_N995	5741	176	52.03	56.4	55.07	100
JB_C1_N1000	296	79	54.96	90.36	96.6	100
JB_C1_N1005	93	16	52.15	82.95	81.57	100
JB_C1_N1010	131	29	55.14	96.92	98.3	100
JB_C1_N1015	1061	397	55.15	74.84	70.89	100
JB_C1_N1020	185	28	97.4	98.05	97.4	100
JB_C1_N1025	874	315	56.43	79.17	71.98	100
JB_C1_N1030	90	22	52.08	93.12	97.54	100
JB_C1_N1035	83	20	59.27	94.93	98.28	100
JB_C1_N1040	55	9	97.64	99.7	100	100
JB_C1_N1045	186	28	66.37	81.36	76.47	100
JB_C1_N1050	167	25	87.34	96.31	96.23	100
JB_C1_N1055	184	27	94.04	96.17	95.71	100
JB_C1_N1060	933	336	52.66	74.61	68.83	100
JB_C1_N1065	65	13	89.47	96.9	100	100
JB_C1_N1070	184	27	83.8	89.18	85.11	100
JB_C1_N1075	185	28	72.41	81.24	73.61	100
JB_C2_N05	951	359	54.2	72.71	66.39	100
JB_C2_N10	906	327	52.47	73.85	66.26	100
JB_C2_N15	107	36	61.16	88.21	97.98	100
JB_C2_N20	315	82	55.39	90.22	98.11	100
JB_C2_N25	184	27	88.13	92.49	89.86	100
JB_C2_N30	287	73	63.79	92.4	97.52	100
JB_C2_N35	184	27	78.12	93.51	95.26	100
JB_C2_N40	885	321	57.71	71.13	62.59	100
JB_C2_N45	375	104	55.45	84.34	89.66	100
JB_C2_N50	1070	30	53.03	69.38	69.59	100
JB_C2_N55	51	9	94.77	99.9	100	100
JB_C2_N60	55	9	95.39	98.38	98.79	100
